# Supplementary material for: Dynamic changes in the epigenomic landscape regulate human organogenesis and link to developmental disorders
Source: Nat Commun. 2020 Aug 6;11:3920. doi: 10.1038/s41467-020-17305-2 (PMC7413392; doi:10.1038/s41467-020-17305-2)
Supplement: Supplementary file 1 — Supplementary Data 1 [file 41467_2020_17305_MOESM1_ESM.xlsx]

## Sheet: Sup Data 1. Tissue samples
Supplementary Data 1. Human embryonic tissue samples contributing to the study
Unique_public_sample_id	M/F	Carnegie stage	Organ/tissue	experiment_id	Exp_type	Batch	Replicate (rep)
nmu6	F	CS19	Stomach	Multi_tissue_ChIP-seq_BATCH2_Jan2016	ChIP-seq	Batch2	Rep1
nmu6	F	CS19	Brain	Multi_tissue_ChIP-seq_BATCH2_Jan2016	ChIP-seq	Batch2	Rep1
swlg	M	CS19	Brain	Multi_tissue_ChIP-seq_BATCH3_Sep2016	ChIP-seq	BATCH3	Rep2
xl8v	M	CS20	Brain	Multi_tissue_ChIP-seq_BATCH3_Sep2016	ChIP-seq	BATCH3	Rep2
gbr7	M	CS20	Lung	Multi_tissue_ChIP-seq_BATCH3_Sep2016	ChIP-seq	BATCH3	Rep2
8jyq	M	CS20	Adrenal	Multi_tissue_ChIP-seq_BATCH3_Sep2016	ChIP-seq	BATCH3	Rep2
8jyq	M	CS20	Kidney	Multi_tissue_ChIP-seq_BATCH3_Sep2016	ChIP-seq	BATCH3	Rep2
8jyq	M	CS20	RPE	Multi_tissue_ChIP-seq_BATCH3_Sep2016	ChIP-seq	BATCH3	Rep2
utbc	M	CS19	Brain	Multi_tissue_ChIP-seq_BATCH3_Sep2016	ChIP-seq	BATCH3	Rep2
utbc	M	CS19	Lung	Multi_tissue_ChIP-seq_BATCH3_Sep2016	ChIP-seq	BATCH3	Rep2
utbc	M	CS19	Palate	Multi_tissue_ChIP-seq_BATCH3_Sep2016	ChIP-seq	BATCH3	Rep2
utbc	M	CS19	RPE	Multi_tissue_ChIP-seq_BATCH3_Sep2016	ChIP-seq	BATCH3	Rep2
utbc	M	CS19	Heart-left ventricle	Multi_tissue_ChIP-seq_BATCH3_Sep2016	ChIP-seq	BATCH3	Rep2
xpzd	M	CS21	RPE	Multi_tissue_ChIP-seq_BATCH3_Sep2016	ChIP-seq	BATCH3	Rep2
13n9	F	CS22	Brain	Multi_tissue_RNA-seq_BATCH3_Nov2014	RNA-seq	BATCH3	Rep2
17g0	F	CS22	Brain	Multi_tissue_RNA-seq_BATCH3_Nov2014	RNA-seq	BATCH3	Rep2
35fi	F	CS21	Brain	Multi_tissue_RNA-seq_BATCH3_Nov2014	RNA-seq	BATCH3	Rep1
7b0l	M	CS20	Palate	Multi_tissue_RNA-seq_BATCH1_May2013	RNA-seq	BATCH1	Rep1
7b0l	M	CS20	RPE	Multi_tissue_RNA-seq_BATCH1_May2013	RNA-seq	BATCH1	Rep1
7b0l	M	CS20	Heart-left ventricle	Multi_tissue_RNA-seq_BATCH1_May2013	RNA-seq	BATCH1	Rep1
k8s5	M	CS14	Heart-left ventricle	Multi_tissue_RNA-seq_BATCH1_May2013	RNA-seq	BATCH1	Rep1
lcp2	M	CS20	Adrenal	Multi_tissue_RNA-seq_BATCH1_May2013	RNA-seq	BATCH1	Rep1
lcp2	M	CS20	Kidney	Multi_tissue_RNA-seq_BATCH1_May2013	RNA-seq	BATCH1	Rep1
lcp2	M	CS20	RPE	Multi_tissue_RNA-seq_BATCH1_May2013	RNA-seq	BATCH1	Rep1
lcp2	M	CS20	Heart-left ventricle	Multi_tissue_RNA-seq_BATCH1_May2013	RNA-seq	BATCH1	Rep1
fwk5	M	CS20	Kidney	Multi_tissue_RNA-seq_BATCH1_May2013	RNA-seq	BATCH1	Rep1
fwk5	M	CS20	Liver	Multi_tissue_RNA-seq_BATCH1_May2013	RNA-seq	BATCH1	Rep1
fwk5	M	CS20	Adrenal	Multi_tissue_RNA-seq_BATCH2_Aug2013	RNA-seq	BATCH2	Rep2
pqzo	M	CS20	Adrenal	Multi_tissue_RNA-seq_BATCH1_May2013	RNA-seq	BATCH1	Rep1
pqzo	M	CS20	Kidney	Multi_tissue_RNA-seq_BATCH1_May2013	RNA-seq	BATCH1	Rep1
pqzo	M	CS20	Palate	Multi_tissue_RNA-seq_BATCH1_May2013	RNA-seq	BATCH1	Rep1
pqzo	M	CS20	Heart-left ventricle	Multi_tissue_RNA-seq_BATCH1_May2013	RNA-seq	BATCH1	Rep1
vg6c	F	CS22	RPE	Multi_tissue_RNA-seq_BATCH1_May2013	RNA-seq	BATCH1	Rep1
gczf	M	CS20	Palate	Multi_tissue_RNA-seq_BATCH1_May2013	RNA-seq	BATCH1	Rep1
gczf	M	CS20	Kidney	Multi_tissue_RNA-seq_BATCH2_Aug2013	RNA-seq	BATCH2	Rep2
xh8l	M	CS14	Lower limb	Multi_tissue_RNA-seq_BATCH2_Aug2013	RNA-seq	BATCH2	Rep1
xh8l	M	CS14	Upper limb	Multi_tissue_RNA-seq_BATCH2_Aug2013	RNA-seq	BATCH2	Rep1
xh8l	M	CS14	Liver	Multi_tissue_RNA-seq_BATCH2_Aug2013	RNA-seq	BATCH2	Rep2
xh8l	M	CS14	Heart-left ventricle	Multi_tissue_RNA-seq_BATCH2_Aug2013	RNA-seq	BATCH2	Rep2
5s3o	M	CS21	RPE	Multi_tissue_RNA-seq_BATCH2_Aug2013	RNA-seq	BATCH2	Rep2
xuqn	M	CS18	Liver	Multi_tissue_ChIP-seq_BATCH1_Apr2014	ChIP-seq	Batch1	Rep1
xuqn	M	CS18	Adrenal	Multi_tissue_RNA-seq_BATCH2_Aug2013	RNA-seq	BATCH2	Rep2
xuqn	M	CS18	Kidney	Multi_tissue_RNA-seq_BATCH2_Aug2013	RNA-seq	BATCH2	Rep2
xuqn	M	CS18	Liver	Multi_tissue_RNA-seq_BATCH2_Aug2013	RNA-seq	BATCH2	Rep2
xuqn	M	CS18	Palate	Multi_tissue_RNA-seq_BATCH2_Aug2013	RNA-seq	BATCH2	Rep2
xuqn	M	CS18	Heart-left ventricle	Multi_tissue_RNA-seq_BATCH2_Aug2013	RNA-seq	BATCH2	Rep2
cwrj	M	CS15	Lower limb	Multi_tissue_RNA-seq_BATCH2_Aug2013	RNA-seq	BATCH2	Rep1
cwrj	M	CS15	Upper limb	Multi_tissue_RNA-seq_BATCH2_Aug2013	RNA-seq	BATCH2	Rep1
m438	F	CS16	Lower limb	Multi_tissue_RNA-seq_BATCH2_Aug2013	RNA-seq	BATCH2	Rep1
m438	F	CS16	Upper limb	Multi_tissue_RNA-seq_BATCH2_Aug2013	RNA-seq	BATCH2	Rep1
m438	F	CS16	Liver	Multi_tissue_RNA-seq_BATCH2_Aug2013	RNA-seq	BATCH2	Rep2
m438	F	CS16	Palate	Multi_tissue_RNA-seq_BATCH2_Aug2013	RNA-seq	BATCH2	Rep2
u2qh	M	CS17	Liver	Multi_tissue_RNA-seq_BATCH2_Aug2013	RNA-seq	BATCH2	Rep2
u2qh	M	CS17	Heart-left ventricle	Multi_tissue_RNA-seq_BATCH2_Aug2013	RNA-seq	BATCH2	Rep2
5cbv	F	CS20	Palate	Multi_tissue_RNA-seq_BATCH2_Aug2013	RNA-seq	BATCH2	Rep2
5cbv	F	CS20	RPE	Multi_tissue_RNA-seq_BATCH2_Aug2013	RNA-seq	BATCH2	Rep2
e1i5	M	CS18	Upper limb	Multi_tissue_ChIP-seq_BATCH1_Apr2014	ChIP-seq	Batch1	Rep1
e1i5	M	CS18	Lower limb	Multi_tissue_ChIP-seq_BATCH1_Apr2014	ChIP-seq	Batch1	Rep1
e1i5	M	CS18	Liver	Multi_tissue_ChIP-seq_BATCH1_Apr2014	ChIP-seq	Batch1	Rep1
e1i5	M	CS18	RPE	Multi_tissue_ChIP-seq_BATCH1_Apr2014	ChIP-seq	Batch1	Rep1
e1i5	M	CS18	Heart-left ventricle	Multi_tissue_ChIP-seq_BATCH1_Apr2014	ChIP-seq	Batch1	Rep1
21in	F	CS15	Palate	Multi_tissue_RNA-seq_BATCH2_Aug2013	RNA-seq	BATCH2	Rep2
21in	F	CS15	Lower limb	Multi_tissue_RNA-seq_BATCH3_Nov2014	RNA-seq	BATCH3	Rep2
21in	F	CS15	Upper limb	Multi_tissue_RNA-seq_BATCH3_Nov2014	RNA-seq	BATCH3	Rep2
ngs8	F	CS20	RPE	Multi_tissue_ChIP-seq_BATCH1_Apr2014	ChIP-seq	Batch1	Rep1
6l5k	F	CS19	Upper limb	Multi_tissue_ChIP-seq_BATCH1_Apr2014	ChIP-seq	Batch1	Rep1
6l5k	F	CS19	Lower limb	Multi_tissue_ChIP-seq_BATCH1_Apr2014	ChIP-seq	Batch1	Rep1
6l5k	F	CS19	Liver	Multi_tissue_ChIP-seq_BATCH1_Apr2014	ChIP-seq	Batch1	Rep1
6l5k	F	CS19	Kidney	Multi_tissue_ChIP-seq_BATCH1_Apr2014	ChIP-seq	Batch1	Rep1
6l5k	F	CS19	Adrenal	Multi_tissue_ChIP-seq_BATCH1_Apr2014	ChIP-seq	Batch1	Rep1
6l5k	F	CS19	Palate	Multi_tissue_ChIP-seq_BATCH1_Apr2014	ChIP-seq	Batch1	Rep1
6l5k	F	CS19	Heart-left ventricle	Multi_tissue_ChIP-seq_BATCH1_Apr2014	ChIP-seq	Batch1	Rep1
6l5k	F	CS19	Lung	Multi_tissue_ChIP-seq_BATCH2_Jan2016	ChIP-seq	Batch2	Rep1
pe3d	M	CS18	Upper limb	Multi_tissue_ChIP-seq_BATCH1_Apr2014	ChIP-seq	Batch1	Rep1
pe3d	M	CS18	Lower limb	Multi_tissue_ChIP-seq_BATCH1_Apr2014	ChIP-seq	Batch1	Rep1
pe3d	M	CS18	RPE	Multi_tissue_ChIP-seq_BATCH1_Apr2014	ChIP-seq	Batch1	Rep1
pe3d	M	CS18	Heart-left ventricle	Multi_tissue_ChIP-seq_BATCH1_Apr2014	ChIP-seq	Batch1	Rep1
16ak	M	CS21	Palate	Multi_tissue_ChIP-seq_BATCH1_Apr2014	ChIP-seq	Batch1	Rep1
16ak	M	CS21	RPE	Multi_tissue_ChIP-seq_BATCH1_Apr2014	ChIP-seq	Batch1	Rep1
16ak	M	CS21	Heart-left ventricle	Multi_tissue_ChIP-seq_BATCH1_Apr2014	ChIP-seq	Batch1	Rep1
1hns	F	CS19	Upper limb	Multi_tissue_ChIP-seq_BATCH1_Apr2014	ChIP-seq	Batch1	Rep1
1hns	F	CS19	Lower limb	Multi_tissue_ChIP-seq_BATCH1_Apr2014	ChIP-seq	Batch1	Rep1
1hns	F	CS19	Pancreas	Multi_tissue_ChIP-seq_BATCH1_Apr2014	ChIP-seq	Batch1	Rep1
1hns	F	CS19	Palate	Multi_tissue_ChIP-seq_BATCH1_Apr2014	ChIP-seq	Batch1	Rep1
1hns	F	CS19	RPE	Multi_tissue_ChIP-seq_BATCH1_Apr2014	ChIP-seq	Batch1	Rep1
1hns	F	CS19	Heart-left ventricle	Multi_tissue_ChIP-seq_BATCH1_Apr2014	ChIP-seq	Batch1	Rep1
1hns	F	CS19	Lung	Multi_tissue_ChIP-seq_BATCH2_Jan2016	ChIP-seq	Batch2	Rep1
xzp4	F	CS19	Pancreas	Multi_tissue_ChIP-seq_BATCH1_Apr2014	ChIP-seq	Batch1	Rep1
xzp4	F	CS19	Kidney	Multi_tissue_ChIP-seq_BATCH1_Apr2014	ChIP-seq	Batch1	Rep1
xzp4	F	CS19	Adrenal	Multi_tissue_ChIP-seq_BATCH1_Apr2014	ChIP-seq	Batch1	Rep1
bny7	M	CS20	Kidney	Multi_tissue_ChIP-seq_BATCH1_Apr2014	ChIP-seq	Batch1	Rep1
bny7	M	CS20	Adrenal	Multi_tissue_ChIP-seq_BATCH1_Apr2014	ChIP-seq	Batch1	Rep1
bny7	M	CS20	Heart-left ventricle	Multi_tissue_ChIP-seq_BATCH1_Apr2014	ChIP-seq	Batch1	Rep1
ukf4	F	CS15	Upper limb	Multi_tissue_ChIP-seq_BATCH1_Apr2014	ChIP-seq	Batch1	Rep1
ukf4	F	CS15	Lower limb	Multi_tissue_ChIP-seq_BATCH1_Apr2014	ChIP-seq	Batch1	Rep1
ukf4	F	CS15	Heart-left ventricle	Multi_tissue_ChIP-seq_BATCH1_Apr2014	ChIP-seq	Batch1	Rep1
3j6h	M	CS22	RPE	Multi_tissue_ChIP-seq_BATCH3_Sep2016	ChIP-seq	BATCH3	Rep2
1q6j	M	CS20	Pancreas	Multi_tissue_ChIP-seq_BATCH1_Apr2014	ChIP-seq	Batch1	Rep1
1q6j	M	CS20	Kidney	Multi_tissue_ChIP-seq_BATCH1_Apr2014	ChIP-seq	Batch1	Rep1
1q6j	M	CS20	Adrenal	Multi_tissue_ChIP-seq_BATCH1_Apr2014	ChIP-seq	Batch1	Rep1
1q6j	M	CS20	Heart-left ventricle	Multi_tissue_ChIP-seq_BATCH1_Apr2014	ChIP-seq	Batch1	Rep1
1q6j	M	CS20	Lung	Multi_tissue_ChIP-seq_BATCH2_Jan2016	ChIP-seq	Batch2	Rep1
1q6j	M	CS20	Liver	Multi_tissue_ChIP-seq_BATCH3_Sep2016	ChIP-seq	BATCH3	Rep2
72dp	F	CS22	Palate	Multi_tissue_ChIP-seq_BATCH3_Sep2016	ChIP-seq	BATCH3	Rep2
72dp	F	CS22	RPE	Multi_tissue_ChIP-seq_BATCH3_Sep2016	ChIP-seq	BATCH3	Rep2
v3l5	F	CS22	Pancreas	Multi_tissue_ChIP-seq_BATCH1_Apr2014	ChIP-seq	BATCH1	Rep1
v3l5	F	CS22	Palate	Multi_tissue_ChIP-seq_BATCH1_Apr2014	ChIP-seq	BATCH1	Rep1
7nge	M	CS20	Lung	Multi_tissue_ChIP-seq_BATCH2_Jan2016	ChIP-seq	BATCH2	Rep1
7nge	M	CS20	Pancreas	Multi_tissue_ChIP-seq_BATCH3_Sep2016	ChIP-seq	BATCH3	Rep2
7nge	M	CS20	Heart-left ventricle	Multi_tissue_ChIP-seq_BATCH3_Sep2016	ChIP-seq	BATCH3	Rep2
h1vd	M	CS21	Pancreas	Multi_tissue_ChIP-seq_BATCH3_Sep2016	ChIP-seq	BATCH3	Rep2
zmev	F	CS15	Lower limb	Multi_tissue_ChIP-seq_BATCH3_Sep2016	ChIP-seq	BATCH3	Rep2
zmev	F	CS15	Upper limb	Multi_tissue_ChIP-seq_BATCH3_Sep2016	ChIP-seq	BATCH3	Rep2
3yf6	F	CS19	Stomach	Multi_tissue_ChIP-seq_BATCH2_Jan2016	ChIP-seq	BATCH2	Rep1
3yf6	F	CS19	Tongue	Multi_tissue_ChIP-seq_BATCH2_Jan2016	ChIP-seq	BATCH2	Rep1
68mz	M	CS21	Pancreas	Multi_tissue_ChIP-seq_BATCH3_Sep2016	ChIP-seq	BATCH3	Rep2
1hla	F	CS19	Pancreas	Multi_tissue_ChIP-seq_BATCH3_Sep2016	ChIP-seq	BATCH3	Rep2
q9f7	M	CS20	Kidney	Multi_tissue_ChIP-seq_BATCH3_Sep2016	ChIP-seq	BATCH3	Rep2
q9f7	M	CS20	Liver	Multi_tissue_ChIP-seq_BATCH3_Sep2016	ChIP-seq	BATCH3	Rep2
q9f7	M	CS20	Pancreas	Multi_tissue_ChIP-seq_BATCH3_Sep2016	ChIP-seq	BATCH3	Rep2
q9f7	M	CS20	RPE	Multi_tissue_ChIP-seq_BATCH3_Sep2016	ChIP-seq	BATCH3	Rep2
3q0r	F	CS14	Lower limb	Multi_tissue_ChIP-seq_BATCH3_Sep2016	ChIP-seq	BATCH3	Rep2
3q0r	F	CS14	Upper limb	Multi_tissue_ChIP-seq_BATCH3_Sep2016	ChIP-seq	BATCH3	Rep2
nlah	M	CS20	Tongue	Multi_tissue_RNA-seq_BATCH4_July2015	RNA-seq	BATCH4	Rep2
nlah	M	CS20	Liver	Multi_tissue_ChIP-seq_BATCH3_Sep2016	ChIP-seq	BATCH3	Rep2
nlah	M	CS20	Pancreas	Multi_tissue_ChIP-seq_BATCH3_Sep2016	ChIP-seq	BATCH3	Rep2
zt06	M	CS20	Lung	Multi_tissue_ChIP-seq_BATCH3_Sep2016	ChIP-seq	BATCH3	Rep2
8udr	F	CS20	Lung	Multi_tissue_RNA-seq_BATCH3_Nov2014	RNA-seq	BATCH3	Rep2
swjz	M	CS18	Brain	Multi_tissue_ChIP-seq_BATCH2_Jan2016	ChIP-seq	BATCH2	Rep1
7cx5	F	CS16	Lower limb	Multi_tissue_RNA-seq_BATCH3_Nov2014	RNA-seq	BATCH3	Rep2
7cx5	F	CS16	Upper limb	Multi_tissue_RNA-seq_BATCH3_Nov2014	RNA-seq	BATCH3	Rep2
7cx5	F	CS16	Pancreas	Multi_tissue_RNA-seq_BATCH4_July2015	RNA-seq	BATCH4	Rep3
0krw	M	CS20	Tongue	Multi_tissue_RNA-seq_BATCH3_Nov2014	RNA-seq	BATCH3	Rep1
0krw	M	CS20	Stomach	Multi_tissue_RNA-seq_BATCH3_Nov2014	RNA-seq	BATCH3	Rep2
h6qo	F	CS20	Stomach	Multi_tissue_RNA-seq_BATCH3_Nov2014	RNA-seq	BATCH3	Rep2
xvzy	M	CS17	Lung	Multi_tissue_RNA-seq_BATCH3_Nov2014	RNA-seq	BATCH3	Rep1
xvzy	M	CS17	Stomach	Multi_tissue_RNA-seq_BATCH3_Nov2014	RNA-seq	BATCH3	Rep1
dsyn	M	CS20	Tongue	Multi_tissue_RNA-seq_BATCH3_Nov2014	RNA-seq	BATCH3	Rep1
dsyn	M	CS20	Lung	Multi_tissue_RNA-seq_BATCH3_Nov2014	RNA-seq	BATCH3	Rep2
tj1z	F	CS20	Tongue	Multi_tissue_RNA-seq_BATCH4_July2015	RNA-seq	BATCH4	Rep2
0idz	F	CS21	Stomach	Multi_tissue_ChIP-seq_BATCH2_Jan2016	ChIP-seq	BATCH2	Rep1
pg9v	M	CS22	Tongue	Multi_tissue_ChIP-seq_BATCH2_Jan2016	ChIP-seq	BATCH2	Rep1
yunx	M	CS20	Lung	Multi_tissue_ChIP-seq_BATCH2_Jan2016	ChIP-seq	BATCH2	Rep1
yunx	M	CS20	Lung	Multi_tissue_RNA-seq_BATCH3_Nov2014	RNA-seq	BATCH3	Rep1
yunx	M	CS20	Adrenal	Multi_tissue_ChIP-seq_BATCH3_Sep2016	ChIP-seq	BATCH3	Rep2
yunx	M	CS20	Kidney	Multi_tissue_ChIP-seq_BATCH3_Sep2016	ChIP-seq	BATCH3	Rep2
yunx	M	CS20	Palate	Multi_tissue_ChIP-seq_BATCH3_Sep2016	ChIP-seq	BATCH3	Rep2
c1az	M	CS18	Lung	Multi_tissue_ChIP-seq_BATCH2_Jan2016	ChIP-seq	BATCH2	Rep1
c1az	M	CS18	Pancreas	Multi_tissue_RNA-seq_BATCH4_July2015	RNA-seq	BATCH4	Rep3
bef7	F	CS15	Lower limb	Multi_tissue_ChIP-seq_BATCH3_Sep2016	ChIP-seq	BATCH3	Rep2
bef7	F	CS15	Upper limb	Multi_tissue_ChIP-seq_BATCH3_Sep2016	ChIP-seq	BATCH3	Rep2
Supplementary Data 1. Human embryonic tissue samples contributing to the study
Human embryonic tissues are coded with a unique identifier to allow tracking across different datasets. M, male; F, female
