# Supplementary material for: Dynamic changes in the epigenomic landscape regulate human organogenesis and link to developmental disorders
Source: Nat Commun. 2020 Aug 6;11:3920. doi: 10.1038/s41467-020-17305-2 (PMC7413392; doi:10.1038/s41467-020-17305-2)
Supplement: Supplementary file 2 — Supplementary Data 2 [file 41467_2020_17305_MOESM2_ESM.xlsx]

## Sheet: Sup Data 2. ChIPseq datasets
Supplementary Data 2. ChIPseq statistics and antibodies
Mark	Tissue	Sample_id	Replicate	Individual embryos contributing tissue	ChIP-seq batch	Raw read lengths	Raw input reads	Uniquely mapped reads	Unique Mapping Percent	Notes	MACs	#1kb bins	Genome coverage (MACs)	Genome coverage (1kb bins)	Database accession
ctrl	brain	ctrl_brain_1	1	CS18,CS19	2	202	40963366	37844831	92.39		#N/A	#N/A	#N/A	#N/A	TBD
ctrl	input	ctrl_input_1	1	all samples from batch	1	51	34006835	28208097	82.95		#N/A	#N/A	#N/A	#N/A	TBD
ctrl	input	ctrl_input_2	2	all samples from batch	3	150	26982224	23213051	86.03		#N/A	#N/A	#N/A	#N/A	TBD
ctrl	lung	ctrl_lung_1	1	CS18,CS19,CS20	2	202	32998800	29703588	90.01		#N/A	#N/A	#N/A	#N/A	TBD
ctrl	stomach	ctrl_stomach_1	1	CS19,CS21	2	202	49784776	46504982	93.41		#N/A	#N/A	#N/A	#N/A	TBD
ctrl	tongue	ctrl_tongue_1	1	CS19,CS22	2	202	38341450	35695750	93.1		#N/A	#N/A	#N/A	#N/A	TBD
H3K27Ac	adrenal	H3K27Ac_adrenal_1	1	CS19,CS20	1	51	29151179	26352824	90.4		74652	155592	127252457	155592000	TBD
H3K27Ac	adrenal	H3K27Ac_adrenal_2	2	CS19,CS20	3	150	136000000	126000000	92.98		16493	183657	18273350	183657000	TBD
H3K27Ac	brain	H3K27Ac_brain_1	1	CS18,CS19	2	202	37295303	34724498	93.11		1899	139662	1639922	139662000	TBD
H3K27Ac	brain	H3K27Ac_brain_2	2	CS19,CS20	3	150	33859915	32171971	95.01		12140	96398	12752911	96398000	TBD
H3K27Ac	kidney	H3K27Ac_kidney_1	1	CS19,CS20	1	51	46265096	42226634	91.27		43872	103824	64526757	103824000	TBD
H3K27Ac	kidney	H3K27Ac_kidney_2	2	CS20	3	150	25158963	23656787	94.03		35074	143675	47813128	143675000	TBD
H3K27Ac	liver	H3K27Ac_liver_1	1	CS18,CS19	1	51	44701644	39993197	89.47		50205	101119	81878288	101119000	TBD
H3K27Ac	liver	H3K27Ac_liver_2	2	CS20	3	150	31604785	29601667	93.66		22025	85935	24604263	85935000	TBD
H3K27Ac	lowerlimb	H3K27Ac_lowerlimb_1	1	CS15,CS18,CS19	1	51	41904152	37717706	90.01		48562	83268	65166056	83268000	TBD
H3K27Ac	lowerlimb	H3K27Ac_lowerlimb_2	2	CS14,CS15	3	150	41421061	38673616	93.37		4683	172384	4673237	172384000	TBD
H3K27Ac	lung	H3K27Ac_lung_1	1	CS18,CS19,CS20	2	202	48939994	44802168	91.55		4321	121660	4359510	121660000	TBD
H3K27Ac	lung	H3K27Ac_lung_2	2	CS19,CS20	3	150	35171080	33049825	93.97		11187	136475	12952670	136475000	TBD
H3K27Ac	palate	H3K27Ac_palate_1	1	CS19,CS21,CS22	1	51	33592005	30247705	90.04		24639	105546	28151529	105546000	TBD
H3K27Ac	palate	H3K27Ac_palate_2	2	CS19,CS20,CS22	3	150	28344829	26879956	94.83		24109	184684	30160330	184684000	TBD
H3K27Ac	pancreas	H3K27Ac_pancreas_1	1	CS19,CS20,CS22	1	51	45872575	39190369	85.43		34059	128112	44193185	128112000	TBD
H3K27Ac	pancreas	H3K27Ac_pancreas_2	2	CS19,CS20,CS21	3	150	28375442	26658185	93.95		11437	179819	13178575	179819000	TBD
H3K27Ac	RPE	H3K27Ac_RPE_1	1	CS18,CS19,CS20,CS21	1	51	40271402	35847156	89.01		8402	98865	8137793	98865000	TBD
H3K27Ac	RPE	H3K27Ac_RPE_2	2	CS19,CS20,CS21,CS22	3	150	28225317	26121840	92.55		812	158406	508968	158406000	TBD
H3K27Ac	stomach	H3K27Ac_stomach_1	1	CS19,CS21	2	202	42489022	38424019	90.43		11043	181427	13818503	181427000	TBD
H3K27Ac	tongue	H3K27Ac_tongue_1	1	CS19,CS22	2	202	45382794	43018254	94.79		23434	141567	37274647	141567000	TBD
H3K27Ac	upperlimb	H3K27Ac_upperlimb_1	1	CS15,CS18,CS19	1	51	30311520	26277915	86.69		24616	105359	26849756	105359000	TBD
H3K27Ac	upperlimb	H3K27Ac_upperlimb_2	2	CS14,CS15	3	150	49297959	45674818	92.65		2239	249918	2058059	249918000	TBD
H3K27Ac	heart-left ventricle	H3K27Ac_ventricle_1	1	CS15,CS18,CS19, CS20,CS21	1	51	26324600	24087544	91.5		67500	153661	109437411	153661000	TBD
H3K27Ac	heart-left ventricle	H3K27Ac_ventricle_2	2	CS19,CS20	3	150	24573770	23330691	94.94		53433	170277	116610329	170277000	TBD
H3K27me3	adrenal	H3K27me3_adrenal_1	1	CS19,CS20	1	51	32452398	28007202	86.3		585	85494	86895	85494000	TBD
H3K27me3	adrenal	H3K27me3_adrenal_2	2	CS19,CS20	3	150	25483885	23270883	91.32		11106	110995	31793082	110995000	TBD
H3K27me3	brain	H3K27me3_brain_1	1	CS18,CS19	2	202	45952716	41562553	90.45		602	136344	401431	136344000	TBD
H3K27me3	brain	H3K27me3_brain_2	2	CS19,CS20	3	150	23617488	21911214	92.78		7598	86142	27209552	86142000	TBD
H3K27me3	kidney	H3K27me3_kidney_1	1	CS19,CS20	1	51	37532026	31990695	85.24		30724	82669	76847866	82669000	TBD
H3K27me3	kidney	H3K27me3_kidney_2	2	CS20,CS21	3	150	31030354	28049630	90.39		8890	115763	30244193	115763000	TBD
H3K27me3	liver	H3K27me3_liver_1	1	CS18,CS19	1	51	32974092	28072899	85.14		20429	96216	49972060	96216000	TBD
H3K27me3	liver	H3K27me3_liver_2	2	CS20	3	150	14593526	13260248	90.86		6262	107308	14524508	107308000	TBD
H3K27me3	lowerlimb	H3K27me3_lowerlimb_1	1	CS15,CS18,CS19	1	51	30066592	25850512	85.98		17248	96728	55874486	96728000	TBD
H3K27me3	lowerlimb	H3K27me3_lowerlimb_2	2	CS14,CS15	3	150	32940471	29555619	89.72		12349	107039	41362613	107039000	TBD
H3K27me3	lung	H3K27me3_lung_1	1	CS18,CS19,CS20	2	202	33496497	28176121	84.12		2597	113288	2246969	113288000	TBD
H3K27me3	lung	H3K27me3_lung_2	2	CS19,CS20	3	150	38034798	34980549	91.97		6552	107582	22626141	107582000	TBD
H3K27me3	palate	H3K27me3_palate_1	1	CS19,CS21,CS22	1	51	25072834	21909011	87.38		8775	68980	26760591	68980000	TBD
H3K27me3	palate	H3K27me3_palate_2	2	CS19,CS20,CS22	3	150	28061323	25741028	91.73		6826	139612	22979879	139612000	TBD
H3K27me3	pancreas	H3K27me3_pancreas_1	1	CS19,CS20,CS22	1	51	43661099	36436756	83.45		18135	94380	37754632	94380000	TBD
H3K27me3	pancreas	H3K27me3_pancreas_2	2	CS19,CS20,CS21	3	150	31698234	29056087	91.66		6463	127236	17166241	127236000	TBD
H3K27me3	RPE	H3K27me3_RPE_1	1	CS18,CS19,CS20,CS21	1	51	30207780	25107142	83.11		12335	51374	28327758	51374000	TBD
H3K27me3	RPE	H3K27me3_RPE_2	2	CS19,CS20,CS21,CS22	3	150	54446346	49139073	90.25		1222	106801	866176	106801000	TBD
H3K27me3	stomach	H3K27me3_stomach_1	1	CS19,CS21	2	202	46804970	43380735	92.68		2362	177096	3671023	177096000	TBD
H3K27me3	tongue	H3K27me3_tongue_1	1	CS19,CS22	2	202	44085670	40779660	92.5		2310	174530	3777732	174530000	TBD
H3K27me3	upperlimb	H3K27me3_upperlimb_1	1	CS15,CS18,CS19	1	51	33542132	28764197	85.76		5575	49586	12811896	49586000	TBD
H3K27me3	upperlimb	H3K27me3_upperlimb_2	2	CS14,CS15	3	150	51524683	46196936	89.66		6785	88057	23507149	88057000	TBD
H3K27me3	heart-left ventricle	H3K27me3_ventricle_1	1	CS15,CS18,CS19, CS20,CS21	1	51	46997270	39397956	83.83		24897	125762	35776515	125762000	TBD
H3K27me3	heart-left ventricle	H3K27me3_ventricle_2	2	CS19,CS20	3	150	46322366	41476182	89.54		6208	99520	18504891	99520000	TBD
H3K4me3	adrenal	H3K4me3_adrenal_1	1	CS19,CS20	1	51	23545767	19251775	81.76		18894	55936	33567010	55936000	TBD
H3K4me3	adrenal	H3K4me3_adrenal_2	2	CS19,CS20	3	150	26777426	24761935	92.47		18639	57652	31922693	57652000	TBD
H3K4me3	brain	H3K4me3_brain_1	1	CS18,CS19	2	202	43089385	39131293	90.81		12128	73318	17572167	73318000	TBD
H3K4me3	brain	H3K4me3_brain_2	2	CS19,CS20	3	150	25258434	23952338	94.83		17291	41351	33072842	41351000	TBD
H3K4me3	kidney	H3K4me3_kidney_1	1	CS19,CS20	1	51	47035352	42969212	91.36		19785	49048	40033082	49048000	TBD
H3K4me3	kidney	H3K4me3_kidney_2	2	CS20,CS21	3	150	18288266	16600621	90.77		20179	64792	35615244	64792000	TBD
H3K4me3	liver	H3K4me3_liver_1	1	CS18,CS19	1	51	36457759	32863973	90.14		21456	51952	38234453	51952000	TBD
H3K4me3	liver	H3K4me3_liver_2	2	CS20	3	150	33031497	31000523	93.85		15971	41571	26997459	41571000	TBD
H3K4me3	lowerlimb	H3K4me3_lowerlimb_1	1	CS15,CS18,CS19	1	51	39182824	35412636	90.38		18515	54247	39565896	54247000	TBD
H3K4me3	lowerlimb	H3K4me3_lowerlimb_2	2	CS14,CS15	3	150	30776372	28266878	91.85		16694	48549	29235505	48549000	TBD
H3K4me3	lung	H3K4me3_lung_1	1	CS18,CS19,CS20	2	202	40739178	35573130	87.32		12171	66127	19238958	66127000	TBD
H3K4me3	lung	H3K4me3_lung_2	2	CS19,CS20	3	150	35226264	33019136	93.73		17180	54036	30427595	54036000	TBD
H3K4me3	palate	H3K4me3_palate_1	1	CS19,CS21,CS22	1	51	30470069	27290300	89.56		17919	55833	33627181	55833000	TBD
H3K4me3	palate	H3K4me3_palate_2	2	CS19,CS20,CS22	3	150	43840249	40830015	93.13		17944	69563	32550547	69563000	TBD
H3K4me3	pancreas	H3K4me3_pancreas_1	1	CS19,CS20,CS22	0	51	32474550	27316731	84.12	used data from BCN	25236	52852	40380234	52852000	TBD
H3K4me3	pancreas	H3K4me3_pancreas_2	2	CS19,CS20,CS21	3	150	29879432	27613631	92.42		17632	59966	31218420	59966000	TBD
H3K4me3	RPE	H3K4me3_RPE_1	1	CS18,CS19,CS20,CS21	1	51	24571082	21985184	89.48		16134	66457	27960067	66457000	TBD
H3K4me3	RPE	H3K4me3_RPE_2	2	CS19,CS20,CS21,CS22	3	150	50211152	45300794	90.22		12562	81498	16786784	81498000	TBD
H3K4me3	stomach	H3K4me3_stomach_1	1	CS19,CS21	2	202	41978905	39168432	93.31		13526	71385	22588404	71385000	TBD
H3K4me3	tongue	H3K4me3_tongue_1	1	CS19,CS22	2	202	33215159	31006838	93.35		13292	96692	21625217	96692000	TBD
H3K4me3	upperlimb	H3K4me3_upperlimb_1	1	CS15,CS18,CS19	1	51	28916438	25446342	88		17020	46853	28103418	46853000	TBD
H3K4me3	upperlimb	H3K4me3_upperlimb_2	2	CS14,CS15	3	150	31412922	28599243	91.04		15720	60610	26333578	60610000	TBD
H3K4me3	heart-left ventricle	H3K4me3_ventricle_1	1	CS15,CS18,CS19, CS20,CS21	0	101	64835983	61220938	94.42	re-run after rep 1 fail	11470	91925	16172054	91925000	TBD
H3K4me3	heart-left ventricle	H3K4me3_ventricle_2	2	CS19,CS20	3	150	31166839	28658532	91.95		19446	51086	35992492	51086000	TBD
Antibody	Company	Catalog number
Anti-H3K4me3	Millipore	05-745R
Anti-H3K27ac	Abcam	AB4729
Anti-H3K27me3	Millipore	07-449
Supplementary Data 2. ChIPseq statistics and antibodies
ChIPseq datasets generated in this study and their associated metadata. Antibodies used against the histone modification and their source
