# Supplementary material for: Dynamic changes in the epigenomic landscape regulate human organogenesis and link to developmental disorders
Source: Nat Commun. 2020 Aug 6;11:3920. doi: 10.1038/s41467-020-17305-2 (PMC7413392; doi:10.1038/s41467-020-17305-2)
Supplement: Supplementary file 3 — Supplementary Data 3 [file 41467_2020_17305_MOESM3_ESM.xlsx]

## Sheet: Sup Data 3. RNAseq datasets
Supplementary Data 3. RNAseq datasets used in this study
Batch	Sample_id	Source/novel	Database accession
BATCH1	Adrenal_1	Gerrard et al., 2016 eLife	E-MTAB-3928
BATCH2	Adrenal_2	Gerrard et al., 2016 eLife	E-MTAB-3928
BATCH3	Brain_1	Gerrard et al., 2016 eLife	E-MTAB-3928
BATCH3	Brain_2	Gerrard et al., 2016 eLife	E-MTAB-3928
BATCH1	Kidney_1	Gerrard et al., 2016 eLife	E-MTAB-3928
BATCH2	Kidney_2	Gerrard et al., 2016 eLife	E-MTAB-3928
BATCH1	Liver_1	Gerrard et al., 2016 eLife	E-MTAB-3928
BATCH2	Liver_2	Gerrard et al., 2016 eLife	E-MTAB-3928
BATCH2	Lower_limb_2	Gerrard et al., 2016 eLife	E-MTAB-3928
BATCH3	Lower_limb_3	Gerrard et al., 2016 eLife	E-MTAB-3928
BATCH3	Lung_1	Gerrard et al., 2016 eLife	E-MTAB-3928
BATCH3	Lung_2	Gerrard et al., 2016 eLife	E-MTAB-3928
BATCH1	Palate_1	Gerrard et al., 2016 eLife	E-MTAB-3928
BATCH2	Palate_2	Gerrard et al., 2016 eLife	E-MTAB-3928
BATCH0	Pancreas_1	Cebola et al., 2015 Nat Cell Biol	E-MTAB-3061
BATCH4	Pancreas_2	New	TBD
BATCH1	RPE_1	Gerrard et al., 2016 eLife	E-MTAB-3928
BATCH2	RPE_2	Gerrard et al., 2016 eLife	E-MTAB-3928
BATCH3	Stomach_1	Gerrard et al., 2016 eLife	E-MTAB-3928
BATCH3	Stomach_2	Gerrard et al., 2016 eLife	E-MTAB-3928
BATCH3	Tongue_1	Gerrard et al., 2016 eLife	E-MTAB-3928
BATCH4	Tongue_2	New	TBD
BATCH2	Upper_limb_2	Gerrard et al., 2016 eLife	E-MTAB-3928
BATCH3	Upper_limb_3	Gerrard et al., 2016 eLife	E-MTAB-3928
BATCH1	Ventricle_1	Gerrard et al., 2016 eLife	E-MTAB-3928
BATCH2	Ventricle_2	Gerrard et al., 2016 eLife	E-MTAB-3928
Gerrard et al., 2016 is Ref. 15 in the manuscript
Cebola et al., 2015 is Ref. 13 in the manuscript
