# Supplementary material for: Dynamic changes in the epigenomic landscape regulate human organogenesis and link to developmental disorders
Source: Nat Commun. 2020 Aug 6;11:3920. doi: 10.1038/s41467-020-17305-2 (PMC7413392; doi:10.1038/s41467-020-17305-2)
Supplement: Supplementary file 4 — Supplementary Data 4 [file 41467_2020_17305_MOESM4_ESM.xlsx]

## Sheet: Sup Data 4. Promoter states 
Supplementary Data 4. Promoter states for all annotated genes in replicated tissues
transcript_id	GENE:Transcript_id	H1_cell_line.clusterNumber	H1_cell_line	brain.clusterNumber	brain	lung.clusterNumber	lung	adrenal.clusterNumber	adrenal	kidney.clusterNumber	kidney	liver.clusterNumber	liver	lowerlimb.clusterNumber	lowerlimb	palate.clusterNumber	palate	pancreas.clusterNumber	pancreas	RPE.clusterNumber	RPE	upperlimb.clusterNumber	upperlimb	ventricle.clusterNumber	ventricle	ventricle_adult.clusterNumber	ventricle_adult	pancreas_adult.clusterNumber	pancreas_adult	adrenal_adult.clusterNumber	adrenal_adult	lung_adult.clusterNumber	lung_adult	placenta_fetal.clusterNumber	placenta_fetal	CpG.1kb
ENST00000000233	ARF5:ENST00000000233	2	NARROW	4	NARROW	5	NARROW	4	NARROW	1	NARROW	3	NARROW	5	NARROW	2	NARROW	2	NARROW	3	NARROW	5	NARROW	5	NARROW	2	NARROW	4	BI-DIR	1	NARROW	5	NARROW	4	NARROW	TRUE
ENST00000000412	M6PR:ENST00000000412	4	BI-DIR	2	EXPRESSED	5	NARROW	1	BROAD	1	NARROW	3	NARROW	2	BI-DIR	3	BROAD	2	NARROW	1	BI-DIR	4	BROAD	1	BI-DIR	5	BI-DIR	2	NARROW	3	BROAD	5	NARROW	2	BROAD	TRUE
ENST00000001008	FKBP4:ENST00000001008	4	BI-DIR	4	NARROW	5	NARROW	1	BROAD	3	BROAD	3	NARROW	1	BROAD	3	BROAD	1	BROAD	1	BI-DIR	4	BROAD	4	BROAD	4	BROAD	5	BROAD	3	BROAD	5	NARROW	2	BROAD	TRUE
ENST00000001146	CYP26B1:ENST00000001146	3	REPRESSED	1	REPRESSED	4	REPRESSED	2	REPRESSED	2	REPRESSED	4	REPRESSED	1	BROAD	3	BROAD	4	REPRESSED	2	REPRESSED	4	BROAD	3	REPRESSED	1	REPRESSED	3	REPRESSED	2	REPRESSED	5	NARROW	1	REPRESSED	TRUE
ENST00000002165	FUCA2:ENST00000002165	2	NARROW	4	NARROW	5	NARROW	4	NARROW	1	NARROW	3	NARROW	5	NARROW	2	NARROW	2	NARROW	3	NARROW	5	NARROW	5	NARROW	2	NARROW	2	NARROW	1	NARROW	5	NARROW	4	NARROW	TRUE
ENST00000002501	DBNDD1:ENST00000002501	4	BI-DIR	5	BI-DIR	5	NARROW	2	REPRESSED	4	BI-DIR	5	INACTIVE	2	BI-DIR	4	BI-DIR	4	REPRESSED	5	BI-DIR-2	2	BI-DIR	5	NARROW	1	REPRESSED	4	BI-DIR	5	BI-DIR-2	4	BI-DIR-2	1	REPRESSED	TRUE
ENST00000002596	HS3ST1:ENST00000002596	3	REPRESSED	1	REPRESSED	4	REPRESSED	2	REPRESSED	2	REPRESSED	4	REPRESSED	4	REPRESSED	1	REPRESSED	4	REPRESSED	2	REPRESSED	3	REPRESSED	3	REPRESSED	1	REPRESSED	2	NARROW	3	BROAD	5	NARROW	1	REPRESSED	TRUE
ENST00000003084	CFTR:ENST00000003084	2	NARROW	1	REPRESSED	4	REPRESSED	2	REPRESSED	2	REPRESSED	4	REPRESSED	4	REPRESSED	1	REPRESSED	4	REPRESSED	2	REPRESSED	3	REPRESSED	3	REPRESSED	1	REPRESSED	4	BI-DIR	2	REPRESSED	5	NARROW	1	REPRESSED	FALSE
ENST00000003100	CYP51A1:ENST00000003100	4	BI-DIR	2	EXPRESSED	5	NARROW	1	BROAD	3	BROAD	3	NARROW	1	BROAD	3	BROAD	1	BROAD	3	NARROW	4	BROAD	4	BROAD	2	NARROW	2	NARROW	3	BROAD	3	BI-DIR	2	BROAD	TRUE
ENST00000003302	USP28:ENST00000003302	2	NARROW	2	EXPRESSED	1	EXPRESSED	4	NARROW	3	BROAD	1	EXPRESSED	5	NARROW	2	NARROW	2	NARROW	3	NARROW	5	NARROW	4	BROAD	4	BROAD	2	NARROW	1	NARROW	5	NARROW	4	NARROW	TRUE
ENST00000003912	NIPAL3:ENST00000003912	2	NARROW	2	EXPRESSED	1	EXPRESSED	4	NARROW	1	NARROW	3	NARROW	5	NARROW	2	NARROW	2	NARROW	3	NARROW	5	NARROW	5	NARROW	2	NARROW	5	BROAD	1	NARROW	5	NARROW	4	NARROW	TRUE
ENST00000005178	PDK4:ENST00000005178	5	INACTIVE	1	REPRESSED	1	EXPRESSED	1	BROAD	1	NARROW	3	NARROW	5	NARROW	2	NARROW	2	NARROW	3	NARROW	3	REPRESSED	4	BROAD	5	BI-DIR	5	BROAD	4	BI-DIR	1	BROAD	2	BROAD	TRUE
ENST00000005257	RALA:ENST00000005257	2	NARROW	4	NARROW	5	NARROW	1	BROAD	3	BROAD	3	NARROW	5	NARROW	3	BROAD	1	BROAD	3	NARROW	4	BROAD	4	BROAD	2	NARROW	2	NARROW	3	BROAD	5	NARROW	4	NARROW	TRUE
ENST00000005260	BAIAP2L1:ENST00000005260	2	NARROW	3	INACTIVE	5	NARROW	4	NARROW	1	NARROW	3	NARROW	5	NARROW	2	NARROW	2	NARROW	3	NARROW	5	NARROW	3	REPRESSED	1	REPRESSED	2	NARROW	1	NARROW	5	NARROW	4	NARROW	TRUE
ENST00000005284	CACNG3:ENST00000005284	5	INACTIVE	1	REPRESSED	4	REPRESSED	2	REPRESSED	5	INACTIVE	5	INACTIVE	3	INACTIVE	5	INACTIVE	3	INACTIVE	2	REPRESSED	3	REPRESSED	3	REPRESSED	1	REPRESSED	3	REPRESSED	2	REPRESSED	2	REPRESSED	1	REPRESSED	TRUE
ENST00000005286	TMEM132A:ENST00000005286	4	BI-DIR	5	BI-DIR	2	BI-DIR	5	BI-DIR	4	BI-DIR	2	BI-DIR	2	BI-DIR	4	BI-DIR	5	BI-DIR	1	BI-DIR	2	BI-DIR	1	BI-DIR	3	BI-DIR-2	4	BI-DIR	5	BI-DIR-2	4	BI-DIR-2	5	BI-DIR-2	TRUE
ENST00000005340	DVL2:ENST00000005340	4	BI-DIR	5	BI-DIR	2	BI-DIR	5	BI-DIR	4	BI-DIR	2	BI-DIR	2	BI-DIR	4	BI-DIR	5	BI-DIR	1	BI-DIR	2	BI-DIR	1	BI-DIR	5	BI-DIR	4	BI-DIR	4	BI-DIR	3	BI-DIR	3	BI-DIR	TRUE
ENST00000005386	RPAP3:ENST00000005386	2	NARROW	4	NARROW	5	NARROW	4	NARROW	1	NARROW	3	NARROW	5	NARROW	2	NARROW	2	NARROW	3	NARROW	5	NARROW	5	NARROW	2	NARROW	2	NARROW	4	BI-DIR	3	BI-DIR	4	NARROW	TRUE
ENST00000006053	CX3CL1:ENST00000006053	2	NARROW	4	NARROW	1	EXPRESSED	4	NARROW	1	NARROW	3	NARROW	5	NARROW	2	NARROW	2	NARROW	3	NARROW	1	INACTIVE	5	NARROW	4	BROAD	2	NARROW	1	NARROW	1	BROAD	1	REPRESSED	FALSE
ENST00000006275	TRAPPC6A:ENST00000006275	4	BI-DIR	5	BI-DIR	5	NARROW	5	BI-DIR	4	BI-DIR	2	BI-DIR	2	BI-DIR	4	BI-DIR	5	BI-DIR	1	BI-DIR	5	NARROW	1	BI-DIR	5	BI-DIR	4	BI-DIR	4	BI-DIR	3	BI-DIR	3	BI-DIR	TRUE
ENST00000006750	CD79B:ENST00000006750	2	NARROW	3	INACTIVE	3	INACTIVE	4	NARROW	5	INACTIVE	5	INACTIVE	3	INACTIVE	5	INACTIVE	3	INACTIVE	4	INACTIVE	1	INACTIVE	2	INACTIVE	2	NARROW	3	REPRESSED	2	REPRESSED	5	NARROW	5	BI-DIR-2	FALSE
ENST00000007264	RPUSD1:ENST00000007264	4	BI-DIR	5	BI-DIR	2	BI-DIR	5	BI-DIR	4	BI-DIR	2	BI-DIR	2	BI-DIR	4	BI-DIR	5	BI-DIR	5	BI-DIR-2	2	BI-DIR	1	BI-DIR	5	BI-DIR	4	BI-DIR	4	BI-DIR	3	BI-DIR	5	BI-DIR-2	TRUE
ENST00000007390	TSR3:ENST00000007390	4	BI-DIR	5	BI-DIR	2	BI-DIR	5	BI-DIR	4	BI-DIR	2	BI-DIR	2	BI-DIR	4	BI-DIR	5	BI-DIR	1	BI-DIR	2	BI-DIR	1	BI-DIR	5	BI-DIR	4	BI-DIR	4	BI-DIR	3	BI-DIR	5	BI-DIR-2	TRUE
ENST00000007516	NDUFAB1:ENST00000007516	2	NARROW	4	NARROW	5	NARROW	4	NARROW	1	NARROW	3	NARROW	5	NARROW	2	NARROW	2	NARROW	3	NARROW	5	NARROW	5	NARROW	4	BROAD	2	NARROW	1	NARROW	5	NARROW	4	NARROW	TRUE
ENST00000007735	KRT33A:ENST00000007735	5	INACTIVE	3	INACTIVE	3	INACTIVE	3	INACTIVE	5	INACTIVE	5	INACTIVE	3	INACTIVE	5	INACTIVE	3	INACTIVE	4	INACTIVE	1	INACTIVE	2	INACTIVE	1	REPRESSED	3	REPRESSED	2	REPRESSED	2	REPRESSED	1	REPRESSED	FALSE
ENST00000008391	TFAP2D:ENST00000008391	3	REPRESSED	1	REPRESSED	4	REPRESSED	2	REPRESSED	2	REPRESSED	4	REPRESSED	4	REPRESSED	1	REPRESSED	4	REPRESSED	2	REPRESSED	3	REPRESSED	3	REPRESSED	1	REPRESSED	3	REPRESSED	2	REPRESSED	2	REPRESSED	1	REPRESSED	TRUE
ENST00000008527	CRY1:ENST00000008527	2	NARROW	2	EXPRESSED	5	NARROW	1	BROAD	3	BROAD	3	NARROW	1	BROAD	3	BROAD	1	BROAD	3	NARROW	4	BROAD	4	BROAD	4	BROAD	5	BROAD	3	BROAD	1	BROAD	2	BROAD	TRUE
ENST00000008938	PGLYRP1:ENST00000008938	1	BI-DIR-2	3	INACTIVE	4	REPRESSED	3	INACTIVE	2	REPRESSED	5	INACTIVE	4	REPRESSED	5	INACTIVE	4	REPRESSED	2	REPRESSED	3	REPRESSED	2	INACTIVE	1	REPRESSED	3	REPRESSED	2	REPRESSED	4	BI-DIR-2	1	REPRESSED	TRUE
ENST00000009041	STARD3NL:ENST00000009041	2	NARROW	4	NARROW	5	NARROW	1	BROAD	1	NARROW	3	NARROW	5	NARROW	3	BROAD	2	NARROW	3	NARROW	5	NARROW	4	BROAD	2	NARROW	2	NARROW	1	NARROW	5	NARROW	4	NARROW	TRUE
ENST00000009105	CAMK1G:ENST00000009105	5	INACTIVE	2	EXPRESSED	1	EXPRESSED	4	NARROW	1	NARROW	4	REPRESSED	5	NARROW	2	NARROW	2	NARROW	3	NARROW	5	NARROW	5	NARROW	1	REPRESSED	3	REPRESSED	2	REPRESSED	2	REPRESSED	1	REPRESSED	FALSE
ENST00000011292	CPA1:ENST00000011292	5	INACTIVE	3	INACTIVE	3	INACTIVE	3	INACTIVE	1	NARROW	5	INACTIVE	3	INACTIVE	5	INACTIVE	1	BROAD	4	INACTIVE	1	INACTIVE	2	INACTIVE	1	REPRESSED	4	BI-DIR	2	REPRESSED	2	REPRESSED	4	NARROW	FALSE
ENST00000011473	SYPL1:ENST00000011473	2	NARROW	2	EXPRESSED	5	NARROW	1	BROAD	1	NARROW	3	NARROW	1	BROAD	3	BROAD	2	NARROW	3	NARROW	4	BROAD	4	BROAD	4	BROAD	2	NARROW	3	BROAD	5	NARROW	2	BROAD	TRUE
ENST00000011619	RANBP9:ENST00000011619	2	NARROW	2	EXPRESSED	5	NARROW	1	BROAD	3	BROAD	3	NARROW	1	BROAD	3	BROAD	1	BROAD	3	NARROW	4	BROAD	4	BROAD	4	BROAD	5	BROAD	3	BROAD	1	BROAD	2	BROAD	TRUE
ENST00000011653	CD4:ENST00000011653	5	INACTIVE	3	INACTIVE	5	NARROW	4	NARROW	1	NARROW	3	NARROW	3	INACTIVE	5	INACTIVE	2	NARROW	4	INACTIVE	1	INACTIVE	2	INACTIVE	3	BI-DIR-2	3	REPRESSED	5	BI-DIR-2	4	BI-DIR-2	4	NARROW	FALSE
ENST00000011684	PLEKHG6:ENST00000011684	2	NARROW	3	INACTIVE	3	INACTIVE	3	INACTIVE	5	INACTIVE	3	NARROW	4	REPRESSED	1	REPRESSED	4	REPRESSED	2	REPRESSED	3	REPRESSED	2	INACTIVE	1	REPRESSED	2	NARROW	2	REPRESSED	2	REPRESSED	2	BROAD	TRUE
ENST00000012049	QPCTL:ENST00000012049	4	BI-DIR	5	BI-DIR	2	BI-DIR	5	BI-DIR	4	BI-DIR	2	BI-DIR	2	BI-DIR	4	BI-DIR	5	BI-DIR	1	BI-DIR	2	BI-DIR	1	BI-DIR	5	BI-DIR	4	BI-DIR	4	BI-DIR	3	BI-DIR	3	BI-DIR	TRUE
ENST00000013070	UBR7:ENST00000013070	4	BI-DIR	5	BI-DIR	2	BI-DIR	5	BI-DIR	4	BI-DIR	2	BI-DIR	2	BI-DIR	4	BI-DIR	5	BI-DIR	1	BI-DIR	2	BI-DIR	1	BI-DIR	5	BI-DIR	4	BI-DIR	4	BI-DIR	3	BI-DIR	3	BI-DIR	TRUE
ENST00000013125	MAP4K5:ENST00000013125	4	BI-DIR	2	EXPRESSED	5	NARROW	1	BROAD	3	BROAD	3	NARROW	1	BROAD	3	BROAD	1	BROAD	3	NARROW	4	BROAD	5	NARROW	2	NARROW	2	NARROW	1	NARROW	5	NARROW	4	NARROW	TRUE
ENST00000014914	GPRC5A:ENST00000014914	3	REPRESSED	1	REPRESSED	1	EXPRESSED	3	INACTIVE	1	NARROW	4	REPRESSED	4	REPRESSED	2	NARROW	4	REPRESSED	3	NARROW	3	REPRESSED	3	REPRESSED	1	REPRESSED	2	NARROW	1	NARROW	5	NARROW	4	NARROW	TRUE
ENST00000014930	HEBP1:ENST00000014930	4	BI-DIR	4	NARROW	5	NARROW	5	BI-DIR	4	BI-DIR	3	NARROW	2	BI-DIR	4	BI-DIR	5	BI-DIR	3	NARROW	2	BI-DIR	5	NARROW	5	BI-DIR	4	BI-DIR	4	BI-DIR	3	BI-DIR	3	BI-DIR	TRUE
ENST00000016913	MS4A12:ENST00000016913	5	INACTIVE	3	INACTIVE	3	INACTIVE	3	INACTIVE	5	INACTIVE	5	INACTIVE	3	INACTIVE	5	INACTIVE	3	INACTIVE	4	INACTIVE	1	INACTIVE	2	INACTIVE	1	REPRESSED	3	REPRESSED	2	REPRESSED	2	REPRESSED	1	REPRESSED	FALSE
ENST00000016946	RGPD5:ENST00000016946	5	INACTIVE	3	INACTIVE	3	INACTIVE	3	INACTIVE	5	INACTIVE	5	INACTIVE	3	INACTIVE	5	INACTIVE	3	INACTIVE	4	INACTIVE	1	INACTIVE	2	INACTIVE	1	REPRESSED	3	REPRESSED	2	REPRESSED	2	REPRESSED	1	REPRESSED	TRUE
ENST00000019103	SCTR:ENST00000019103	3	REPRESSED	1	REPRESSED	4	REPRESSED	2	REPRESSED	2	REPRESSED	4	REPRESSED	4	REPRESSED	1	REPRESSED	2	NARROW	2	REPRESSED	3	REPRESSED	3	REPRESSED	1	REPRESSED	4	BI-DIR	2	REPRESSED	5	NARROW	1	REPRESSED	TRUE
ENST00000019317	RALBP1:ENST00000019317	2	NARROW	4	NARROW	5	NARROW	1	BROAD	3	BROAD	3	NARROW	1	BROAD	3	BROAD	1	BROAD	3	NARROW	4	BROAD	4	BROAD	4	BROAD	5	BROAD	3	BROAD	5	NARROW	2	BROAD	TRUE
ENST00000020926	SYT13:ENST00000020926	2	NARROW	2	EXPRESSED	4	REPRESSED	2	REPRESSED	2	REPRESSED	4	REPRESSED	4	REPRESSED	1	REPRESSED	4	REPRESSED	3	NARROW	3	REPRESSED	3	REPRESSED	1	REPRESSED	2	NARROW	2	REPRESSED	2	REPRESSED	1	REPRESSED	TRUE
ENST00000022615	VDAC3:ENST00000022615	2	NARROW	4	NARROW	5	NARROW	4	NARROW	1	NARROW	3	NARROW	5	NARROW	2	NARROW	2	NARROW	3	NARROW	5	NARROW	5	NARROW	2	NARROW	2	NARROW	1	NARROW	5	NARROW	4	NARROW	TRUE
ENST00000023064	SLC7A9:ENST00000023064	5	INACTIVE	3	INACTIVE	3	INACTIVE	3	INACTIVE	5	INACTIVE	3	NARROW	3	INACTIVE	5	INACTIVE	3	INACTIVE	4	INACTIVE	1	INACTIVE	2	INACTIVE	1	REPRESSED	3	REPRESSED	2	REPRESSED	2	REPRESSED	1	REPRESSED	FALSE
ENST00000025008	RB1CC1:ENST00000025008	4	BI-DIR	2	EXPRESSED	1	EXPRESSED	1	BROAD	3	BROAD	1	EXPRESSED	1	BROAD	3	BROAD	1	BROAD	1	BI-DIR	4	BROAD	4	BROAD	5	BI-DIR	4	BI-DIR	3	BROAD	3	BI-DIR	2	BROAD	TRUE
ENST00000025301	AKAP11:ENST00000025301	2	NARROW	2	EXPRESSED	1	EXPRESSED	1	BROAD	4	BI-DIR	1	EXPRESSED	5	NARROW	2	NARROW	2	NARROW	3	NARROW	5	NARROW	5	NARROW	2	NARROW	2	NARROW	1	NARROW	5	NARROW	4	NARROW	TRUE
ENST00000029410	B4GALT7:ENST00000029410	2	NARROW	4	NARROW	5	NARROW	4	NARROW	1	NARROW	3	NARROW	5	NARROW	2	NARROW	2	NARROW	3	NARROW	5	NARROW	5	NARROW	2	NARROW	2	NARROW	1	NARROW	5	NARROW	4	NARROW	TRUE
ENST00000033079	FAM13B:ENST00000033079	4	BI-DIR	2	EXPRESSED	1	EXPRESSED	1	BROAD	1	NARROW	1	EXPRESSED	5	NARROW	2	NARROW	2	NARROW	3	NARROW	5	NARROW	5	NARROW	5	BI-DIR	2	NARROW	3	BROAD	5	NARROW	2	BROAD	TRUE
ENST00000037243	GABARAPL2:ENST00000037243	2	NARROW	4	NARROW	5	NARROW	4	NARROW	1	NARROW	3	NARROW	5	NARROW	2	NARROW	2	NARROW	3	NARROW	5	NARROW	5	NARROW	2	NARROW	2	NARROW	1	NARROW	5	NARROW	4	NARROW	TRUE
ENST00000037502	MYOC:ENST00000037502	5	INACTIVE	3	INACTIVE	3	INACTIVE	3	INACTIVE	5	INACTIVE	5	INACTIVE	3	INACTIVE	5	INACTIVE	3	INACTIVE	4	INACTIVE	1	INACTIVE	2	INACTIVE	1	REPRESSED	3	REPRESSED	2	REPRESSED	2	REPRESSED	1	REPRESSED	FALSE
ENST00000037869	FAM136A:ENST00000037869	2	NARROW	4	NARROW	5	NARROW	4	NARROW	1	NARROW	3	NARROW	5	NARROW	2	NARROW	2	NARROW	3	NARROW	5	NARROW	5	NARROW	2	NARROW	2	NARROW	1	NARROW	5	NARROW	4	NARROW	TRUE
ENST00000038176	NSMAF:ENST00000038176	2	NARROW	2	EXPRESSED	1	EXPRESSED	1	BROAD	3	BROAD	1	EXPRESSED	1	BROAD	3	BROAD	1	BROAD	3	NARROW	4	BROAD	4	BROAD	4	BROAD	5	BROAD	3	BROAD	5	NARROW	2	BROAD	TRUE
ENST00000039007	OTC:ENST00000039007	5	INACTIVE	3	INACTIVE	3	INACTIVE	3	INACTIVE	5	INACTIVE	3	NARROW	3	INACTIVE	5	INACTIVE	3	INACTIVE	4	INACTIVE	1	INACTIVE	2	INACTIVE	1	REPRESSED	3	REPRESSED	2	REPRESSED	2	REPRESSED	1	REPRESSED	FALSE
ENST00000039989	TTC17:ENST00000039989	2	NARROW	2	EXPRESSED	1	EXPRESSED	4	NARROW	1	NARROW	3	NARROW	5	NARROW	2	NARROW	2	NARROW	3	NARROW	5	NARROW	5	NARROW	2	NARROW	2	NARROW	1	NARROW	5	NARROW	4	NARROW	TRUE
ENST00000040584	HOXC8:ENST00000040584	3	REPRESSED	1	REPRESSED	4	REPRESSED	2	REPRESSED	3	BROAD	4	REPRESSED	4	REPRESSED	1	REPRESSED	4	REPRESSED	2	REPRESSED	3	REPRESSED	3	REPRESSED	1	REPRESSED	3	REPRESSED	1	NARROW	2	REPRESSED	1	REPRESSED	TRUE
ENST00000040738	BOD1L1:ENST00000040738	2	NARROW	2	EXPRESSED	1	EXPRESSED	4	NARROW	1	NARROW	1	EXPRESSED	5	NARROW	2	NARROW	2	NARROW	3	NARROW	5	NARROW	5	NARROW	2	NARROW	2	NARROW	1	NARROW	5	NARROW	4	NARROW	TRUE
ENST00000040877	TARBP1:ENST00000040877	2	NARROW	4	NARROW	1	EXPRESSED	4	NARROW	1	NARROW	1	EXPRESSED	5	NARROW	2	NARROW	2	NARROW	3	NARROW	5	NARROW	5	NARROW	2	NARROW	2	NARROW	3	BROAD	5	NARROW	4	NARROW	TRUE
ENST00000044462	PSMA4:ENST00000044462	2	NARROW	4	NARROW	5	NARROW	4	NARROW	1	NARROW	3	NARROW	5	NARROW	2	NARROW	2	NARROW	3	NARROW	5	NARROW	5	NARROW	2	NARROW	2	NARROW	1	NARROW	5	NARROW	4	NARROW	TRUE
ENST00000046640	CTNS:ENST00000046640	4	BI-DIR	2	EXPRESSED	2	BI-DIR	5	BI-DIR	4	BI-DIR	2	BI-DIR	2	BI-DIR	4	BI-DIR	5	BI-DIR	1	BI-DIR	2	BI-DIR	5	NARROW	5	BI-DIR	4	BI-DIR	4	BI-DIR	3	BI-DIR	3	BI-DIR	TRUE
ENST00000046794	LCP2:ENST00000046794	5	INACTIVE	3	INACTIVE	3	INACTIVE	3	INACTIVE	5	INACTIVE	3	NARROW	3	INACTIVE	5	INACTIVE	3	INACTIVE	4	INACTIVE	1	INACTIVE	2	INACTIVE	1	REPRESSED	3	REPRESSED	1	NARROW	1	BROAD	2	BROAD	FALSE
ENST00000052754	DCN:ENST00000052754	5	INACTIVE	4	NARROW	5	NARROW	1	BROAD	3	BROAD	3	NARROW	1	BROAD	3	BROAD	1	BROAD	3	NARROW	4	BROAD	4	BROAD	2	NARROW	2	NARROW	1	NARROW	5	NARROW	4	NARROW	FALSE
ENST00000053243	TNFRSF17:ENST00000053243	5	INACTIVE	3	INACTIVE	3	INACTIVE	3	INACTIVE	4	BI-DIR	5	INACTIVE	3	INACTIVE	5	INACTIVE	3	INACTIVE	5	BI-DIR-2	1	INACTIVE	2	INACTIVE	3	BI-DIR-2	1	BI-DIR-2	2	REPRESSED	4	BI-DIR-2	1	REPRESSED	FALSE
ENST00000053468	MRPS10:ENST00000053468	2	NARROW	2	EXPRESSED	5	NARROW	4	NARROW	1	NARROW	3	NARROW	5	NARROW	2	NARROW	2	NARROW	3	NARROW	5	NARROW	5	NARROW	2	NARROW	2	NARROW	1	NARROW	5	NARROW	4	NARROW	FALSE
ENST00000053867	GRN:ENST00000053867	2	NARROW	4	NARROW	5	NARROW	4	NARROW	1	NARROW	3	NARROW	5	NARROW	2	NARROW	2	NARROW	3	NARROW	5	NARROW	5	NARROW	2	NARROW	2	NARROW	1	NARROW	5	NARROW	4	NARROW	FALSE
ENST00000054666	VAMP3:ENST00000054666	2	NARROW	5	BI-DIR	5	NARROW	4	NARROW	1	NARROW	3	NARROW	5	NARROW	2	NARROW	2	NARROW	3	NARROW	5	NARROW	5	NARROW	2	NARROW	2	NARROW	1	NARROW	5	NARROW	4	NARROW	TRUE
ENST00000055682	KIAA2022:ENST00000055682	5	INACTIVE	2	EXPRESSED	4	REPRESSED	2	REPRESSED	2	REPRESSED	5	INACTIVE	4	REPRESSED	1	REPRESSED	4	REPRESSED	4	INACTIVE	3	REPRESSED	3	REPRESSED	1	REPRESSED	3	REPRESSED	2	REPRESSED	2	REPRESSED	1	REPRESSED	TRUE
ENST00000056217	ARHGEF5:ENST00000056217	1	BI-DIR-2	3	INACTIVE	2	BI-DIR	3	INACTIVE	4	BI-DIR	5	INACTIVE	3	INACTIVE	5	INACTIVE	3	INACTIVE	4	INACTIVE	1	INACTIVE	2	INACTIVE	1	REPRESSED	1	BI-DIR-2	2	REPRESSED	4	BI-DIR-2	4	NARROW	TRUE
ENST00000056233	NFE2L3:ENST00000056233	2	NARROW	1	REPRESSED	4	REPRESSED	2	REPRESSED	2	REPRESSED	4	REPRESSED	4	REPRESSED	1	REPRESSED	4	REPRESSED	3	NARROW	3	REPRESSED	3	REPRESSED	1	REPRESSED	3	REPRESSED	2	REPRESSED	5	NARROW	4	NARROW	TRUE
ENST00000061240	TLL1:ENST00000061240	3	REPRESSED	1	REPRESSED	4	REPRESSED	2	REPRESSED	2	REPRESSED	4	REPRESSED	4	REPRESSED	3	BROAD	4	REPRESSED	2	REPRESSED	3	REPRESSED	4	BROAD	2	NARROW	3	REPRESSED	2	REPRESSED	5	NARROW	2	BROAD	TRUE
ENST00000062104	NNAT:ENST00000062104	1	BI-DIR-2	5	BI-DIR	2	BI-DIR	5	BI-DIR	4	BI-DIR	2	BI-DIR	2	BI-DIR	4	BI-DIR	5	BI-DIR	1	BI-DIR	2	BI-DIR	1	BI-DIR	3	BI-DIR-2	1	BI-DIR-2	5	BI-DIR-2	4	BI-DIR-2	5	BI-DIR-2	TRUE
ENST00000064571	CBLN4:ENST00000064571	3	REPRESSED	1	REPRESSED	4	REPRESSED	2	REPRESSED	2	REPRESSED	4	REPRESSED	4	REPRESSED	1	REPRESSED	4	REPRESSED	2	REPRESSED	3	REPRESSED	3	REPRESSED	1	REPRESSED	3	REPRESSED	1	NARROW	2	REPRESSED	1	REPRESSED	TRUE
ENST00000064778	FAM168A:ENST00000064778	2	NARROW	2	EXPRESSED	5	NARROW	4	NARROW	1	NARROW	1	EXPRESSED	5	NARROW	2	NARROW	2	NARROW	3	NARROW	4	BROAD	5	NARROW	2	NARROW	2	NARROW	1	NARROW	5	NARROW	4	NARROW	TRUE
ENST00000064780	RELT:ENST00000064780	2	NARROW	2	EXPRESSED	1	EXPRESSED	4	NARROW	1	NARROW	1	EXPRESSED	5	NARROW	2	NARROW	3	INACTIVE	4	INACTIVE	5	NARROW	2	INACTIVE	2	NARROW	3	REPRESSED	2	REPRESSED	5	NARROW	4	NARROW	TRUE
ENST00000066544	CDC27:ENST00000066544	2	NARROW	2	EXPRESSED	1	EXPRESSED	1	BROAD	1	NARROW	3	NARROW	5	NARROW	2	NARROW	2	NARROW	3	NARROW	4	BROAD	4	BROAD	2	NARROW	2	NARROW	1	NARROW	5	NARROW	4	NARROW	TRUE
ENST00000072644	YIPF1:ENST00000072644	2	NARROW	4	NARROW	5	NARROW	4	NARROW	1	NARROW	3	NARROW	5	NARROW	2	NARROW	2	NARROW	3	NARROW	5	NARROW	5	NARROW	2	NARROW	2	NARROW	1	NARROW	5	NARROW	4	NARROW	TRUE
ENST00000075120	SLC2A3:ENST00000075120	4	BI-DIR	2	EXPRESSED	5	NARROW	1	BROAD	3	BROAD	3	NARROW	1	BROAD	3	BROAD	1	BROAD	3	NARROW	4	BROAD	4	BROAD	4	BROAD	2	NARROW	1	NARROW	1	BROAD	2	BROAD	FALSE
ENST00000075503	STYK1:ENST00000075503	2	NARROW	3	INACTIVE	4	REPRESSED	3	INACTIVE	5	INACTIVE	1	EXPRESSED	3	INACTIVE	5	INACTIVE	3	INACTIVE	2	REPRESSED	3	REPRESSED	3	REPRESSED	1	REPRESSED	3	REPRESSED	2	REPRESSED	2	REPRESSED	1	REPRESSED	TRUE
ENST00000078429	GNA11:ENST00000078429	2	NARROW	2	EXPRESSED	5	NARROW	4	NARROW	1	NARROW	3	NARROW	5	NARROW	2	NARROW	1	BROAD	3	NARROW	5	NARROW	4	BROAD	4	BROAD	5	BROAD	4	BI-DIR	1	BROAD	4	NARROW	TRUE
ENST00000078445	CREB3L3:ENST00000078445	5	INACTIVE	3	INACTIVE	3	INACTIVE	3	INACTIVE	5	INACTIVE	3	NARROW	3	INACTIVE	5	INACTIVE	3	INACTIVE	4	INACTIVE	1	INACTIVE	2	INACTIVE	1	REPRESSED	1	BI-DIR-2	2	REPRESSED	2	REPRESSED	1	REPRESSED	FALSE
ENST00000078527	PIGV:ENST00000078527	2	NARROW	2	EXPRESSED	1	EXPRESSED	1	BROAD	1	NARROW	3	NARROW	1	BROAD	3	BROAD	2	NARROW	3	NARROW	4	BROAD	4	BROAD	4	BROAD	5	BROAD	3	BROAD	1	BROAD	2	BROAD	TRUE
ENST00000081029	MRPS35:ENST00000081029	2	NARROW	4	NARROW	5	NARROW	4	NARROW	1	NARROW	3	NARROW	5	NARROW	2	NARROW	2	NARROW	3	NARROW	5	NARROW	5	NARROW	2	NARROW	2	NARROW	1	NARROW	5	NARROW	4	NARROW	TRUE
ENST00000083182	APPBP2:ENST00000083182	4	BI-DIR	2	EXPRESSED	1	EXPRESSED	1	BROAD	3	BROAD	3	NARROW	1	BROAD	3	BROAD	1	BROAD	3	NARROW	2	BI-DIR	4	BROAD	2	NARROW	5	BROAD	3	BROAD	5	NARROW	3	BI-DIR	TRUE
ENST00000084798	CA11:ENST00000084798	2	NARROW	4	NARROW	5	NARROW	4	NARROW	1	NARROW	1	EXPRESSED	5	NARROW	2	NARROW	2	NARROW	3	NARROW	5	NARROW	5	NARROW	2	NARROW	2	NARROW	3	BROAD	3	BI-DIR	1	REPRESSED	FALSE
ENST00000086933	GSC2:ENST00000086933	3	REPRESSED	1	REPRESSED	4	REPRESSED	2	REPRESSED	2	REPRESSED	4	REPRESSED	4	REPRESSED	1	REPRESSED	4	REPRESSED	2	REPRESSED	3	REPRESSED	3	REPRESSED	1	REPRESSED	3	REPRESSED	2	REPRESSED	2	REPRESSED	1	REPRESSED	TRUE
ENST00000155674	CECR5:ENST00000155674	1	BI-DIR-2	3	INACTIVE	3	INACTIVE	3	INACTIVE	5	INACTIVE	5	INACTIVE	3	INACTIVE	5	INACTIVE	3	INACTIVE	4	INACTIVE	1	INACTIVE	2	INACTIVE	1	REPRESSED	3	REPRESSED	1	NARROW	2	REPRESSED	1	REPRESSED	FALSE
ENST00000155840	KCNQ1:ENST00000155840	3	REPRESSED	1	REPRESSED	4	REPRESSED	2	REPRESSED	2	REPRESSED	4	REPRESSED	4	REPRESSED	1	REPRESSED	4	REPRESSED	2	REPRESSED	3	REPRESSED	5	NARROW	2	NARROW	5	BROAD	3	BROAD	5	NARROW	4	NARROW	TRUE
ENST00000155858	TRPM5:ENST00000155858	5	INACTIVE	3	INACTIVE	3	INACTIVE	3	INACTIVE	5	INACTIVE	5	INACTIVE	3	INACTIVE	5	INACTIVE	3	INACTIVE	4	INACTIVE	1	INACTIVE	2	INACTIVE	1	REPRESSED	1	BI-DIR-2	5	BI-DIR-2	2	REPRESSED	1	REPRESSED	FALSE
ENST00000155926	TRIB2:ENST00000155926	4	BI-DIR	4	NARROW	5	NARROW	1	BROAD	3	BROAD	3	NARROW	1	BROAD	3	BROAD	1	BROAD	3	NARROW	4	BROAD	4	BROAD	4	BROAD	5	BROAD	3	BROAD	1	BROAD	2	BROAD	TRUE
ENST00000156109	GPKOW:ENST00000156109	2	NARROW	4	NARROW	5	NARROW	4	NARROW	1	NARROW	3	NARROW	5	NARROW	2	NARROW	2	NARROW	3	NARROW	5	NARROW	5	NARROW	2	NARROW	2	NARROW	1	NARROW	5	NARROW	4	NARROW	TRUE
ENST00000156471	AQR:ENST00000156471	2	NARROW	2	EXPRESSED	1	EXPRESSED	4	NARROW	1	NARROW	1	EXPRESSED	5	NARROW	2	NARROW	2	NARROW	3	NARROW	5	NARROW	5	NARROW	2	NARROW	2	NARROW	1	NARROW	5	NARROW	4	NARROW	TRUE
ENST00000156476	KLK13:ENST00000156476	2	NARROW	3	INACTIVE	3	INACTIVE	3	INACTIVE	5	INACTIVE	5	INACTIVE	3	INACTIVE	5	INACTIVE	3	INACTIVE	4	INACTIVE	1	INACTIVE	2	INACTIVE	1	REPRESSED	3	REPRESSED	2	REPRESSED	2	REPRESSED	1	REPRESSED	FALSE
ENST00000156499	KLK14:ENST00000156499	5	INACTIVE	3	INACTIVE	3	INACTIVE	3	INACTIVE	5	INACTIVE	5	INACTIVE	3	INACTIVE	5	INACTIVE	3	INACTIVE	4	INACTIVE	1	INACTIVE	2	INACTIVE	1	REPRESSED	3	REPRESSED	2	REPRESSED	2	REPRESSED	1	REPRESSED	FALSE
ENST00000156626	ST6GALNAC1:ENST00000156626	5	INACTIVE	3	INACTIVE	3	INACTIVE	3	INACTIVE	5	INACTIVE	3	NARROW	3	INACTIVE	5	INACTIVE	3	INACTIVE	4	INACTIVE	1	INACTIVE	2	INACTIVE	2	NARROW	3	REPRESSED	2	REPRESSED	4	BI-DIR-2	1	REPRESSED	FALSE
ENST00000156825	MBD3:ENST00000156825	4	BI-DIR	4	NARROW	5	NARROW	1	BROAD	3	BROAD	3	NARROW	1	BROAD	3	BROAD	1	BROAD	3	NARROW	4	BROAD	4	BROAD	5	BI-DIR	4	BI-DIR	4	BI-DIR	1	BROAD	2	BROAD	TRUE
ENST00000157600	LMCD1:ENST00000157600	1	BI-DIR-2	4	NARROW	5	NARROW	1	BROAD	3	BROAD	3	NARROW	2	BI-DIR	4	BI-DIR	5	BI-DIR	3	NARROW	2	BI-DIR	4	BROAD	4	BROAD	2	NARROW	1	NARROW	1	BROAD	4	NARROW	TRUE
ENST00000157812	PSMC4:ENST00000157812	2	NARROW	4	NARROW	5	NARROW	4	NARROW	1	NARROW	3	NARROW	5	NARROW	2	NARROW	2	NARROW	3	NARROW	5	NARROW	5	NARROW	2	NARROW	2	NARROW	1	NARROW	5	NARROW	4	NARROW	TRUE
ENST00000158009	FNDC8:ENST00000158009	5	INACTIVE	3	INACTIVE	3	INACTIVE	3	INACTIVE	5	INACTIVE	5	INACTIVE	3	INACTIVE	5	INACTIVE	3	INACTIVE	4	INACTIVE	1	INACTIVE	2	INACTIVE	1	REPRESSED	3	REPRESSED	2	REPRESSED	2	REPRESSED	1	REPRESSED	FALSE
ENST00000158762	ACAP1:ENST00000158762	1	BI-DIR-2	3	INACTIVE	3	INACTIVE	3	INACTIVE	5	INACTIVE	5	INACTIVE	3	INACTIVE	5	INACTIVE	3	INACTIVE	4	INACTIVE	1	INACTIVE	2	INACTIVE	3	BI-DIR-2	1	BI-DIR-2	5	BI-DIR-2	4	BI-DIR-2	1	REPRESSED	FALSE
ENST00000158771	DERL2:ENST00000158771	4	BI-DIR	5	BI-DIR	2	BI-DIR	5	BI-DIR	4	BI-DIR	2	BI-DIR	2	BI-DIR	4	BI-DIR	5	BI-DIR	1	BI-DIR	2	BI-DIR	1	BI-DIR	5	BI-DIR	4	BI-DIR	4	BI-DIR	3	BI-DIR	3	BI-DIR	TRUE
ENST00000159060	NOX3:ENST00000159060	5	INACTIVE	3	INACTIVE	3	INACTIVE	3	INACTIVE	5	INACTIVE	5	INACTIVE	3	INACTIVE	5	INACTIVE	3	INACTIVE	4	INACTIVE	1	INACTIVE	2	INACTIVE	1	REPRESSED	3	REPRESSED	2	REPRESSED	2	REPRESSED	1	REPRESSED	FALSE
ENST00000159087	ANO8:ENST00000159087	4	BI-DIR	2	EXPRESSED	5	NARROW	4	NARROW	1	NARROW	1	EXPRESSED	2	BI-DIR	2	NARROW	2	NARROW	3	NARROW	5	NARROW	1	BI-DIR	5	BI-DIR	4	BI-DIR	4	BI-DIR	3	BI-DIR	4	NARROW	TRUE
ENST00000160262	ICAM3:ENST00000160262	2	NARROW	3	INACTIVE	3	INACTIVE	3	INACTIVE	5	INACTIVE	5	INACTIVE	3	INACTIVE	5	INACTIVE	3	INACTIVE	4	INACTIVE	1	INACTIVE	2	INACTIVE	1	REPRESSED	3	REPRESSED	2	REPRESSED	4	BI-DIR-2	4	NARROW	FALSE
ENST00000160373	CTTNBP2:ENST00000160373	2	NARROW	2	EXPRESSED	4	REPRESSED	2	REPRESSED	3	BROAD	1	EXPRESSED	1	BROAD	3	BROAD	1	BROAD	3	NARROW	4	BROAD	4	BROAD	1	REPRESSED	2	NARROW	2	REPRESSED	2	REPRESSED	1	REPRESSED	TRUE
ENST00000160382	ACTL6B:ENST00000160382	3	REPRESSED	4	NARROW	4	REPRESSED	2	REPRESSED	2	REPRESSED	5	INACTIVE	4	REPRESSED	1	REPRESSED	4	REPRESSED	2	REPRESSED	3	REPRESSED	3	REPRESSED	1	REPRESSED	1	BI-DIR-2	5	BI-DIR-2	2	REPRESSED	1	REPRESSED	TRUE
ENST00000160827	KIF22:ENST00000160827	2	NARROW	4	NARROW	5	NARROW	4	NARROW	1	NARROW	3	NARROW	5	NARROW	2	NARROW	2	NARROW	3	NARROW	5	NARROW	5	NARROW	2	NARROW	2	NARROW	4	BI-DIR	3	BI-DIR	4	NARROW	TRUE
ENST00000161006	PRSS22:ENST00000161006	2	NARROW	1	REPRESSED	5	NARROW	3	INACTIVE	2	REPRESSED	5	INACTIVE	4	REPRESSED	2	NARROW	2	NARROW	2	REPRESSED	3	REPRESSED	3	REPRESSED	1	REPRESSED	4	BI-DIR	5	BI-DIR-2	4	BI-DIR-2	4	NARROW	FALSE
ENST00000161863	YTHDC2:ENST00000161863	2	NARROW	2	EXPRESSED	1	EXPRESSED	4	NARROW	1	NARROW	1	EXPRESSED	5	NARROW	2	NARROW	2	NARROW	3	NARROW	5	NARROW	5	NARROW	2	NARROW	2	NARROW	1	NARROW	5	NARROW	4	NARROW	TRUE
ENST00000162391	FOXJ2:ENST00000162391	4	BI-DIR	2	EXPRESSED	1	EXPRESSED	1	BROAD	1	NARROW	3	NARROW	5	NARROW	2	NARROW	2	NARROW	3	NARROW	5	NARROW	4	BROAD	4	BROAD	5	BROAD	3	BROAD	1	BROAD	2	BROAD	TRUE
ENST00000162749	TNFRSF1A:ENST00000162749	4	BI-DIR	2	EXPRESSED	5	NARROW	1	BROAD	3	BROAD	3	NARROW	1	BROAD	3	BROAD	1	BROAD	3	NARROW	4	BROAD	4	BROAD	4	BROAD	5	BROAD	3	BROAD	1	BROAD	2	BROAD	FALSE
ENST00000163416	GOLGA5:ENST00000163416	2	NARROW	2	EXPRESSED	5	NARROW	4	NARROW	1	NARROW	3	NARROW	5	NARROW	2	NARROW	2	NARROW	3	NARROW	5	NARROW	5	NARROW	2	NARROW	2	NARROW	1	NARROW	5	NARROW	2	BROAD	TRUE
ENST00000164024	CELSR3:ENST00000164024	4	BI-DIR	2	EXPRESSED	4	REPRESSED	2	REPRESSED	2	REPRESSED	1	EXPRESSED	4	REPRESSED	1	REPRESSED	4	REPRESSED	2	REPRESSED	3	REPRESSED	3	REPRESSED	1	REPRESSED	1	BI-DIR-2	5	BI-DIR-2	4	BI-DIR-2	1	REPRESSED	TRUE
ENST00000164139	PYGM:ENST00000164139	1	BI-DIR-2	3	INACTIVE	3	INACTIVE	3	INACTIVE	5	INACTIVE	5	INACTIVE	3	INACTIVE	5	INACTIVE	3	INACTIVE	4	INACTIVE	1	INACTIVE	5	NARROW	2	NARROW	3	REPRESSED	1	NARROW	4	BI-DIR-2	1	REPRESSED	FALSE
ENST00000164305	PIGB:ENST00000164305	1	BI-DIR-2	2	EXPRESSED	2	BI-DIR	5	BI-DIR	4	BI-DIR	2	BI-DIR	2	BI-DIR	4	BI-DIR	5	BI-DIR	1	BI-DIR	2	BI-DIR	1	BI-DIR	5	BI-DIR	4	BI-DIR	4	BI-DIR	3	BI-DIR	3	BI-DIR	TRUE
ENST00000165524	PRLH:ENST00000165524	5	INACTIVE	3	INACTIVE	3	INACTIVE	3	INACTIVE	5	INACTIVE	5	INACTIVE	3	INACTIVE	5	INACTIVE	3	INACTIVE	4	INACTIVE	1	INACTIVE	2	INACTIVE	1	REPRESSED	3	REPRESSED	2	REPRESSED	2	REPRESSED	1	REPRESSED	FALSE
ENST00000166139	FSTL3:ENST00000166139	2	NARROW	3	INACTIVE	1	EXPRESSED	4	NARROW	2	REPRESSED	5	INACTIVE	3	INACTIVE	5	INACTIVE	4	REPRESSED	5	BI-DIR-2	1	INACTIVE	5	NARROW	4	BROAD	1	BI-DIR-2	4	BI-DIR	1	BROAD	2	BROAD	TRUE
ENST00000166244	EPHA8:ENST00000166244	3	REPRESSED	1	REPRESSED	4	REPRESSED	2	REPRESSED	2	REPRESSED	4	REPRESSED	4	REPRESSED	1	REPRESSED	4	REPRESSED	2	REPRESSED	3	REPRESSED	3	REPRESSED	1	REPRESSED	3	REPRESSED	2	REPRESSED	2	REPRESSED	1	REPRESSED	TRUE
ENST00000166345	TRIP13:ENST00000166345	4	BI-DIR	5	BI-DIR	2	BI-DIR	5	BI-DIR	4	BI-DIR	2	BI-DIR	2	BI-DIR	4	BI-DIR	5	BI-DIR	1	BI-DIR	2	BI-DIR	1	BI-DIR	5	BI-DIR	4	BI-DIR	4	BI-DIR	3	BI-DIR	5	BI-DIR-2	TRUE
ENST00000167106	VASH1:ENST00000167106	3	REPRESSED	4	NARROW	5	NARROW	1	BROAD	1	NARROW	3	NARROW	1	BROAD	2	NARROW	1	BROAD	3	NARROW	4	BROAD	4	BROAD	5	BI-DIR	2	NARROW	3	BROAD	1	BROAD	4	NARROW	TRUE
ENST00000167462	LLGL2:ENST00000167462	4	BI-DIR	1	REPRESSED	2	BI-DIR	3	INACTIVE	4	BI-DIR	1	EXPRESSED	4	REPRESSED	1	REPRESSED	5	BI-DIR	5	BI-DIR-2	3	REPRESSED	1	BI-DIR	5	BI-DIR	4	BI-DIR	4	BI-DIR	3	BI-DIR	3	BI-DIR	TRUE
ENST00000167586	KRT14:ENST00000167586	5	INACTIVE	3	INACTIVE	3	INACTIVE	3	INACTIVE	5	INACTIVE	5	INACTIVE	3	INACTIVE	5	INACTIVE	3	INACTIVE	4	INACTIVE	1	INACTIVE	2	INACTIVE	1	REPRESSED	3	REPRESSED	2	REPRESSED	4	BI-DIR-2	1	REPRESSED	FALSE
ENST00000167588	KRT20:ENST00000167588	5	INACTIVE	3	INACTIVE	3	INACTIVE	3	INACTIVE	5	INACTIVE	5	INACTIVE	3	INACTIVE	5	INACTIVE	3	INACTIVE	4	INACTIVE	1	INACTIVE	2	INACTIVE	1	REPRESSED	3	REPRESSED	2	REPRESSED	2	REPRESSED	1	REPRESSED	FALSE
ENST00000168216	HSD17B10:ENST00000168216	2	NARROW	4	NARROW	5	NARROW	4	NARROW	1	NARROW	3	NARROW	5	NARROW	2	NARROW	2	NARROW	3	NARROW	5	NARROW	5	NARROW	2	NARROW	2	NARROW	1	NARROW	5	NARROW	4	NARROW	TRUE
ENST00000168712	FGF4:ENST00000168712	3	REPRESSED	1	REPRESSED	4	REPRESSED	2	REPRESSED	2	REPRESSED	4	REPRESSED	4	REPRESSED	1	REPRESSED	4	REPRESSED	2	REPRESSED	3	REPRESSED	3	REPRESSED	1	REPRESSED	3	REPRESSED	2	REPRESSED	2	REPRESSED	1	REPRESSED	TRUE
ENST00000168869	RGS11:ENST00000168869	3	REPRESSED	1	REPRESSED	4	REPRESSED	2	REPRESSED	2	REPRESSED	5	INACTIVE	4	REPRESSED	1	REPRESSED	4	REPRESSED	2	REPRESSED	3	REPRESSED	3	REPRESSED	2	NARROW	1	BI-DIR-2	1	NARROW	4	BI-DIR-2	1	REPRESSED	TRUE
ENST00000168977	NMRK2:ENST00000168977	2	NARROW	3	INACTIVE	4	REPRESSED	4	NARROW	2	REPRESSED	5	INACTIVE	4	REPRESSED	1	REPRESSED	4	REPRESSED	5	BI-DIR-2	3	REPRESSED	4	BROAD	4	BROAD	3	REPRESSED	1	NARROW	4	BI-DIR-2	1	REPRESSED	TRUE
ENST00000169298	ST6GAL1:ENST00000169298	2	NARROW	2	EXPRESSED	1	EXPRESSED	1	BROAD	3	BROAD	3	NARROW	1	BROAD	3	BROAD	1	BROAD	3	NARROW	4	BROAD	4	BROAD	4	BROAD	2	NARROW	3	BROAD	1	BROAD	2	BROAD	TRUE
ENST00000169551	TIMM21:ENST00000169551	2	NARROW	4	NARROW	5	NARROW	4	NARROW	1	NARROW	3	NARROW	5	NARROW	2	NARROW	2	NARROW	1	BI-DIR	5	NARROW	4	BROAD	2	NARROW	2	NARROW	1	NARROW	5	NARROW	4	NARROW	TRUE
ENST00000170150	BPIFB2:ENST00000170150	5	INACTIVE	3	INACTIVE	3	INACTIVE	3	INACTIVE	5	INACTIVE	3	NARROW	3	INACTIVE	5	INACTIVE	3	INACTIVE	4	INACTIVE	1	INACTIVE	2	INACTIVE	1	REPRESSED	3	REPRESSED	2	REPRESSED	2	REPRESSED	1	REPRESSED	FALSE
ENST00000170168	REXO1:ENST00000170168	2	NARROW	2	EXPRESSED	1	EXPRESSED	4	NARROW	1	NARROW	3	NARROW	5	NARROW	2	NARROW	2	NARROW	3	NARROW	5	NARROW	5	NARROW	5	BI-DIR	2	NARROW	4	BI-DIR	5	NARROW	4	NARROW	TRUE
ENST00000170447	MKRN2:ENST00000170447	2	NARROW	2	EXPRESSED	5	NARROW	1	BROAD	3	BROAD	3	NARROW	1	BROAD	3	BROAD	2	NARROW	3	NARROW	4	BROAD	4	BROAD	2	NARROW	2	NARROW	1	NARROW	5	NARROW	4	NARROW	TRUE
ENST00000170564	GPATCH1:ENST00000170564	2	NARROW	2	EXPRESSED	1	EXPRESSED	4	NARROW	1	NARROW	3	NARROW	5	NARROW	2	NARROW	2	NARROW	3	NARROW	5	NARROW	5	NARROW	2	NARROW	2	NARROW	1	NARROW	5	NARROW	4	NARROW	TRUE
ENST00000171111	KEAP1:ENST00000171111	2	NARROW	4	NARROW	5	NARROW	1	BROAD	3	BROAD	3	NARROW	1	BROAD	3	BROAD	1	BROAD	3	NARROW	4	BROAD	4	BROAD	4	BROAD	5	BROAD	3	BROAD	1	BROAD	2	BROAD	TRUE
ENST00000172229	NGFR:ENST00000172229	3	REPRESSED	1	REPRESSED	4	REPRESSED	2	REPRESSED	2	REPRESSED	4	REPRESSED	4	REPRESSED	3	BROAD	1	BROAD	2	REPRESSED	4	BROAD	3	REPRESSED	2	NARROW	5	BROAD	1	NARROW	2	REPRESSED	1	REPRESSED	TRUE
ENST00000173229	NTN1:ENST00000173229	3	REPRESSED	4	NARROW	4	REPRESSED	2	REPRESSED	2	REPRESSED	4	REPRESSED	4	REPRESSED	1	REPRESSED	4	REPRESSED	2	REPRESSED	3	REPRESSED	3	REPRESSED	2	NARROW	2	NARROW	2	REPRESSED	5	NARROW	1	REPRESSED	TRUE
ENST00000173527	ISOC1:ENST00000173527	2	NARROW	4	NARROW	5	NARROW	1	BROAD	1	NARROW	3	NARROW	1	BROAD	2	NARROW	2	NARROW	3	NARROW	4	BROAD	4	BROAD	5	BI-DIR	2	NARROW	1	NARROW	5	NARROW	4	NARROW	TRUE
ENST00000174618	MNT:ENST00000174618	2	NARROW	2	EXPRESSED	1	EXPRESSED	1	BROAD	3	BROAD	1	EXPRESSED	1	BROAD	3	BROAD	1	BROAD	3	NARROW	4	BROAD	4	BROAD	4	BROAD	5	BROAD	3	BROAD	1	BROAD	2	BROAD	TRUE
ENST00000174653	AP3M2:ENST00000174653	2	NARROW	2	EXPRESSED	1	EXPRESSED	4	NARROW	1	NARROW	3	NARROW	5	NARROW	2	NARROW	2	NARROW	3	NARROW	5	NARROW	5	NARROW	2	NARROW	2	NARROW	1	NARROW	5	NARROW	4	NARROW	TRUE
ENST00000175091	LAPTM4A:ENST00000175091	2	NARROW	4	NARROW	5	NARROW	1	BROAD	3	BROAD	3	NARROW	1	BROAD	3	BROAD	1	BROAD	3	NARROW	4	BROAD	4	BROAD	4	BROAD	5	BROAD	3	BROAD	1	BROAD	2	BROAD	TRUE
ENST00000175238	ADAM7:ENST00000175238	5	INACTIVE	3	INACTIVE	3	INACTIVE	3	INACTIVE	5	INACTIVE	5	INACTIVE	3	INACTIVE	5	INACTIVE	3	INACTIVE	4	INACTIVE	1	INACTIVE	2	INACTIVE	1	REPRESSED	3	REPRESSED	2	REPRESSED	2	REPRESSED	1	REPRESSED	FALSE
ENST00000175506	ASNS:ENST00000175506	2	NARROW	4	NARROW	5	NARROW	4	NARROW	1	NARROW	3	NARROW	5	NARROW	4	BI-DIR	5	BI-DIR	5	BI-DIR-2	5	NARROW	5	NARROW	2	NARROW	4	BI-DIR	5	BI-DIR-2	4	BI-DIR-2	1	REPRESSED	TRUE
ENST00000175756	PTPN18:ENST00000175756	3	REPRESSED	4	NARROW	5	NARROW	4	NARROW	1	NARROW	3	NARROW	5	NARROW	2	NARROW	2	NARROW	3	NARROW	5	NARROW	5	NARROW	2	NARROW	4	BI-DIR	1	NARROW	5	NARROW	4	NARROW	TRUE
ENST00000176183	DRD4:ENST00000176183	3	REPRESSED	1	REPRESSED	4	REPRESSED	2	REPRESSED	2	REPRESSED	4	REPRESSED	4	REPRESSED	1	REPRESSED	4	REPRESSED	2	REPRESSED	3	REPRESSED	3	REPRESSED	1	REPRESSED	1	BI-DIR-2	5	BI-DIR-2	4	BI-DIR-2	1	REPRESSED	TRUE
ENST00000176195	SCT:ENST00000176195	1	BI-DIR-2	3	INACTIVE	4	REPRESSED	2	REPRESSED	2	REPRESSED	4	REPRESSED	4	REPRESSED	5	INACTIVE	4	REPRESSED	5	BI-DIR-2	3	REPRESSED	3	REPRESSED	3	BI-DIR-2	1	BI-DIR-2	5	BI-DIR-2	4	BI-DIR-2	1	REPRESSED	TRUE
ENST00000176643	ALDH3A2:ENST00000176643	2	NARROW	4	NARROW	5	NARROW	5	BI-DIR	1	NARROW	3	NARROW	1	BROAD	3	BROAD	2	NARROW	3	NARROW	4	BROAD	4	BROAD	2	NARROW	5	BROAD	4	BI-DIR	5	NARROW	4	NARROW	TRUE
ENST00000176763	STK10:ENST00000176763	2	NARROW	2	EXPRESSED	1	EXPRESSED	4	NARROW	1	NARROW	3	NARROW	5	NARROW	2	NARROW	2	NARROW	3	NARROW	5	NARROW	5	NARROW	4	BROAD	2	NARROW	3	BROAD	1	BROAD	2	BROAD	TRUE
ENST00000177694	TBX21:ENST00000177694	3	REPRESSED	1	REPRESSED	4	REPRESSED	2	REPRESSED	2	REPRESSED	4	REPRESSED	4	REPRESSED	1	REPRESSED	4	REPRESSED	2	REPRESSED	3	REPRESSED	3	REPRESSED	1	REPRESSED	3	REPRESSED	2	REPRESSED	2	REPRESSED	1	REPRESSED	TRUE
ENST00000178638	CA12:ENST00000178638	3	REPRESSED	1	REPRESSED	4	REPRESSED	2	REPRESSED	1	NARROW	1	EXPRESSED	4	REPRESSED	1	REPRESSED	4	REPRESSED	2	REPRESSED	3	REPRESSED	3	REPRESSED	1	REPRESSED	5	BROAD	2	REPRESSED	2	REPRESSED	1	REPRESSED	TRUE
ENST00000178640	MAP2K5:ENST00000178640	2	NARROW	4	NARROW	5	NARROW	4	NARROW	1	NARROW	3	NARROW	5	NARROW	2	NARROW	2	NARROW	3	NARROW	5	NARROW	5	NARROW	2	NARROW	4	BI-DIR	3	BROAD	3	BI-DIR	4	NARROW	TRUE
ENST00000179259	C12orf5:ENST00000179259	2	NARROW	4	NARROW	1	EXPRESSED	4	NARROW	1	NARROW	1	EXPRESSED	5	NARROW	2	NARROW	3	INACTIVE	3	NARROW	5	NARROW	5	NARROW	2	NARROW	2	NARROW	1	NARROW	5	NARROW	4	NARROW	TRUE
ENST00000180166	FGF20:ENST00000180166	3	REPRESSED	1	REPRESSED	4	REPRESSED	2	REPRESSED	2	REPRESSED	5	INACTIVE	4	REPRESSED	1	REPRESSED	4	REPRESSED	2	REPRESSED	3	REPRESSED	3	REPRESSED	1	REPRESSED	3	REPRESSED	2	REPRESSED	2	REPRESSED	1	REPRESSED	TRUE
ENST00000180173	MTMR7:ENST00000180173	2	NARROW	2	EXPRESSED	4	REPRESSED	2	REPRESSED	2	REPRESSED	5	INACTIVE	4	REPRESSED	2	NARROW	4	REPRESSED	3	NARROW	3	REPRESSED	3	REPRESSED	1	REPRESSED	3	REPRESSED	2	REPRESSED	2	REPRESSED	1	REPRESSED	TRUE
ENST00000181839	CDK13:ENST00000181839	4	BI-DIR	2	EXPRESSED	5	NARROW	1	BROAD	3	BROAD	3	NARROW	1	BROAD	3	BROAD	1	BROAD	3	NARROW	4	BROAD	4	BROAD	4	BROAD	5	BROAD	3	BROAD	1	BROAD	2	BROAD	TRUE
ENST00000182527	TRAM2:ENST00000182527	4	BI-DIR	2	EXPRESSED	1	EXPRESSED	5	BI-DIR	4	BI-DIR	2	BI-DIR	2	BI-DIR	4	BI-DIR	5	BI-DIR	1	BI-DIR	2	BI-DIR	1	BI-DIR	5	BI-DIR	4	BI-DIR	4	BI-DIR	1	BROAD	2	BROAD	TRUE
ENST00000184266	NDUFB4:ENST00000184266	2	NARROW	4	NARROW	5	NARROW	4	NARROW	1	NARROW	3	NARROW	5	NARROW	2	NARROW	2	NARROW	3	NARROW	5	NARROW	5	NARROW	5	BI-DIR	2	NARROW	1	NARROW	5	NARROW	4	NARROW	TRUE
ENST00000184956	HEATR6:ENST00000184956	2	NARROW	2	EXPRESSED	1	EXPRESSED	4	NARROW	1	NARROW	1	EXPRESSED	5	NARROW	2	NARROW	2	NARROW	3	NARROW	5	NARROW	5	NARROW	2	NARROW	2	NARROW	1	NARROW	5	NARROW	4	NARROW	TRUE
ENST00000185150	ERLEC1:ENST00000185150	4	BI-DIR	5	BI-DIR	2	BI-DIR	5	BI-DIR	4	BI-DIR	2	BI-DIR	2	BI-DIR	4	BI-DIR	5	BI-DIR	1	BI-DIR	2	BI-DIR	1	BI-DIR	5	BI-DIR	4	BI-DIR	4	BI-DIR	3	BI-DIR	3	BI-DIR	TRUE
ENST00000185206	CLIC5:ENST00000185206	5	INACTIVE	3	INACTIVE	3	INACTIVE	3	INACTIVE	5	INACTIVE	5	INACTIVE	3	INACTIVE	5	INACTIVE	3	INACTIVE	4	INACTIVE	1	INACTIVE	2	INACTIVE	1	REPRESSED	3	REPRESSED	2	REPRESSED	2	REPRESSED	1	REPRESSED	FALSE
ENST00000186436	TMEM131:ENST00000186436	2	NARROW	2	EXPRESSED	1	EXPRESSED	1	BROAD	3	BROAD	1	EXPRESSED	1	BROAD	3	BROAD	1	BROAD	3	NARROW	4	BROAD	4	BROAD	2	NARROW	2	NARROW	3	BROAD	5	NARROW	4	NARROW	TRUE
ENST00000187762	TMEM38A:ENST00000187762	4	BI-DIR	5	BI-DIR	2	BI-DIR	5	BI-DIR	4	BI-DIR	2	BI-DIR	2	BI-DIR	4	BI-DIR	5	BI-DIR	1	BI-DIR	2	BI-DIR	1	BI-DIR	5	BI-DIR	4	BI-DIR	4	BI-DIR	3	BI-DIR	5	BI-DIR-2	TRUE
ENST00000187879	ZNF222:ENST00000187879	2	NARROW	2	EXPRESSED	5	NARROW	4	NARROW	1	NARROW	3	NARROW	5	NARROW	2	NARROW	2	NARROW	3	NARROW	5	NARROW	5	NARROW	2	NARROW	2	NARROW	1	NARROW	5	NARROW	4	NARROW	TRUE
ENST00000188790	FAP:ENST00000188790	5	INACTIVE	3	INACTIVE	1	EXPRESSED	4	NARROW	1	NARROW	5	INACTIVE	1	BROAD	2	NARROW	3	INACTIVE	3	NARROW	5	NARROW	2	INACTIVE	1	REPRESSED	1	BI-DIR-2	2	REPRESSED	2	REPRESSED	2	BROAD	FALSE
ENST00000190165	DMRT3:ENST00000190165	3	REPRESSED	1	REPRESSED	4	REPRESSED	2	REPRESSED	2	REPRESSED	4	REPRESSED	4	REPRESSED	1	REPRESSED	4	REPRESSED	2	REPRESSED	3	REPRESSED	3	REPRESSED	1	REPRESSED	3	REPRESSED	2	REPRESSED	2	REPRESSED	1	REPRESSED	TRUE
ENST00000192314	GAL3ST2:ENST00000192314	5	INACTIVE	3	INACTIVE	3	INACTIVE	3	INACTIVE	5	INACTIVE	5	INACTIVE	3	INACTIVE	5	INACTIVE	3	INACTIVE	4	INACTIVE	1	INACTIVE	2	INACTIVE	1	REPRESSED	3	REPRESSED	2	REPRESSED	2	REPRESSED	1	REPRESSED	FALSE
ENST00000193391	IMPG2:ENST00000193391	5	INACTIVE	3	INACTIVE	3	INACTIVE	3	INACTIVE	5	INACTIVE	5	INACTIVE	3	INACTIVE	5	INACTIVE	3	INACTIVE	4	INACTIVE	1	INACTIVE	2	INACTIVE	1	REPRESSED	3	REPRESSED	2	REPRESSED	2	REPRESSED	1	REPRESSED	FALSE
ENST00000193403	ACTN1:ENST00000193403	2	NARROW	2	EXPRESSED	5	NARROW	4	NARROW	3	BROAD	3	NARROW	1	BROAD	3	BROAD	1	BROAD	3	NARROW	4	BROAD	4	BROAD	4	BROAD	5	BROAD	3	BROAD	1	BROAD	2	BROAD	TRUE
ENST00000194130	SLC13A1:ENST00000194130	5	INACTIVE	3	INACTIVE	3	INACTIVE	3	INACTIVE	5	INACTIVE	5	INACTIVE	3	INACTIVE	5	INACTIVE	3	INACTIVE	4	INACTIVE	1	INACTIVE	2	INACTIVE	1	REPRESSED	3	REPRESSED	2	REPRESSED	2	REPRESSED	1	REPRESSED	FALSE
ENST00000194152	PCDHB4:ENST00000194152	1	BI-DIR-2	3	INACTIVE	4	REPRESSED	2	REPRESSED	2	REPRESSED	5	INACTIVE	4	REPRESSED	1	REPRESSED	3	INACTIVE	2	REPRESSED	3	REPRESSED	2	INACTIVE	1	REPRESSED	2	NARROW	2	REPRESSED	2	REPRESSED	1	REPRESSED	FALSE
ENST00000194155	PCDHB2:ENST00000194155	2	NARROW	4	NARROW	4	REPRESSED	2	REPRESSED	2	REPRESSED	5	INACTIVE	4	REPRESSED	1	REPRESSED	4	REPRESSED	2	REPRESSED	3	REPRESSED	3	REPRESSED	1	REPRESSED	3	REPRESSED	2	REPRESSED	2	REPRESSED	1	REPRESSED	FALSE
ENST00000194900	DLG3:ENST00000194900	5	INACTIVE	2	EXPRESSED	3	INACTIVE	3	INACTIVE	2	REPRESSED	5	INACTIVE	3	INACTIVE	5	INACTIVE	4	REPRESSED	4	INACTIVE	1	INACTIVE	3	REPRESSED	1	REPRESSED	3	REPRESSED	2	REPRESSED	2	REPRESSED	1	REPRESSED	TRUE
ENST00000196061	PLOD1:ENST00000196061	2	NARROW	4	NARROW	5	NARROW	4	NARROW	1	NARROW	3	NARROW	5	NARROW	2	NARROW	2	NARROW	3	NARROW	5	NARROW	5	NARROW	2	NARROW	2	NARROW	1	NARROW	5	NARROW	4	NARROW	TRUE
ENST00000196169	TDRD3:ENST00000196169	2	NARROW	2	EXPRESSED	1	EXPRESSED	1	BROAD	3	BROAD	1	EXPRESSED	1	BROAD	3	BROAD	1	BROAD	3	NARROW	4	BROAD	4	BROAD	4	BROAD	5	BROAD	3	BROAD	1	BROAD	2	BROAD	TRUE
ENST00000196371	OXCT1:ENST00000196371	2	NARROW	2	EXPRESSED	5	NARROW	4	NARROW	1	NARROW	3	NARROW	5	NARROW	3	BROAD	2	NARROW	3	NARROW	5	NARROW	5	NARROW	4	BROAD	2	NARROW	1	NARROW	5	NARROW	4	NARROW	TRUE
ENST00000196489	ZNF416:ENST00000196489	2	NARROW	2	EXPRESSED	1	EXPRESSED	4	NARROW	1	NARROW	1	EXPRESSED	5	NARROW	2	NARROW	2	NARROW	3	NARROW	5	NARROW	5	NARROW	2	NARROW	2	NARROW	2	REPRESSED	5	NARROW	4	NARROW	TRUE
ENST00000198765	CPNE3:ENST00000198765	1	BI-DIR-2	5	BI-DIR	2	BI-DIR	5	BI-DIR	4	BI-DIR	2	BI-DIR	2	BI-DIR	4	BI-DIR	5	BI-DIR	5	BI-DIR-2	2	BI-DIR	1	BI-DIR	3	BI-DIR-2	1	BI-DIR-2	5	BI-DIR-2	4	BI-DIR-2	5	BI-DIR-2	NA
ENST00000198767	RRN3:ENST00000198767	1	BI-DIR-2	5	BI-DIR	2	BI-DIR	5	BI-DIR	4	BI-DIR	2	BI-DIR	2	BI-DIR	4	BI-DIR	5	BI-DIR	1	BI-DIR	2	BI-DIR	1	BI-DIR	5	BI-DIR	4	BI-DIR	4	BI-DIR	3	BI-DIR	3	BI-DIR	TRUE
ENST00000198801	MOGAT2:ENST00000198801	5	INACTIVE	3	INACTIVE	3	INACTIVE	3	INACTIVE	5	INACTIVE	5	INACTIVE	3	INACTIVE	5	INACTIVE	3	INACTIVE	4	INACTIVE	1	INACTIVE	2	INACTIVE	1	REPRESSED	3	REPRESSED	2	REPRESSED	2	REPRESSED	1	REPRESSED	FALSE
ENST00000199280	AQP2:ENST00000199280	5	INACTIVE	3	INACTIVE	3	INACTIVE	4	NARROW	5	INACTIVE	5	INACTIVE	3	INACTIVE	5	INACTIVE	3	INACTIVE	4	INACTIVE	1	INACTIVE	2	INACTIVE	1	REPRESSED	3	REPRESSED	2	REPRESSED	2	REPRESSED	1	REPRESSED	FALSE
ENST00000199320	DIMT1:ENST00000199320	2	NARROW	2	EXPRESSED	5	NARROW	4	NARROW	1	NARROW	3	NARROW	5	NARROW	2	NARROW	2	NARROW	3	NARROW	5	NARROW	5	NARROW	2	NARROW	2	NARROW	1	NARROW	5	NARROW	4	NARROW	TRUE
ENST00000199389	EIF2AK1:ENST00000199389	2	NARROW	2	EXPRESSED	5	NARROW	4	NARROW	1	NARROW	3	NARROW	5	NARROW	2	NARROW	2	NARROW	3	NARROW	5	NARROW	5	NARROW	2	NARROW	2	NARROW	1	NARROW	5	NARROW	4	NARROW	TRUE
ENST00000199447	NME8:ENST00000199447	5	INACTIVE	3	INACTIVE	3	INACTIVE	3	INACTIVE	5	INACTIVE	5	INACTIVE	3	INACTIVE	5	INACTIVE	3	INACTIVE	4	INACTIVE	1	INACTIVE	2	INACTIVE	1	REPRESSED	3	REPRESSED	2	REPRESSED	2	REPRESSED	1	REPRESSED	FALSE
ENST00000199706	MRPL28:ENST00000199706	1	BI-DIR-2	5	BI-DIR	2	BI-DIR	5	BI-DIR	4	BI-DIR	2	BI-DIR	2	BI-DIR	4	BI-DIR	5	BI-DIR	5	BI-DIR-2	2	BI-DIR	1	BI-DIR	3	BI-DIR-2	1	BI-DIR-2	5	BI-DIR-2	4	BI-DIR-2	5	BI-DIR-2	TRUE
ENST00000199708	HBQ1:ENST00000199708	3	REPRESSED	1	REPRESSED	4	REPRESSED	2	REPRESSED	2	REPRESSED	2	BI-DIR	4	REPRESSED	1	REPRESSED	4	REPRESSED	2	REPRESSED	3	REPRESSED	3	REPRESSED	1	REPRESSED	1	BI-DIR-2	2	REPRESSED	2	REPRESSED	1	REPRESSED	TRUE
ENST00000199764	CEACAM6:ENST00000199764	5	INACTIVE	3	INACTIVE	3	INACTIVE	3	INACTIVE	5	INACTIVE	5	INACTIVE	3	INACTIVE	5	INACTIVE	3	INACTIVE	4	INACTIVE	1	INACTIVE	2	INACTIVE	1	REPRESSED	3	REPRESSED	2	REPRESSED	4	BI-DIR-2	1	REPRESSED	FALSE
ENST00000199814	RBM22:ENST00000199814	2	NARROW	2	EXPRESSED	5	NARROW	4	NARROW	1	NARROW	3	NARROW	5	NARROW	2	NARROW	2	NARROW	3	NARROW	5	NARROW	5	NARROW	2	NARROW	2	NARROW	1	NARROW	5	NARROW	2	BROAD	TRUE
ENST00000199936	HSD17B2:ENST00000199936	5	INACTIVE	3	INACTIVE	3	INACTIVE	3	INACTIVE	5	INACTIVE	3	NARROW	3	INACTIVE	5	INACTIVE	3	INACTIVE	3	NARROW	1	INACTIVE	2	INACTIVE	1	REPRESSED	2	NARROW	2	REPRESSED	2	REPRESSED	2	BROAD	FALSE
ENST00000199940	MAP2:ENST00000199940	2	NARROW	2	EXPRESSED	1	EXPRESSED	2	REPRESSED	1	NARROW	1	EXPRESSED	1	BROAD	2	NARROW	2	NARROW	3	NARROW	4	BROAD	3	REPRESSED	2	NARROW	2	NARROW	2	REPRESSED	5	NARROW	1	REPRESSED	TRUE
ENST00000200135	ZW10:ENST00000200135	2	NARROW	2	EXPRESSED	5	NARROW	4	NARROW	1	NARROW	3	NARROW	5	NARROW	2	NARROW	2	NARROW	3	NARROW	5	NARROW	5	NARROW	2	NARROW	2	NARROW	1	NARROW	5	NARROW	4	NARROW	TRUE
ENST00000200181	ITGB4:ENST00000200181	2	NARROW	1	REPRESSED	4	REPRESSED	2	REPRESSED	2	REPRESSED	4	REPRESSED	4	REPRESSED	1	REPRESSED	4	REPRESSED	2	REPRESSED	3	REPRESSED	3	REPRESSED	2	NARROW	4	BI-DIR	5	BI-DIR-2	5	NARROW	2	BROAD	TRUE
ENST00000200453	PPP1R15A:ENST00000200453	4	BI-DIR	4	NARROW	5	NARROW	1	BROAD	3	BROAD	3	NARROW	1	BROAD	3	BROAD	1	BROAD	3	NARROW	4	BROAD	4	BROAD	4	BROAD	5	BROAD	3	BROAD	1	BROAD	2	BROAD	TRUE
ENST00000200457	TRIP6:ENST00000200457	4	BI-DIR	5	BI-DIR	2	BI-DIR	5	BI-DIR	4	BI-DIR	2	BI-DIR	2	BI-DIR	4	BI-DIR	5	BI-DIR	1	BI-DIR	2	BI-DIR	1	BI-DIR	5	BI-DIR	4	BI-DIR	4	BI-DIR	3	BI-DIR	3	BI-DIR	TRUE
ENST00000200557	ADAM11:ENST00000200557	3	REPRESSED	3	INACTIVE	4	REPRESSED	2	REPRESSED	2	REPRESSED	4	REPRESSED	4	REPRESSED	1	REPRESSED	4	REPRESSED	5	BI-DIR-2	3	REPRESSED	1	BI-DIR	2	NARROW	3	REPRESSED	2	REPRESSED	2	REPRESSED	1	REPRESSED	TRUE
ENST00000200652	SLC22A4:ENST00000200652	3	REPRESSED	2	EXPRESSED	1	EXPRESSED	1	BROAD	2	REPRESSED	3	NARROW	5	NARROW	2	NARROW	2	NARROW	2	REPRESSED	3	REPRESSED	4	BROAD	4	BROAD	2	NARROW	3	BROAD	3	BI-DIR	2	BROAD	TRUE
ENST00000200676	CETP:ENST00000200676	5	INACTIVE	3	INACTIVE	3	INACTIVE	4	NARROW	5	INACTIVE	3	NARROW	3	INACTIVE	5	INACTIVE	3	INACTIVE	4	INACTIVE	1	INACTIVE	5	NARROW	1	REPRESSED	3	REPRESSED	2	REPRESSED	2	REPRESSED	1	REPRESSED	FALSE
ENST00000201031	TFAP2C:ENST00000201031	3	REPRESSED	1	REPRESSED	4	REPRESSED	2	REPRESSED	2	REPRESSED	4	REPRESSED	4	REPRESSED	3	BROAD	4	REPRESSED	2	REPRESSED	3	REPRESSED	3	REPRESSED	1	REPRESSED	3	REPRESSED	2	REPRESSED	5	NARROW	2	BROAD	TRUE
ENST00000201586	SULT2B1:ENST00000201586	5	INACTIVE	3	INACTIVE	3	INACTIVE	3	INACTIVE	5	INACTIVE	5	INACTIVE	3	INACTIVE	5	INACTIVE	3	INACTIVE	4	INACTIVE	1	INACTIVE	2	INACTIVE	1	REPRESSED	3	REPRESSED	2	REPRESSED	4	BI-DIR-2	2	BROAD	FALSE
ENST00000201979	REM1:ENST00000201979	5	INACTIVE	3	INACTIVE	4	REPRESSED	2	REPRESSED	2	REPRESSED	5	INACTIVE	4	REPRESSED	1	REPRESSED	4	REPRESSED	2	REPRESSED	3	REPRESSED	5	NARROW	2	NARROW	3	REPRESSED	1	NARROW	5	NARROW	1	REPRESSED	TRUE
ENST00000202017	PDRG1:ENST00000202017	2	NARROW	4	NARROW	5	NARROW	4	NARROW	1	NARROW	3	NARROW	5	NARROW	2	NARROW	2	NARROW	3	NARROW	5	NARROW	5	NARROW	2	NARROW	2	NARROW	1	NARROW	5	NARROW	4	NARROW	TRUE
ENST00000202556	PPP1R13B:ENST00000202556	2	NARROW	1	REPRESSED	4	REPRESSED	1	BROAD	1	NARROW	1	EXPRESSED	4	REPRESSED	1	REPRESSED	2	NARROW	3	NARROW	3	REPRESSED	4	BROAD	5	BI-DIR	2	NARROW	3	BROAD	5	NARROW	4	NARROW	TRUE
ENST00000202625	TGM6:ENST00000202625	5	INACTIVE	3	INACTIVE	3	INACTIVE	3	INACTIVE	5	INACTIVE	5	INACTIVE	3	INACTIVE	5	INACTIVE	3	INACTIVE	4	INACTIVE	1	INACTIVE	2	INACTIVE	1	REPRESSED	3	REPRESSED	2	REPRESSED	2	REPRESSED	1	REPRESSED	FALSE
ENST00000202677	RALGAPA2:ENST00000202677	2	NARROW	2	EXPRESSED	1	EXPRESSED	4	NARROW	1	NARROW	1	EXPRESSED	5	NARROW	2	NARROW	1	BROAD	3	NARROW	5	NARROW	5	NARROW	2	NARROW	2	NARROW	1	NARROW	5	NARROW	2	BROAD	TRUE
ENST00000202816	ESF1:ENST00000202816	4	BI-DIR	5	BI-DIR	2	BI-DIR	5	BI-DIR	4	BI-DIR	2	BI-DIR	2	BI-DIR	4	BI-DIR	5	BI-DIR	1	BI-DIR	2	BI-DIR	1	BI-DIR	5	BI-DIR	4	BI-DIR	4	BI-DIR	3	BI-DIR	3	BI-DIR	TRUE
ENST00000202967	SIRT4:ENST00000202967	2	NARROW	4	NARROW	5	NARROW	4	NARROW	1	NARROW	3	NARROW	5	NARROW	2	NARROW	2	NARROW	3	NARROW	5	NARROW	5	NARROW	2	NARROW	2	NARROW	1	NARROW	4	BI-DIR-2	4	NARROW	FALSE
ENST00000203407	UQCRC1:ENST00000203407	4	BI-DIR	4	NARROW	5	NARROW	1	BROAD	1	NARROW	3	NARROW	5	NARROW	2	NARROW	2	NARROW	3	NARROW	5	NARROW	5	NARROW	2	NARROW	2	NARROW	1	NARROW	5	NARROW	4	NARROW	TRUE
ENST00000203556	GMIP:ENST00000203556	4	BI-DIR	5	BI-DIR	2	BI-DIR	4	NARROW	4	BI-DIR	2	BI-DIR	5	NARROW	4	BI-DIR	2	NARROW	5	BI-DIR-2	5	NARROW	5	NARROW	3	BI-DIR-2	4	BI-DIR	5	BI-DIR-2	3	BI-DIR	4	NARROW	TRUE
ENST00000203664	OTUB2:ENST00000203664	2	NARROW	2	EXPRESSED	1	EXPRESSED	4	NARROW	1	NARROW	5	INACTIVE	3	INACTIVE	2	NARROW	2	NARROW	4	INACTIVE	1	INACTIVE	2	INACTIVE	1	REPRESSED	3	REPRESSED	2	REPRESSED	2	REPRESSED	2	BROAD	TRUE
ENST00000204005	LTBP4:ENST00000204005	1	BI-DIR-2	3	INACTIVE	3	INACTIVE	3	INACTIVE	5	INACTIVE	5	INACTIVE	3	INACTIVE	5	INACTIVE	3	INACTIVE	4	INACTIVE	1	INACTIVE	2	INACTIVE	1	REPRESSED	3	REPRESSED	2	REPRESSED	4	BI-DIR-2	1	REPRESSED	FALSE
ENST00000204517	TFAP4:ENST00000204517	4	BI-DIR	4	NARROW	5	NARROW	1	BROAD	3	BROAD	3	NARROW	1	BROAD	3	BROAD	1	BROAD	3	NARROW	4	BROAD	4	BROAD	4	BROAD	5	BROAD	3	BROAD	1	BROAD	2	BROAD	TRUE
ENST00000204549	PDCD7:ENST00000204549	2	NARROW	4	NARROW	5	NARROW	4	NARROW	1	NARROW	3	NARROW	5	NARROW	2	NARROW	2	NARROW	3	NARROW	5	NARROW	5	NARROW	2	NARROW	2	NARROW	3	BROAD	5	NARROW	4	NARROW	TRUE
ENST00000204566	SPG21:ENST00000204566	2	NARROW	4	NARROW	5	NARROW	4	NARROW	1	NARROW	3	NARROW	1	BROAD	2	NARROW	2	NARROW	3	NARROW	5	NARROW	5	NARROW	2	NARROW	2	NARROW	1	NARROW	5	NARROW	2	BROAD	TRUE
ENST00000204615	THPO:ENST00000204615	3	REPRESSED	3	INACTIVE	3	INACTIVE	3	INACTIVE	5	INACTIVE	2	BI-DIR	3	INACTIVE	5	INACTIVE	5	BI-DIR	4	INACTIVE	1	INACTIVE	3	REPRESSED	1	REPRESSED	1	BI-DIR-2	5	BI-DIR-2	2	REPRESSED	1	REPRESSED	FALSE
ENST00000204679	GNPTG:ENST00000204679	4	BI-DIR	5	BI-DIR	2	BI-DIR	5	BI-DIR	4	BI-DIR	2	BI-DIR	2	BI-DIR	4	BI-DIR	5	BI-DIR	1	BI-DIR	2	BI-DIR	1	BI-DIR	5	BI-DIR	4	BI-DIR	4	BI-DIR	3	BI-DIR	3	BI-DIR	TRUE
ENST00000204726	GOLGA3:ENST00000204726	2	NARROW	2	EXPRESSED	1	EXPRESSED	4	NARROW	1	NARROW	3	NARROW	5	NARROW	2	NARROW	2	NARROW	3	NARROW	5	NARROW	5	NARROW	2	NARROW	2	NARROW	4	BI-DIR	3	BI-DIR	4	NARROW	TRUE
ENST00000204961	EFNB1:ENST00000204961	3	REPRESSED	4	NARROW	5	NARROW	1	BROAD	3	BROAD	3	NARROW	1	BROAD	3	BROAD	1	BROAD	3	NARROW	4	BROAD	4	BROAD	4	BROAD	5	BROAD	3	BROAD	1	BROAD	2	BROAD	TRUE
ENST00000205061	GLG1:ENST00000205061	2	NARROW	2	EXPRESSED	1	EXPRESSED	1	BROAD	1	NARROW	3	NARROW	1	BROAD	3	BROAD	2	NARROW	3	NARROW	5	NARROW	5	NARROW	2	NARROW	2	NARROW	1	NARROW	5	NARROW	2	BROAD	TRUE
ENST00000205194	NAT14:ENST00000205194	4	BI-DIR	5	BI-DIR	2	BI-DIR	5	BI-DIR	4	BI-DIR	2	BI-DIR	2	BI-DIR	4	BI-DIR	5	BI-DIR	5	BI-DIR-2	2	BI-DIR	5	NARROW	5	BI-DIR	4	BI-DIR	4	BI-DIR	3	BI-DIR	4	NARROW	TRUE
ENST00000205386	LAMB4:ENST00000205386	5	INACTIVE	3	INACTIVE	3	INACTIVE	3	INACTIVE	5	INACTIVE	5	INACTIVE	3	INACTIVE	5	INACTIVE	3	INACTIVE	4	INACTIVE	1	INACTIVE	2	INACTIVE	1	REPRESSED	3	REPRESSED	2	REPRESSED	2	REPRESSED	4	NARROW	FALSE
ENST00000205557	ABCC6:ENST00000205557	5	INACTIVE	3	INACTIVE	5	NARROW	3	INACTIVE	5	INACTIVE	3	NARROW	3	INACTIVE	5	INACTIVE	2	NARROW	4	INACTIVE	1	INACTIVE	2	INACTIVE	1	REPRESSED	1	BI-DIR-2	2	REPRESSED	4	BI-DIR-2	1	REPRESSED	TRUE
ENST00000205636	CMTM6:ENST00000205636	2	NARROW	2	EXPRESSED	5	NARROW	1	BROAD	1	NARROW	3	NARROW	1	BROAD	2	NARROW	1	BROAD	3	NARROW	5	NARROW	4	BROAD	2	NARROW	2	NARROW	3	BROAD	5	NARROW	2	BROAD	TRUE
ENST00000205890	MYO15A:ENST00000205890	1	BI-DIR-2	3	INACTIVE	3	INACTIVE	3	INACTIVE	5	INACTIVE	5	INACTIVE	3	INACTIVE	5	INACTIVE	3	INACTIVE	5	BI-DIR-2	1	INACTIVE	2	INACTIVE	3	BI-DIR-2	1	BI-DIR-2	5	BI-DIR-2	4	BI-DIR-2	5	BI-DIR-2	FALSE
ENST00000206020	SPAG7:ENST00000206020	4	BI-DIR	5	BI-DIR	2	BI-DIR	5	BI-DIR	4	BI-DIR	2	BI-DIR	2	BI-DIR	4	BI-DIR	5	BI-DIR	1	BI-DIR	2	BI-DIR	1	BI-DIR	5	BI-DIR	4	BI-DIR	4	BI-DIR	3	BI-DIR	3	BI-DIR	TRUE
ENST00000206262	RGS17:ENST00000206262	2	NARROW	2	EXPRESSED	1	EXPRESSED	2	REPRESSED	1	NARROW	1	EXPRESSED	5	NARROW	1	REPRESSED	4	REPRESSED	3	NARROW	3	REPRESSED	5	NARROW	1	REPRESSED	2	NARROW	2	REPRESSED	2	REPRESSED	1	REPRESSED	TRUE
ENST00000206423	CCDC80:ENST00000206423	2	NARROW	2	EXPRESSED	5	NARROW	4	NARROW	3	BROAD	3	NARROW	1	BROAD	3	BROAD	1	BROAD	3	NARROW	4	BROAD	5	NARROW	2	NARROW	2	NARROW	1	NARROW	5	NARROW	4	NARROW	FALSE
ENST00000206451	PSME1:ENST00000206451	2	NARROW	4	NARROW	5	NARROW	4	NARROW	1	NARROW	3	NARROW	5	NARROW	2	NARROW	2	NARROW	3	NARROW	5	NARROW	5	NARROW	2	NARROW	2	NARROW	3	BROAD	5	NARROW	4	NARROW	TRUE
ENST00000206474	HAUS4:ENST00000206474	2	NARROW	4	NARROW	5	NARROW	4	NARROW	1	NARROW	3	NARROW	5	NARROW	2	NARROW	2	NARROW	3	NARROW	5	NARROW	5	NARROW	2	NARROW	2	NARROW	1	NARROW	5	NARROW	4	NARROW	TRUE
ENST00000206513	CEBPE:ENST00000206513	5	INACTIVE	3	INACTIVE	3	INACTIVE	3	INACTIVE	5	INACTIVE	5	INACTIVE	3	INACTIVE	5	INACTIVE	3	INACTIVE	4	INACTIVE	1	INACTIVE	2	INACTIVE	3	BI-DIR-2	3	REPRESSED	2	REPRESSED	2	REPRESSED	1	REPRESSED	FALSE
ENST00000206542	OSGEP:ENST00000206542	4	BI-DIR	5	BI-DIR	2	BI-DIR	5	BI-DIR	4	BI-DIR	2	BI-DIR	2	BI-DIR	4	BI-DIR	5	BI-DIR	1	BI-DIR	2	BI-DIR	1	BI-DIR	5	BI-DIR	4	BI-DIR	4	BI-DIR	3	BI-DIR	3	BI-DIR	TRUE
ENST00000206595	G2E3:ENST00000206595	2	NARROW	2	EXPRESSED	5	NARROW	1	BROAD	1	NARROW	3	NARROW	1	BROAD	3	BROAD	2	NARROW	3	NARROW	4	BROAD	5	NARROW	2	NARROW	2	NARROW	2	REPRESSED	5	NARROW	4	NARROW	TRUE
ENST00000206765	TGM1:ENST00000206765	1	BI-DIR-2	3	INACTIVE	3	INACTIVE	3	INACTIVE	5	INACTIVE	5	INACTIVE	3	INACTIVE	5	INACTIVE	3	INACTIVE	4	INACTIVE	1	INACTIVE	2	INACTIVE	1	REPRESSED	1	BI-DIR-2	5	BI-DIR-2	4	BI-DIR-2	1	REPRESSED	FALSE
ENST00000207157	TBX15:ENST00000207157	3	REPRESSED	1	REPRESSED	4	REPRESSED	2	REPRESSED	2	REPRESSED	4	REPRESSED	1	BROAD	1	REPRESSED	4	REPRESSED	2	REPRESSED	4	BROAD	3	REPRESSED	1	REPRESSED	3	REPRESSED	2	REPRESSED	2	REPRESSED	1	REPRESSED	TRUE
ENST00000207457	TEKT2:ENST00000207457	5	INACTIVE	4	NARROW	5	NARROW	3	INACTIVE	1	NARROW	5	INACTIVE	5	NARROW	2	NARROW	2	NARROW	3	NARROW	5	NARROW	5	NARROW	1	REPRESSED	4	BI-DIR	1	NARROW	4	BI-DIR-2	1	REPRESSED	TRUE
ENST00000207549	UNC13D:ENST00000207549	1	BI-DIR-2	3	INACTIVE	3	INACTIVE	5	BI-DIR	5	INACTIVE	2	BI-DIR	3	INACTIVE	5	INACTIVE	5	BI-DIR	5	BI-DIR-2	1	INACTIVE	1	BI-DIR	5	BI-DIR	4	BI-DIR	4	BI-DIR	3	BI-DIR	3	BI-DIR	FALSE
ENST00000207870	XYLB:ENST00000207870	2	NARROW	3	INACTIVE	5	NARROW	3	INACTIVE	1	NARROW	3	NARROW	5	NARROW	2	NARROW	2	NARROW	3	NARROW	5	NARROW	5	NARROW	1	REPRESSED	2	NARROW	1	NARROW	5	NARROW	4	NARROW	TRUE
ENST00000209540	OR1I1:ENST00000209540	5	INACTIVE	3	INACTIVE	3	INACTIVE	3	INACTIVE	5	INACTIVE	5	INACTIVE	3	INACTIVE	5	INACTIVE	3	INACTIVE	4	INACTIVE	1	INACTIVE	2	INACTIVE	1	REPRESSED	3	REPRESSED	2	REPRESSED	2	REPRESSED	1	REPRESSED	FALSE
ENST00000209668	ADH1A:ENST00000209668	5	INACTIVE	3	INACTIVE	2	BI-DIR	3	INACTIVE	4	BI-DIR	2	BI-DIR	3	INACTIVE	4	BI-DIR	5	BI-DIR	5	BI-DIR-2	2	BI-DIR	2	INACTIVE	1	REPRESSED	1	BI-DIR-2	5	BI-DIR-2	4	BI-DIR-2	5	BI-DIR-2	FALSE
ENST00000209728	CDC6:ENST00000209728	2	NARROW	2	EXPRESSED	5	NARROW	4	NARROW	1	NARROW	3	NARROW	5	NARROW	2	NARROW	2	NARROW	3	NARROW	5	NARROW	5	NARROW	1	REPRESSED	3	REPRESSED	2	REPRESSED	4	BI-DIR-2	4	NARROW	TRUE
ENST00000209875	CBX5:ENST00000209875	4	BI-DIR	5	BI-DIR	2	BI-DIR	5	BI-DIR	3	BROAD	2	BI-DIR	2	BI-DIR	3	BROAD	5	BI-DIR	1	BI-DIR	2	BI-DIR	1	BI-DIR	5	BI-DIR	4	BI-DIR	4	BI-DIR	3	BI-DIR	3	BI-DIR	TRUE
ENST00000209884	KLHL20:ENST00000209884	2	NARROW	2	EXPRESSED	1	EXPRESSED	1	BROAD	1	NARROW	3	NARROW	5	NARROW	2	NARROW	2	NARROW	3	NARROW	5	NARROW	5	NARROW	2	NARROW	2	NARROW	1	NARROW	5	NARROW	4	NARROW	FALSE
ENST00000209929	FMO2:ENST00000209929	5	INACTIVE	3	INACTIVE	3	INACTIVE	3	INACTIVE	5	INACTIVE	5	INACTIVE	3	INACTIVE	4	BI-DIR	3	INACTIVE	4	INACTIVE	1	INACTIVE	2	INACTIVE	2	NARROW	2	NARROW	1	NARROW	5	NARROW	1	REPRESSED	FALSE
ENST00000210060	DHPS:ENST00000210060	4	BI-DIR	4	NARROW	5	NARROW	4	NARROW	1	NARROW	3	NARROW	5	NARROW	2	NARROW	2	NARROW	3	NARROW	5	NARROW	5	NARROW	2	NARROW	4	BI-DIR	4	BI-DIR	3	BI-DIR	4	NARROW	TRUE
ENST00000210313	PSMD5:ENST00000210313	4	BI-DIR	5	BI-DIR	1	EXPRESSED	5	BI-DIR	4	BI-DIR	2	BI-DIR	2	BI-DIR	4	BI-DIR	5	BI-DIR	1	BI-DIR	2	BI-DIR	1	BI-DIR	5	BI-DIR	4	BI-DIR	4	BI-DIR	3	BI-DIR	3	BI-DIR	TRUE
ENST00000210444	NANS:ENST00000210444	2	NARROW	4	NARROW	5	NARROW	4	NARROW	1	NARROW	3	NARROW	5	NARROW	2	NARROW	2	NARROW	3	NARROW	5	NARROW	5	NARROW	2	NARROW	2	NARROW	1	NARROW	5	NARROW	4	NARROW	TRUE
ENST00000211076	TPSD1:ENST00000211076	5	INACTIVE	3	INACTIVE	3	INACTIVE	3	INACTIVE	5	INACTIVE	5	INACTIVE	3	INACTIVE	5	INACTIVE	3	INACTIVE	4	INACTIVE	1	INACTIVE	2	INACTIVE	1	REPRESSED	1	BI-DIR-2	2	REPRESSED	4	BI-DIR-2	1	REPRESSED	FALSE
ENST00000211314	TMEM14A:ENST00000211314	2	NARROW	4	NARROW	5	NARROW	4	NARROW	1	NARROW	3	NARROW	5	NARROW	2	NARROW	2	NARROW	3	NARROW	5	NARROW	5	NARROW	2	NARROW	2	NARROW	1	NARROW	5	NARROW	4	NARROW	TRUE
ENST00000211379	BAG6:ENST00000211379	4	BI-DIR	5	BI-DIR	2	BI-DIR	5	BI-DIR	4	BI-DIR	2	BI-DIR	2	BI-DIR	4	BI-DIR	5	BI-DIR	1	BI-DIR	2	BI-DIR	1	BI-DIR	5	BI-DIR	4	BI-DIR	4	BI-DIR	3	BI-DIR	2	BROAD	TRUE
ENST00000211936	ZNF184:ENST00000211936	4	BI-DIR	2	EXPRESSED	1	EXPRESSED	1	BROAD	3	BROAD	3	NARROW	1	BROAD	3	BROAD	1	BROAD	3	NARROW	4	BROAD	5	NARROW	2	NARROW	2	NARROW	1	NARROW	5	NARROW	4	NARROW	TRUE
ENST00000212015	SIRT1:ENST00000212015	2	NARROW	2	EXPRESSED	5	NARROW	1	BROAD	3	BROAD	3	NARROW	1	BROAD	3	BROAD	1	BROAD	3	NARROW	4	BROAD	4	BROAD	2	NARROW	5	BROAD	3	BROAD	5	NARROW	2	BROAD	TRUE
ENST00000214869	TMED1:ENST00000214869	2	NARROW	4	NARROW	5	NARROW	4	NARROW	1	NARROW	3	NARROW	5	NARROW	2	NARROW	2	NARROW	3	NARROW	5	NARROW	5	NARROW	2	NARROW	5	BROAD	4	BI-DIR	3	BI-DIR	4	NARROW	TRUE
ENST00000215057	MZF1:ENST00000215057	4	BI-DIR	5	BI-DIR	2	BI-DIR	5	BI-DIR	4	BI-DIR	2	BI-DIR	2	BI-DIR	4	BI-DIR	5	BI-DIR	1	BI-DIR	2	BI-DIR	1	BI-DIR	5	BI-DIR	4	BI-DIR	4	BI-DIR	3	BI-DIR	3	BI-DIR	TRUE
ENST00000215061	OCEL1:ENST00000215061	4	BI-DIR	4	NARROW	5	NARROW	4	NARROW	1	NARROW	3	NARROW	5	NARROW	2	NARROW	2	NARROW	3	NARROW	5	NARROW	5	NARROW	2	NARROW	2	NARROW	1	NARROW	5	NARROW	4	NARROW	TRUE
ENST00000215071	PSMD8:ENST00000215071	2	NARROW	4	NARROW	5	NARROW	4	NARROW	1	NARROW	3	NARROW	5	NARROW	2	NARROW	2	NARROW	3	NARROW	5	NARROW	5	NARROW	4	BROAD	2	NARROW	3	BROAD	5	NARROW	2	BROAD	TRUE
ENST00000215095	STX1B:ENST00000215095	2	NARROW	4	NARROW	3	INACTIVE	3	INACTIVE	5	INACTIVE	5	INACTIVE	3	INACTIVE	2	NARROW	4	REPRESSED	3	NARROW	5	NARROW	2	INACTIVE	1	REPRESSED	1	BI-DIR-2	5	BI-DIR-2	4	BI-DIR-2	1	REPRESSED	TRUE
ENST00000215368	EFNA2:ENST00000215368	1	BI-DIR-2	4	NARROW	5	NARROW	2	REPRESSED	2	REPRESSED	5	INACTIVE	1	BROAD	2	NARROW	1	BROAD	3	NARROW	4	BROAD	3	REPRESSED	1	REPRESSED	3	REPRESSED	5	BI-DIR-2	4	BI-DIR-2	1	REPRESSED	TRUE
ENST00000215479	AMELY:ENST00000215479	5	INACTIVE	3	INACTIVE	3	INACTIVE	3	INACTIVE	5	INACTIVE	5	INACTIVE	3	INACTIVE	5	INACTIVE	3	INACTIVE	4	INACTIVE	1	INACTIVE	2	INACTIVE	1	REPRESSED	3	REPRESSED	2	REPRESSED	2	REPRESSED	1	REPRESSED	FALSE
ENST00000215531	SMIM24:ENST00000215531	2	NARROW	1	REPRESSED	4	REPRESSED	3	INACTIVE	2	REPRESSED	5	INACTIVE	4	REPRESSED	5	INACTIVE	4	REPRESSED	2	REPRESSED	3	REPRESSED	3	REPRESSED	1	REPRESSED	1	BI-DIR-2	2	REPRESSED	2	REPRESSED	1	REPRESSED	FALSE
ENST00000215539	IGFALS:ENST00000215539	5	INACTIVE	3	INACTIVE	3	INACTIVE	3	INACTIVE	5	INACTIVE	5	INACTIVE	3	INACTIVE	5	INACTIVE	3	INACTIVE	4	INACTIVE	1	INACTIVE	2	INACTIVE	1	REPRESSED	1	BI-DIR-2	5	BI-DIR-2	4	BI-DIR-2	1	REPRESSED	FALSE
ENST00000215570	TIMM13:ENST00000215570	4	BI-DIR	5	BI-DIR	2	BI-DIR	5	BI-DIR	4	BI-DIR	2	BI-DIR	2	BI-DIR	4	BI-DIR	5	BI-DIR	1	BI-DIR	2	BI-DIR	1	BI-DIR	5	BI-DIR	4	BI-DIR	4	BI-DIR	3	BI-DIR	3	BI-DIR	TRUE
ENST00000215574	CDC34:ENST00000215574	2	NARROW	4	NARROW	5	NARROW	1	BROAD	3	BROAD	3	NARROW	1	BROAD	3	BROAD	1	BROAD	3	NARROW	4	BROAD	4	BROAD	4	BROAD	5	BROAD	3	BROAD	1	BROAD	2	BROAD	TRUE
ENST00000215582	MISP:ENST00000215582	1	BI-DIR-2	3	INACTIVE	3	INACTIVE	3	INACTIVE	5	INACTIVE	5	INACTIVE	3	INACTIVE	5	INACTIVE	3	INACTIVE	4	INACTIVE	1	INACTIVE	2	INACTIVE	1	REPRESSED	1	BI-DIR-2	5	BI-DIR-2	4	BI-DIR-2	1	REPRESSED	FALSE
ENST00000215727	SERPIND1:ENST00000215727	1	BI-DIR-2	3	INACTIVE	3	INACTIVE	5	BI-DIR	4	BI-DIR	2	BI-DIR	3	INACTIVE	4	BI-DIR	5	BI-DIR	5	BI-DIR-2	2	BI-DIR	1	BI-DIR	3	BI-DIR-2	1	BI-DIR-2	5	BI-DIR-2	4	BI-DIR-2	5	BI-DIR-2	FALSE
ENST00000215730	SNAP29:ENST00000215730	4	BI-DIR	4	NARROW	5	NARROW	5	BI-DIR	4	BI-DIR	2	BI-DIR	2	BI-DIR	4	BI-DIR	5	BI-DIR	1	BI-DIR	2	BI-DIR	1	BI-DIR	5	BI-DIR	4	BI-DIR	4	BI-DIR	3	BI-DIR	3	BI-DIR	TRUE
ENST00000215754	MIF:ENST00000215754	4	BI-DIR	5	BI-DIR	2	BI-DIR	1	BROAD	3	BROAD	1	EXPRESSED	1	BROAD	3	BROAD	5	BI-DIR	3	NARROW	4	BROAD	4	BROAD	5	BI-DIR	4	BI-DIR	4	BI-DIR	1	BROAD	3	BI-DIR	TRUE
ENST00000215770	DDTL:ENST00000215770	1	BI-DIR-2	3	INACTIVE	3	INACTIVE	3	INACTIVE	4	BI-DIR	5	INACTIVE	3	INACTIVE	4	BI-DIR	5	BI-DIR	4	INACTIVE	1	INACTIVE	2	INACTIVE	3	BI-DIR-2	1	BI-DIR-2	5	BI-DIR-2	4	BI-DIR-2	5	BI-DIR-2	TRUE
ENST00000215781	OSM:ENST00000215781	5	INACTIVE	3	INACTIVE	3	INACTIVE	3	INACTIVE	5	INACTIVE	5	INACTIVE	3	INACTIVE	5	INACTIVE	3	INACTIVE	4	INACTIVE	1	INACTIVE	2	INACTIVE	1	REPRESSED	3	REPRESSED	2	REPRESSED	5	NARROW	4	NARROW	FALSE
ENST00000215790	TBC1D10A:ENST00000215790	2	NARROW	4	NARROW	5	NARROW	1	BROAD	1	NARROW	3	NARROW	5	NARROW	2	NARROW	2	NARROW	3	NARROW	5	NARROW	5	NARROW	4	BROAD	2	NARROW	3	BROAD	1	BROAD	2	BROAD	TRUE
ENST00000215793	SF3A1:ENST00000215793	4	BI-DIR	5	BI-DIR	2	BI-DIR	5	BI-DIR	4	BI-DIR	3	NARROW	2	BI-DIR	4	BI-DIR	2	NARROW	1	BI-DIR	2	BI-DIR	5	NARROW	2	NARROW	4	BI-DIR	4	BI-DIR	3	BI-DIR	4	NARROW	TRUE
ENST00000215794	USP18:ENST00000215794	2	NARROW	3	INACTIVE	1	EXPRESSED	4	NARROW	1	NARROW	3	NARROW	4	REPRESSED	2	NARROW	2	NARROW	3	NARROW	3	REPRESSED	5	NARROW	2	NARROW	2	NARROW	1	NARROW	5	NARROW	4	NARROW	TRUE
ENST00000215832	MAPK1:ENST00000215832	2	NARROW	4	NARROW	5	NARROW	1	BROAD	3	BROAD	3	NARROW	1	BROAD	3	BROAD	1	BROAD	3	NARROW	4	BROAD	4	BROAD	2	NARROW	5	BROAD	3	BROAD	5	NARROW	4	NARROW	TRUE
ENST00000215838	TCN2:ENST00000215838	4	BI-DIR	2	EXPRESSED	5	NARROW	4	NARROW	4	BI-DIR	3	NARROW	5	NARROW	2	NARROW	2	NARROW	1	BI-DIR	5	NARROW	5	NARROW	5	BI-DIR	4	BI-DIR	4	BI-DIR	3	BI-DIR	4	NARROW	FALSE
ENST00000215855	CRYBB3:ENST00000215855	5	INACTIVE	3	INACTIVE	3	INACTIVE	3	INACTIVE	5	INACTIVE	5	INACTIVE	3	INACTIVE	5	INACTIVE	3	INACTIVE	4	INACTIVE	1	INACTIVE	2	INACTIVE	1	REPRESSED	1	BI-DIR-2	2	REPRESSED	2	REPRESSED	1	REPRESSED	FALSE
ENST00000215882	SLC25A1:ENST00000215882	4	BI-DIR	5	BI-DIR	2	BI-DIR	5	BI-DIR	4	BI-DIR	3	NARROW	2	BI-DIR	4	BI-DIR	5	BI-DIR	1	BI-DIR	2	BI-DIR	5	NARROW	5	BI-DIR	4	BI-DIR	4	BI-DIR	3	BI-DIR	4	NARROW	TRUE
ENST00000215885	PLA2G3:ENST00000215885	2	NARROW	3	INACTIVE	3	INACTIVE	3	INACTIVE	5	INACTIVE	5	INACTIVE	5	NARROW	5	INACTIVE	3	INACTIVE	4	INACTIVE	5	NARROW	2	INACTIVE	1	REPRESSED	3	REPRESSED	2	REPRESSED	5	NARROW	1	REPRESSED	FALSE
ENST00000215904	PDXP:ENST00000215904	2	NARROW	4	NARROW	5	NARROW	4	NARROW	1	NARROW	3	NARROW	5	NARROW	2	NARROW	1	BROAD	3	NARROW	5	NARROW	4	BROAD	4	BROAD	4	BI-DIR	4	BI-DIR	5	NARROW	4	NARROW	TRUE
ENST00000215906	ASPHD2:ENST00000215906	2	NARROW	2	EXPRESSED	4	REPRESSED	2	REPRESSED	2	REPRESSED	4	REPRESSED	3	INACTIVE	1	REPRESSED	4	REPRESSED	2	REPRESSED	3	REPRESSED	3	REPRESSED	1	REPRESSED	3	REPRESSED	2	REPRESSED	2	REPRESSED	1	REPRESSED	TRUE
ENST00000215909	LGALS1:ENST00000215909	1	BI-DIR-2	4	NARROW	5	NARROW	1	BROAD	1	NARROW	3	NARROW	1	BROAD	3	BROAD	1	BROAD	3	NARROW	4	BROAD	4	BROAD	4	BROAD	4	BI-DIR	4	BI-DIR	1	BROAD	2	BROAD	FALSE
ENST00000215912	PIK3IP1:ENST00000215912	1	BI-DIR-2	2	EXPRESSED	5	NARROW	1	BROAD	1	NARROW	3	NARROW	5	NARROW	2	NARROW	1	BROAD	3	NARROW	4	BROAD	4	BROAD	4	BROAD	5	BROAD	3	BROAD	1	BROAD	2	BROAD	FALSE
ENST00000215917	SRRD:ENST00000215917	4	BI-DIR	4	NARROW	5	NARROW	5	BI-DIR	4	BI-DIR	2	BI-DIR	2	BI-DIR	4	BI-DIR	5	BI-DIR	1	BI-DIR	2	BI-DIR	1	BI-DIR	5	BI-DIR	4	BI-DIR	4	BI-DIR	3	BI-DIR	3	BI-DIR	TRUE
ENST00000215939	CRYBB1:ENST00000215939	2	NARROW	3	INACTIVE	3	INACTIVE	3	INACTIVE	5	INACTIVE	3	NARROW	3	INACTIVE	5	INACTIVE	3	INACTIVE	4	INACTIVE	1	INACTIVE	2	INACTIVE	1	REPRESSED	3	REPRESSED	2	REPRESSED	2	REPRESSED	4	NARROW	FALSE
ENST00000215957	MICALL1:ENST00000215957	2	NARROW	2	EXPRESSED	1	EXPRESSED	4	NARROW	1	NARROW	1	EXPRESSED	5	NARROW	2	NARROW	2	NARROW	3	NARROW	5	NARROW	5	NARROW	2	NARROW	5	BROAD	1	NARROW	1	BROAD	2	BROAD	TRUE
ENST00000215980	CENPM:ENST00000215980	4	BI-DIR	4	NARROW	5	NARROW	4	NARROW	1	NARROW	3	NARROW	5	NARROW	2	NARROW	2	NARROW	3	NARROW	5	NARROW	5	NARROW	2	NARROW	3	REPRESSED	2	REPRESSED	5	NARROW	4	NARROW	TRUE
ENST00000216014	KDELR3:ENST00000216014	2	NARROW	3	INACTIVE	4	REPRESSED	4	NARROW	1	NARROW	3	NARROW	4	REPRESSED	2	NARROW	2	NARROW	3	NARROW	5	NARROW	5	NARROW	2	NARROW	2	NARROW	1	NARROW	5	NARROW	4	NARROW	TRUE
ENST00000216024	DMC1:ENST00000216024	2	NARROW	2	EXPRESSED	5	NARROW	4	NARROW	1	NARROW	3	NARROW	5	NARROW	2	NARROW	2	NARROW	3	NARROW	5	NARROW	5	NARROW	1	REPRESSED	3	REPRESSED	2	REPRESSED	4	BI-DIR-2	4	NARROW	TRUE
ENST00000216027	HSCB:ENST00000216027	4	BI-DIR	4	NARROW	2	BI-DIR	5	BI-DIR	4	BI-DIR	2	BI-DIR	2	BI-DIR	4	BI-DIR	5	BI-DIR	1	BI-DIR	2	BI-DIR	1	BI-DIR	2	NARROW	2	NARROW	1	NARROW	5	NARROW	3	BI-DIR	TRUE
ENST00000216029	CBY1:ENST00000216029	4	BI-DIR	4	NARROW	5	NARROW	4	NARROW	4	BI-DIR	3	NARROW	5	NARROW	2	NARROW	2	NARROW	1	BI-DIR	5	NARROW	5	NARROW	2	NARROW	2	NARROW	1	NARROW	3	BI-DIR	4	NARROW	TRUE
ENST00000216034	TOMM22:ENST00000216034	4	BI-DIR	5	BI-DIR	5	NARROW	4	NARROW	4	BI-DIR	3	NARROW	5	NARROW	4	BI-DIR	2	NARROW	3	NARROW	2	BI-DIR	5	NARROW	5	BI-DIR	2	NARROW	1	NARROW	5	NARROW	4	NARROW	TRUE
ENST00000216036	RTDR1:ENST00000216036	5	INACTIVE	2	EXPRESSED	5	NARROW	4	NARROW	1	NARROW	5	INACTIVE	3	INACTIVE	2	NARROW	2	NARROW	3	NARROW	5	NARROW	2	INACTIVE	1	REPRESSED	3	REPRESSED	2	REPRESSED	2	REPRESSED	1	REPRESSED	TRUE
ENST00000216037	XBP1:ENST00000216037	4	BI-DIR	4	NARROW	5	NARROW	1	BROAD	3	BROAD	3	NARROW	1	BROAD	4	BI-DIR	5	BI-DIR	1	BI-DIR	4	BROAD	4	BROAD	5	BI-DIR	4	BI-DIR	4	BI-DIR	1	BROAD	2	BROAD	TRUE
ENST00000216038	RTCB:ENST00000216038	2	NARROW	4	NARROW	5	NARROW	4	NARROW	1	NARROW	3	NARROW	5	NARROW	2	NARROW	2	NARROW	3	NARROW	5	NARROW	5	NARROW	2	NARROW	2	NARROW	1	NARROW	5	NARROW	4	NARROW	TRUE
ENST00000216039	JOSD1:ENST00000216039	4	BI-DIR	2	EXPRESSED	5	NARROW	1	BROAD	1	NARROW	3	NARROW	1	BROAD	3	BROAD	1	BROAD	3	NARROW	4	BROAD	4	BROAD	4	BROAD	2	NARROW	1	NARROW	1	BROAD	2	BROAD	TRUE
ENST00000216044	GTPBP1:ENST00000216044	2	NARROW	4	NARROW	5	NARROW	1	BROAD	1	NARROW	3	NARROW	1	BROAD	3	BROAD	1	BROAD	3	NARROW	4	BROAD	4	BROAD	4	BROAD	5	BROAD	3	BROAD	1	BROAD	2	BROAD	TRUE
ENST00000216068	DNAL4:ENST00000216068	2	NARROW	4	NARROW	5	NARROW	4	NARROW	1	NARROW	3	NARROW	5	NARROW	2	NARROW	2	NARROW	3	NARROW	5	NARROW	5	NARROW	2	NARROW	2	NARROW	1	NARROW	5	NARROW	4	NARROW	TRUE
ENST00000216071	C22orf31:ENST00000216071	5	INACTIVE	3	INACTIVE	3	INACTIVE	3	INACTIVE	5	INACTIVE	5	INACTIVE	3	INACTIVE	5	INACTIVE	3	INACTIVE	4	INACTIVE	1	INACTIVE	2	INACTIVE	1	REPRESSED	3	REPRESSED	2	REPRESSED	2	REPRESSED	1	REPRESSED	FALSE
ENST00000216085	RHBDD3:ENST00000216085	4	BI-DIR	5	BI-DIR	2	BI-DIR	5	BI-DIR	4	BI-DIR	2	BI-DIR	2	BI-DIR	4	BI-DIR	5	BI-DIR	1	BI-DIR	2	BI-DIR	1	BI-DIR	5	BI-DIR	4	BI-DIR	4	BI-DIR	3	BI-DIR	3	BI-DIR	TRUE
ENST00000216115	BIK:ENST00000216115	3	REPRESSED	1	REPRESSED	4	REPRESSED	2	REPRESSED	2	REPRESSED	4	REPRESSED	4	REPRESSED	1	REPRESSED	4	REPRESSED	2	REPRESSED	3	REPRESSED	5	NARROW	1	REPRESSED	2	NARROW	1	NARROW	5	NARROW	1	REPRESSED	TRUE
ENST00000216117	HMOX1:ENST00000216117	2	NARROW	4	NARROW	5	NARROW	4	NARROW	1	NARROW	3	NARROW	5	NARROW	2	NARROW	2	NARROW	3	NARROW	5	NARROW	5	NARROW	2	NARROW	2	NARROW	1	NARROW	5	NARROW	2	BROAD	TRUE
ENST00000216121	NIPSNAP1:ENST00000216121	2	NARROW	4	NARROW	5	NARROW	4	NARROW	1	NARROW	3	NARROW	5	NARROW	2	NARROW	2	NARROW	3	NARROW	5	NARROW	5	NARROW	2	NARROW	2	NARROW	1	NARROW	5	NARROW	4	NARROW	TRUE
ENST00000216122	MCM5:ENST00000216122	2	NARROW	4	NARROW	5	NARROW	4	NARROW	1	NARROW	3	NARROW	5	NARROW	2	NARROW	2	NARROW	3	NARROW	5	NARROW	5	NARROW	2	NARROW	2	NARROW	1	NARROW	5	NARROW	4	NARROW	TRUE
ENST00000216124	ARSA:ENST00000216124	2	NARROW	4	NARROW	5	NARROW	4	NARROW	1	NARROW	3	NARROW	5	NARROW	2	NARROW	2	NARROW	3	NARROW	5	NARROW	5	NARROW	5	BI-DIR	2	NARROW	4	BI-DIR	5	NARROW	4	NARROW	TRUE
ENST00000216127	RASD2:ENST00000216127	3	REPRESSED	1	REPRESSED	4	REPRESSED	2	REPRESSED	2	REPRESSED	4	REPRESSED	4	REPRESSED	1	REPRESSED	4	REPRESSED	2	REPRESSED	3	REPRESSED	5	NARROW	2	NARROW	3	REPRESSED	1	NARROW	2	REPRESSED	1	REPRESSED	TRUE
ENST00000216129	TTLL12:ENST00000216129	2	NARROW	4	NARROW	5	NARROW	4	NARROW	1	NARROW	3	NARROW	5	NARROW	2	NARROW	2	NARROW	3	NARROW	5	NARROW	5	NARROW	2	NARROW	5	BROAD	3	BROAD	5	NARROW	4	NARROW	TRUE
ENST00000216139	ACR:ENST00000216139	5	INACTIVE	3	INACTIVE	3	INACTIVE	3	INACTIVE	5	INACTIVE	5	INACTIVE	3	INACTIVE	5	INACTIVE	3	INACTIVE	4	INACTIVE	1	INACTIVE	2	INACTIVE	3	BI-DIR-2	3	REPRESSED	5	BI-DIR-2	4	BI-DIR-2	1	REPRESSED	FALSE
ENST00000216144	CABP7:ENST00000216144	3	REPRESSED	1	REPRESSED	4	REPRESSED	2	REPRESSED	2	REPRESSED	4	REPRESSED	4	REPRESSED	1	REPRESSED	4	REPRESSED	2	REPRESSED	3	REPRESSED	3	REPRESSED	1	REPRESSED	1	BI-DIR-2	5	BI-DIR-2	2	REPRESSED	1	REPRESSED	TRUE
ENST00000216181	MYH9:ENST00000216181	2	NARROW	2	EXPRESSED	5	NARROW	1	BROAD	3	BROAD	3	NARROW	1	BROAD	3	BROAD	1	BROAD	3	NARROW	4	BROAD	4	BROAD	4	BROAD	5	BROAD	3	BROAD	1	BROAD	2	BROAD	TRUE
ENST00000216185	TXN2:ENST00000216185	2	NARROW	4	NARROW	5	NARROW	1	BROAD	1	NARROW	3	NARROW	5	NARROW	2	NARROW	2	NARROW	3	NARROW	5	NARROW	5	NARROW	2	NARROW	2	NARROW	3	BROAD	5	NARROW	4	NARROW	FALSE
ENST00000216190	EIF3D:ENST00000216190	2	NARROW	4	NARROW	5	NARROW	1	BROAD	1	NARROW	3	NARROW	5	NARROW	2	NARROW	2	NARROW	3	NARROW	5	NARROW	5	NARROW	2	NARROW	2	NARROW	3	BROAD	5	NARROW	2	BROAD	TRUE
ENST00000216200	PVALB:ENST00000216200	3	REPRESSED	3	INACTIVE	4	REPRESSED	2	REPRESSED	2	REPRESSED	4	REPRESSED	4	REPRESSED	1	REPRESSED	4	REPRESSED	4	INACTIVE	3	REPRESSED	3	REPRESSED	1	REPRESSED	3	REPRESSED	2	REPRESSED	2	REPRESSED	1	REPRESSED	FALSE
ENST00000216211	UPK3A:ENST00000216211	5	INACTIVE	3	INACTIVE	3	INACTIVE	3	INACTIVE	2	REPRESSED	3	NARROW	4	REPRESSED	5	INACTIVE	4	REPRESSED	4	INACTIVE	3	REPRESSED	3	REPRESSED	1	REPRESSED	3	REPRESSED	2	REPRESSED	2	REPRESSED	1	REPRESSED	TRUE
ENST00000216214	FAM118A:ENST00000216214	2	NARROW	2	EXPRESSED	5	NARROW	4	NARROW	1	NARROW	3	NARROW	1	BROAD	2	NARROW	1	BROAD	3	NARROW	4	BROAD	5	NARROW	4	BROAD	5	BROAD	1	NARROW	1	BROAD	4	NARROW	TRUE
ENST00000216218	ST13:ENST00000216218	4	BI-DIR	5	BI-DIR	2	BI-DIR	5	BI-DIR	3	BROAD	2	BI-DIR	2	BI-DIR	3	BROAD	5	BI-DIR	1	BI-DIR	2	BI-DIR	1	BI-DIR	5	BI-DIR	4	BI-DIR	4	BI-DIR	3	BI-DIR	3	BI-DIR	TRUE
ENST00000216225	RBX1:ENST00000216225	2	NARROW	4	NARROW	5	NARROW	1	BROAD	1	NARROW	3	NARROW	5	NARROW	3	BROAD	2	NARROW	3	NARROW	4	BROAD	4	BROAD	2	NARROW	4	BI-DIR	3	BROAD	3	BI-DIR	2	BROAD	TRUE
ENST00000216237	L3MBTL2:ENST00000216237	2	NARROW	4	NARROW	5	NARROW	4	NARROW	1	NARROW	3	NARROW	5	NARROW	2	NARROW	2	NARROW	3	NARROW	5	NARROW	5	NARROW	2	NARROW	2	NARROW	1	NARROW	5	NARROW	4	NARROW	TRUE
ENST00000216241	CHADL:ENST00000216241	5	INACTIVE	3	INACTIVE	3	INACTIVE	3	INACTIVE	5	INACTIVE	5	INACTIVE	3	INACTIVE	5	INACTIVE	3	INACTIVE	4	INACTIVE	1	INACTIVE	2	INACTIVE	3	BI-DIR-2	3	REPRESSED	2	REPRESSED	2	REPRESSED	1	REPRESSED	FALSE
ENST00000216252	PHF5A:ENST00000216252	4	BI-DIR	5	BI-DIR	2	BI-DIR	5	BI-DIR	4	BI-DIR	2	BI-DIR	2	BI-DIR	4	BI-DIR	5	BI-DIR	1	BI-DIR	2	BI-DIR	1	BI-DIR	5	BI-DIR	4	BI-DIR	4	BI-DIR	3	BI-DIR	3	BI-DIR	TRUE
ENST00000216254	ACO2:ENST00000216254	4	BI-DIR	5	BI-DIR	2	BI-DIR	5	BI-DIR	4	BI-DIR	2	BI-DIR	2	BI-DIR	4	BI-DIR	5	BI-DIR	1	BI-DIR	2	BI-DIR	1	BI-DIR	5	BI-DIR	4	BI-DIR	4	BI-DIR	3	BI-DIR	3	BI-DIR	TRUE
ENST00000216259	PMM1:ENST00000216259	1	BI-DIR-2	4	NARROW	5	NARROW	4	NARROW	1	NARROW	3	NARROW	5	NARROW	2	NARROW	2	NARROW	3	NARROW	5	NARROW	5	NARROW	2	NARROW	5	BROAD	1	NARROW	3	BI-DIR	4	NARROW	TRUE
ENST00000216264	CERK:ENST00000216264	2	NARROW	4	NARROW	5	NARROW	4	NARROW	4	BI-DIR	3	NARROW	1	BROAD	3	BROAD	1	BROAD	3	NARROW	4	BROAD	4	BROAD	5	BI-DIR	5	BROAD	3	BROAD	1	BROAD	4	NARROW	TRUE
ENST00000216268	ZBED4:ENST00000216268	2	NARROW	2	EXPRESSED	1	EXPRESSED	4	NARROW	1	NARROW	1	EXPRESSED	5	NARROW	2	NARROW	1	BROAD	3	NARROW	5	NARROW	5	NARROW	2	NARROW	2	NARROW	1	NARROW	5	NARROW	4	NARROW	TRUE
ENST00000216271	HDAC10:ENST00000216271	4	BI-DIR	5	BI-DIR	2	BI-DIR	4	NARROW	4	BI-DIR	3	NARROW	2	BI-DIR	4	BI-DIR	5	BI-DIR	5	BI-DIR-2	2	BI-DIR	1	BI-DIR	5	BI-DIR	4	BI-DIR	4	BI-DIR	3	BI-DIR	4	NARROW	TRUE
ENST00000216274	RIPK3:ENST00000216274	3	REPRESSED	1	REPRESSED	4	REPRESSED	2	REPRESSED	2	REPRESSED	4	REPRESSED	4	REPRESSED	1	REPRESSED	4	REPRESSED	2	REPRESSED	3	REPRESSED	3	REPRESSED	2	NARROW	2	NARROW	1	NARROW	5	NARROW	4	NARROW	TRUE
ENST00000216277	PAPOLA:ENST00000216277	4	BI-DIR	4	NARROW	5	NARROW	1	BROAD	3	BROAD	3	NARROW	1	BROAD	3	BROAD	1	BROAD	3	NARROW	4	BROAD	4	BROAD	2	NARROW	5	BROAD	3	BROAD	3	BI-DIR	2	BROAD	TRUE
ENST00000216294	SNAPC1:ENST00000216294	2	NARROW	2	EXPRESSED	5	NARROW	1	BROAD	1	NARROW	3	NARROW	5	NARROW	3	BROAD	2	NARROW	3	NARROW	5	NARROW	4	BROAD	2	NARROW	2	NARROW	1	NARROW	5	NARROW	4	NARROW	TRUE
ENST00000216297	SUPT16H:ENST00000216297	4	BI-DIR	5	BI-DIR	2	BI-DIR	5	BI-DIR	4	BI-DIR	2	BI-DIR	2	BI-DIR	4	BI-DIR	5	BI-DIR	1	BI-DIR	2	BI-DIR	1	BI-DIR	5	BI-DIR	4	BI-DIR	4	BI-DIR	3	BI-DIR	3	BI-DIR	TRUE
ENST00000216330	FKBP3:ENST00000216330	1	BI-DIR-2	4	NARROW	5	NARROW	1	BROAD	3	BROAD	3	NARROW	1	BROAD	3	BROAD	1	BROAD	1	BI-DIR	4	BROAD	1	BI-DIR	4	BROAD	5	BROAD	3	BROAD	1	BROAD	3	BI-DIR	TRUE
ENST00000216341	GZMB:ENST00000216341	5	INACTIVE	3	INACTIVE	3	INACTIVE	3	INACTIVE	5	INACTIVE	5	INACTIVE	3	INACTIVE	5	INACTIVE	3	INACTIVE	4	INACTIVE	1	INACTIVE	2	INACTIVE	1	REPRESSED	3	REPRESSED	2	REPRESSED	4	BI-DIR-2	1	REPRESSED	FALSE
ENST00000216373	SOS2:ENST00000216373	4	BI-DIR	2	EXPRESSED	1	EXPRESSED	1	BROAD	3	BROAD	1	EXPRESSED	1	BROAD	3	BROAD	1	BROAD	3	NARROW	4	BROAD	4	BROAD	2	NARROW	2	NARROW	3	BROAD	5	NARROW	2	BROAD	TRUE
ENST00000216410	GNPNAT1:ENST00000216410	2	NARROW	2	EXPRESSED	5	NARROW	4	NARROW	1	NARROW	3	NARROW	5	NARROW	2	NARROW	2	NARROW	3	NARROW	5	NARROW	5	NARROW	2	NARROW	2	NARROW	1	NARROW	5	NARROW	4	NARROW	TRUE
ENST00000216416	CNIH1:ENST00000216416	2	NARROW	4	NARROW	5	NARROW	1	BROAD	1	NARROW	3	NARROW	1	BROAD	3	BROAD	2	NARROW	3	NARROW	4	BROAD	5	NARROW	2	NARROW	2	NARROW	1	NARROW	5	NARROW	4	NARROW	TRUE
ENST00000216420	CGRRF1:ENST00000216420	2	NARROW	4	NARROW	5	NARROW	4	NARROW	1	NARROW	3	NARROW	5	NARROW	2	NARROW	2	NARROW	3	NARROW	5	NARROW	5	NARROW	2	NARROW	2	NARROW	1	NARROW	5	NARROW	4	NARROW	TRUE
ENST00000216445	C14orf105:ENST00000216445	5	INACTIVE	3	INACTIVE	3	INACTIVE	3	INACTIVE	3	BROAD	3	NARROW	3	INACTIVE	5	INACTIVE	1	BROAD	4	INACTIVE	1	INACTIVE	2	INACTIVE	1	REPRESSED	2	NARROW	2	REPRESSED	2	REPRESSED	1	REPRESSED	FALSE
ENST00000216446	PLEK2:ENST00000216446	5	INACTIVE	1	REPRESSED	4	REPRESSED	2	REPRESSED	2	REPRESSED	3	NARROW	4	REPRESSED	1	REPRESSED	4	REPRESSED	2	REPRESSED	3	REPRESSED	3	REPRESSED	1	REPRESSED	2	NARROW	1	NARROW	2	REPRESSED	1	REPRESSED	TRUE
ENST00000216450	LRRC74:ENST00000216450	5	INACTIVE	3	INACTIVE	3	INACTIVE	3	INACTIVE	5	INACTIVE	5	INACTIVE	3	INACTIVE	5	INACTIVE	3	INACTIVE	4	INACTIVE	1	INACTIVE	2	INACTIVE	1	REPRESSED	1	BI-DIR-2	2	REPRESSED	2	REPRESSED	1	REPRESSED	FALSE
ENST00000216455	PSMA3:ENST00000216455	2	NARROW	4	NARROW	5	NARROW	1	BROAD	1	NARROW	3	NARROW	1	BROAD	3	BROAD	2	NARROW	3	NARROW	5	NARROW	4	BROAD	2	NARROW	2	NARROW	1	NARROW	5	NARROW	4	NARROW	TRUE
ENST00000216465	GSTZ1:ENST00000216465	4	BI-DIR	4	NARROW	5	NARROW	5	BI-DIR	4	BI-DIR	2	BI-DIR	2	BI-DIR	4	BI-DIR	5	BI-DIR	1	BI-DIR	2	BI-DIR	1	BI-DIR	5	BI-DIR	4	BI-DIR	4	BI-DIR	3	BI-DIR	3	BI-DIR	TRUE
ENST00000216468	TMED8:ENST00000216468	2	NARROW	2	EXPRESSED	1	EXPRESSED	4	NARROW	4	BI-DIR	1	EXPRESSED	5	NARROW	2	NARROW	2	NARROW	1	BI-DIR	2	BI-DIR	5	NARROW	2	NARROW	2	NARROW	1	NARROW	5	NARROW	5	BI-DIR-2	TRUE
ENST00000216479	AHSA1:ENST00000216479	4	BI-DIR	4	NARROW	2	BI-DIR	5	BI-DIR	4	BI-DIR	2	BI-DIR	2	BI-DIR	4	BI-DIR	5	BI-DIR	1	BI-DIR	2	BI-DIR	1	BI-DIR	5	BI-DIR	4	BI-DIR	4	BI-DIR	3	BI-DIR	3	BI-DIR	TRUE
ENST00000216484	SPTLC2:ENST00000216484	2	NARROW	2	EXPRESSED	5	NARROW	4	NARROW	1	NARROW	3	NARROW	5	NARROW	2	NARROW	2	NARROW	3	NARROW	5	NARROW	5	NARROW	2	NARROW	2	NARROW	1	NARROW	5	NARROW	4	NARROW	TRUE
ENST00000216487	RIN3:ENST00000216487	3	REPRESSED	1	REPRESSED	1	EXPRESSED	2	REPRESSED	2	REPRESSED	1	EXPRESSED	4	REPRESSED	2	NARROW	4	REPRESSED	2	REPRESSED	3	REPRESSED	3	REPRESSED	2	NARROW	3	REPRESSED	3	BROAD	1	BROAD	2	BROAD	TRUE
ENST00000216489	ALKBH1:ENST00000216489	4	BI-DIR	5	BI-DIR	2	BI-DIR	5	BI-DIR	4	BI-DIR	2	BI-DIR	2	BI-DIR	4	BI-DIR	5	BI-DIR	1	BI-DIR	2	BI-DIR	1	BI-DIR	5	BI-DIR	4	BI-DIR	4	BI-DIR	3	BI-DIR	3	BI-DIR	TRUE
ENST00000216492	CHGA:ENST00000216492	2	NARROW	4	NARROW	3	INACTIVE	4	NARROW	2	REPRESSED	5	INACTIVE	3	INACTIVE	5	INACTIVE	4	REPRESSED	2	REPRESSED	3	REPRESSED	3	REPRESSED	1	REPRESSED	1	BI-DIR-2	5	BI-DIR-2	2	REPRESSED	1	REPRESSED	TRUE
ENST00000216500	DHRS7:ENST00000216500	5	INACTIVE	3	INACTIVE	3	INACTIVE	3	INACTIVE	5	INACTIVE	5	INACTIVE	3	INACTIVE	5	INACTIVE	3	INACTIVE	4	INACTIVE	1	INACTIVE	2	INACTIVE	1	REPRESSED	3	REPRESSED	2	REPRESSED	2	REPRESSED	1	REPRESSED	FALSE
ENST00000216513	SIX4:ENST00000216513	4	BI-DIR	1	REPRESSED	1	EXPRESSED	2	REPRESSED	3	BROAD	1	EXPRESSED	1	BROAD	3	BROAD	1	BROAD	3	NARROW	4	BROAD	4	BROAD	2	NARROW	5	BROAD	2	REPRESSED	5	NARROW	2	BROAD	TRUE
ENST00000216540	SLC10A1:ENST00000216540	5	INACTIVE	3	INACTIVE	3	INACTIVE	3	INACTIVE	5	INACTIVE	5	INACTIVE	3	INACTIVE	5	INACTIVE	3	INACTIVE	4	INACTIVE	1	INACTIVE	2	INACTIVE	1	REPRESSED	3	REPRESSED	2	REPRESSED	2	REPRESSED	1	REPRESSED	FALSE
ENST00000216554	EIF5:ENST00000216554	4	BI-DIR	4	NARROW	5	NARROW	1	BROAD	3	BROAD	3	NARROW	1	BROAD	3	BROAD	1	BROAD	1	BI-DIR	4	BROAD	4	BROAD	4	BROAD	5	BROAD	3	BROAD	1	BROAD	2	BROAD	TRUE
ENST00000216602	ZFYVE21:ENST00000216602	4	BI-DIR	5	BI-DIR	2	BI-DIR	5	BI-DIR	4	BI-DIR	2	BI-DIR	2	BI-DIR	4	BI-DIR	5	BI-DIR	1	BI-DIR	2	BI-DIR	1	BI-DIR	5	BI-DIR	4	BI-DIR	4	BI-DIR	3	BI-DIR	5	BI-DIR-2	TRUE
ENST00000216639	VRK1:ENST00000216639	2	NARROW	2	EXPRESSED	5	NARROW	4	NARROW	1	NARROW	3	NARROW	5	NARROW	2	NARROW	2	NARROW	3	NARROW	5	NARROW	5	NARROW	1	REPRESSED	2	NARROW	2	REPRESSED	5	NARROW	4	NARROW	TRUE
ENST00000216727	PABPN1:ENST00000216727	4	BI-DIR	4	NARROW	5	NARROW	5	BI-DIR	3	BROAD	2	BI-DIR	1	BROAD	3	BROAD	1	BROAD	1	BI-DIR	4	BROAD	4	BROAD	5	BI-DIR	4	BI-DIR	4	BI-DIR	3	BI-DIR	3	BI-DIR	TRUE
ENST00000216733	EFS:ENST00000216733	2	NARROW	4	NARROW	5	NARROW	4	NARROW	3	BROAD	1	EXPRESSED	1	BROAD	3	BROAD	1	BROAD	3	NARROW	4	BROAD	5	NARROW	5	BI-DIR	2	NARROW	1	NARROW	5	NARROW	2	BROAD	TRUE
ENST00000216797	NFKBIA:ENST00000216797	2	NARROW	4	NARROW	5	NARROW	1	BROAD	3	BROAD	3	NARROW	1	BROAD	3	BROAD	1	BROAD	3	NARROW	5	NARROW	4	BROAD	4	BROAD	5	BROAD	3	BROAD	1	BROAD	2	BROAD	TRUE
ENST00000216799	EMC9:ENST00000216799	4	BI-DIR	4	NARROW	2	BI-DIR	5	BI-DIR	1	NARROW	3	NARROW	2	BI-DIR	4	BI-DIR	5	BI-DIR	1	BI-DIR	5	NARROW	5	NARROW	5	BI-DIR	4	BI-DIR	4	BI-DIR	3	BI-DIR	3	BI-DIR	TRUE
ENST00000216802	PSME2:ENST00000216802	4	BI-DIR	5	BI-DIR	2	BI-DIR	5	BI-DIR	4	BI-DIR	2	BI-DIR	2	BI-DIR	4	BI-DIR	5	BI-DIR	1	BI-DIR	2	BI-DIR	1	BI-DIR	5	BI-DIR	4	BI-DIR	4	BI-DIR	3	BI-DIR	3	BI-DIR	TRUE
ENST00000216832	PNN:ENST00000216832	2	NARROW	4	NARROW	5	NARROW	1	BROAD	1	NARROW	3	NARROW	1	BROAD	3	BROAD	2	NARROW	3	NARROW	4	BROAD	5	NARROW	2	NARROW	2	NARROW	1	NARROW	5	NARROW	4	NARROW	TRUE
ENST00000216840	RABGGTA:ENST00000216840	4	BI-DIR	5	BI-DIR	2	BI-DIR	5	BI-DIR	4	BI-DIR	2	BI-DIR	2	BI-DIR	4	BI-DIR	5	BI-DIR	1	BI-DIR	2	BI-DIR	1	BI-DIR	5	BI-DIR	4	BI-DIR	4	BI-DIR	3	BI-DIR	3	BI-DIR	TRUE
ENST00000216862	CYP24A1:ENST00000216862	3	REPRESSED	1	REPRESSED	4	REPRESSED	2	REPRESSED	2	REPRESSED	4	REPRESSED	4	REPRESSED	1	REPRESSED	4	REPRESSED	2	REPRESSED	3	REPRESSED	3	REPRESSED	1	REPRESSED	3	REPRESSED	2	REPRESSED	2	REPRESSED	4	NARROW	TRUE
ENST00000216879	NSFL1C:ENST00000216879	2	NARROW	4	NARROW	5	NARROW	4	NARROW	1	NARROW	3	NARROW	5	NARROW	2	NARROW	1	BROAD	3	NARROW	5	NARROW	5	NARROW	4	BROAD	5	BROAD	3	BROAD	4	BI-DIR-2	2	BROAD	TRUE
ENST00000216951	GSS:ENST00000216951	2	NARROW	4	NARROW	5	NARROW	4	NARROW	1	NARROW	3	NARROW	5	NARROW	2	NARROW	2	NARROW	3	NARROW	5	NARROW	4	BROAD	2	NARROW	2	NARROW	1	NARROW	5	NARROW	4	NARROW	TRUE
ENST00000216962	PYGB:ENST00000216962	2	NARROW	4	NARROW	5	NARROW	4	NARROW	1	NARROW	3	NARROW	5	NARROW	2	NARROW	2	NARROW	3	NARROW	4	BROAD	4	BROAD	4	BROAD	2	NARROW	1	NARROW	1	BROAD	4	NARROW	TRUE
ENST00000216968	PROCR:ENST00000216968	2	NARROW	4	NARROW	5	NARROW	4	NARROW	2	REPRESSED	3	NARROW	5	NARROW	2	NARROW	2	NARROW	4	INACTIVE	5	NARROW	5	NARROW	2	NARROW	1	BI-DIR-2	1	NARROW	5	NARROW	5	BI-DIR-2	FALSE
ENST00000217043	R3HDML:ENST00000217043	5	INACTIVE	3	INACTIVE	3	INACTIVE	3	INACTIVE	5	INACTIVE	5	INACTIVE	3	INACTIVE	5	INACTIVE	3	INACTIVE	4	INACTIVE	1	INACTIVE	2	INACTIVE	1	REPRESSED	3	REPRESSED	2	REPRESSED	2	REPRESSED	1	REPRESSED	FALSE
ENST00000217086	SALL4:ENST00000217086	2	NARROW	2	EXPRESSED	1	EXPRESSED	3	INACTIVE	3	BROAD	1	EXPRESSED	1	BROAD	3	BROAD	1	BROAD	2	REPRESSED	4	BROAD	3	REPRESSED	1	REPRESSED	5	BROAD	2	REPRESSED	2	REPRESSED	1	REPRESSED	TRUE
ENST00000217109	CSTF1:ENST00000217109	4	BI-DIR	2	EXPRESSED	2	BI-DIR	5	BI-DIR	4	BI-DIR	2	BI-DIR	2	BI-DIR	4	BI-DIR	5	BI-DIR	1	BI-DIR	2	BI-DIR	1	BI-DIR	2	NARROW	2	NARROW	1	NARROW	5	NARROW	3	BI-DIR	TRUE
ENST00000217131	CTSZ:ENST00000217131	2	NARROW	4	NARROW	5	NARROW	4	NARROW	1	NARROW	3	NARROW	5	NARROW	2	NARROW	2	NARROW	3	NARROW	5	NARROW	5	NARROW	4	BROAD	2	NARROW	3	BROAD	1	BROAD	2	BROAD	TRUE
ENST00000217133	TUBB1:ENST00000217133	5	INACTIVE	3	INACTIVE	3	INACTIVE	4	NARROW	5	INACTIVE	2	BI-DIR	3	INACTIVE	5	INACTIVE	3	INACTIVE	4	INACTIVE	1	INACTIVE	5	NARROW	1	REPRESSED	3	REPRESSED	2	REPRESSED	4	BI-DIR-2	1	REPRESSED	FALSE
ENST00000217159	SLCO4A1:ENST00000217159	3	REPRESSED	1	REPRESSED	4	REPRESSED	2	REPRESSED	2	REPRESSED	5	INACTIVE	4	REPRESSED	1	REPRESSED	4	REPRESSED	2	REPRESSED	3	REPRESSED	3	REPRESSED	4	BROAD	2	NARROW	1	NARROW	1	BROAD	1	REPRESSED	TRUE
ENST00000217169	BIRC7:ENST00000217169	5	INACTIVE	3	INACTIVE	3	INACTIVE	4	NARROW	5	INACTIVE	5	INACTIVE	3	INACTIVE	5	INACTIVE	3	INACTIVE	3	NARROW	1	INACTIVE	2	INACTIVE	1	REPRESSED	3	REPRESSED	2	REPRESSED	2	REPRESSED	4	NARROW	FALSE
ENST00000217173	UBOX5:ENST00000217173	2	NARROW	2	EXPRESSED	5	NARROW	4	NARROW	1	NARROW	3	NARROW	5	NARROW	2	NARROW	2	NARROW	3	NARROW	5	NARROW	5	NARROW	2	NARROW	2	NARROW	3	BROAD	5	NARROW	4	NARROW	TRUE
ENST00000217182	EEF1A2:ENST00000217182	3	REPRESSED	4	NARROW	4	REPRESSED	4	NARROW	2	REPRESSED	5	INACTIVE	4	REPRESSED	1	REPRESSED	4	REPRESSED	2	REPRESSED	3	REPRESSED	4	BROAD	4	BROAD	2	NARROW	1	NARROW	2	REPRESSED	1	REPRESSED	TRUE
ENST00000217188	SRMS:ENST00000217188	5	INACTIVE	3	INACTIVE	3	INACTIVE	3	INACTIVE	5	INACTIVE	5	INACTIVE	3	INACTIVE	5	INACTIVE	4	REPRESSED	2	REPRESSED	1	INACTIVE	2	INACTIVE	1	REPRESSED	3	REPRESSED	2	REPRESSED	2	REPRESSED	1	REPRESSED	TRUE
ENST00000217246	MACROD2:ENST00000217246	2	NARROW	2	EXPRESSED	1	EXPRESSED	4	NARROW	1	NARROW	1	EXPRESSED	3	INACTIVE	2	NARROW	2	NARROW	3	NARROW	5	NARROW	5	NARROW	1	REPRESSED	2	NARROW	1	NARROW	2	REPRESSED	4	NARROW	TRUE
ENST00000217260	RSPO4:ENST00000217260	2	NARROW	1	REPRESSED	4	REPRESSED	3	INACTIVE	5	INACTIVE	5	INACTIVE	5	NARROW	1	REPRESSED	4	REPRESSED	2	REPRESSED	5	NARROW	3	REPRESSED	1	REPRESSED	3	REPRESSED	2	REPRESSED	2	REPRESSED	1	REPRESSED	TRUE
ENST00000217270	PROKR2:ENST00000217270	1	BI-DIR-2	1	REPRESSED	4	REPRESSED	3	INACTIVE	2	REPRESSED	5	INACTIVE	4	REPRESSED	1	REPRESSED	4	REPRESSED	2	REPRESSED	3	REPRESSED	3	REPRESSED	1	REPRESSED	3	REPRESSED	2	REPRESSED	2	REPRESSED	1	REPRESSED	FALSE
ENST00000217289	FERMT1:ENST00000217289	2	NARROW	1	REPRESSED	1	EXPRESSED	4	NARROW	2	REPRESSED	5	INACTIVE	4	REPRESSED	2	NARROW	2	NARROW	2	REPRESSED	5	NARROW	5	NARROW	1	REPRESSED	2	NARROW	3	BROAD	2	REPRESSED	4	NARROW	TRUE
ENST00000217320	TLDC2:ENST00000217320	5	INACTIVE	3	INACTIVE	3	INACTIVE	3	INACTIVE	5	INACTIVE	5	INACTIVE	3	INACTIVE	5	INACTIVE	3	INACTIVE	4	INACTIVE	1	INACTIVE	2	INACTIVE	1	REPRESSED	3	REPRESSED	2	REPRESSED	2	REPRESSED	1	REPRESSED	FALSE
ENST00000217381	SNTA1:ENST00000217381	2	NARROW	2	EXPRESSED	5	NARROW	4	NARROW	1	NARROW	1	EXPRESSED	5	NARROW	2	NARROW	2	NARROW	3	NARROW	5	NARROW	4	BROAD	4	BROAD	2	NARROW	1	NARROW	5	NARROW	4	NARROW	TRUE
ENST00000217386	OXT:ENST00000217386	3	REPRESSED	1	REPRESSED	4	REPRESSED	2	REPRESSED	2	REPRESSED	5	INACTIVE	4	REPRESSED	1	REPRESSED	4	REPRESSED	2	REPRESSED	3	REPRESSED	3	REPRESSED	1	REPRESSED	3	REPRESSED	2	REPRESSED	2	REPRESSED	1	REPRESSED	TRUE
ENST00000217402	CHMP4B:ENST00000217402	2	NARROW	4	NARROW	5	NARROW	1	BROAD	1	NARROW	3	NARROW	5	NARROW	2	NARROW	1	BROAD	3	NARROW	5	NARROW	5	NARROW	4	BROAD	5	BROAD	3	BROAD	1	BROAD	2	BROAD	TRUE
ENST00000217407	LBP:ENST00000217407	5	INACTIVE	3	INACTIVE	3	INACTIVE	3	INACTIVE	5	INACTIVE	3	NARROW	3	INACTIVE	5	INACTIVE	3	INACTIVE	4	INACTIVE	1	INACTIVE	2	INACTIVE	1	REPRESSED	3	REPRESSED	2	REPRESSED	2	REPRESSED	1	REPRESSED	FALSE
ENST00000217420	SLC32A1:ENST00000217420	3	REPRESSED	5	BI-DIR	4	REPRESSED	2	REPRESSED	2	REPRESSED	4	REPRESSED	4	REPRESSED	1	REPRESSED	4	REPRESSED	2	REPRESSED	3	REPRESSED	3	REPRESSED	1	REPRESSED	3	REPRESSED	2	REPRESSED	2	REPRESSED	1	REPRESSED	TRUE
ENST00000217423	CST4:ENST00000217423	5	INACTIVE	3	INACTIVE	3	INACTIVE	3	INACTIVE	5	INACTIVE	5	INACTIVE	3	INACTIVE	5	INACTIVE	3	INACTIVE	4	INACTIVE	1	INACTIVE	2	INACTIVE	1	REPRESSED	3	REPRESSED	2	REPRESSED	2	REPRESSED	1	REPRESSED	FALSE
ENST00000217428	SPINT3:ENST00000217428	5	INACTIVE	3	INACTIVE	3	INACTIVE	3	INACTIVE	5	INACTIVE	5	INACTIVE	3	INACTIVE	5	INACTIVE	3	INACTIVE	4	INACTIVE	1	INACTIVE	2	INACTIVE	1	REPRESSED	3	REPRESSED	2	REPRESSED	2	REPRESSED	1	REPRESSED	FALSE
ENST00000217446	PIGU:ENST00000217446	2	NARROW	4	NARROW	5	NARROW	4	NARROW	1	NARROW	3	NARROW	5	NARROW	2	NARROW	2	NARROW	3	NARROW	5	NARROW	5	NARROW	2	NARROW	2	NARROW	1	NARROW	5	NARROW	4	NARROW	TRUE
ENST00000217455	ACOT8:ENST00000217455	4	BI-DIR	4	NARROW	5	NARROW	5	BI-DIR	4	BI-DIR	2	BI-DIR	5	NARROW	4	BI-DIR	2	NARROW	3	NARROW	5	NARROW	1	BI-DIR	2	NARROW	4	BI-DIR	4	BI-DIR	3	BI-DIR	3	BI-DIR	FALSE
ENST00000217456	APMAP:ENST00000217456	2	NARROW	4	NARROW	5	NARROW	4	NARROW	1	NARROW	3	NARROW	5	NARROW	2	NARROW	2	NARROW	3	NARROW	5	NARROW	5	NARROW	2	NARROW	2	NARROW	1	NARROW	5	NARROW	3	BI-DIR	TRUE
ENST00000217740	RNF125:ENST00000217740	2	NARROW	1	REPRESSED	4	REPRESSED	2	REPRESSED	1	NARROW	1	EXPRESSED	3	INACTIVE	1	REPRESSED	2	NARROW	2	REPRESSED	3	REPRESSED	3	REPRESSED	4	BROAD	2	NARROW	3	BROAD	5	NARROW	4	NARROW	TRUE
ENST00000217901	IDH3G:ENST00000217901	4	BI-DIR	5	BI-DIR	2	BI-DIR	5	BI-DIR	4	BI-DIR	2	BI-DIR	2	BI-DIR	4	BI-DIR	5	BI-DIR	1	BI-DIR	2	BI-DIR	1	BI-DIR	5	BI-DIR	4	BI-DIR	4	BI-DIR	3	BI-DIR	3	BI-DIR	TRUE
ENST00000217909	SLC25A43:ENST00000217909	2	NARROW	3	INACTIVE	1	EXPRESSED	3	INACTIVE	1	NARROW	1	EXPRESSED	5	NARROW	2	NARROW	2	NARROW	4	INACTIVE	1	INACTIVE	2	INACTIVE	2	NARROW	2	NARROW	1	NARROW	5	NARROW	4	NARROW	TRUE
ENST00000217926	H2BFWT:ENST00000217926	5	INACTIVE	3	INACTIVE	3	INACTIVE	3	INACTIVE	5	INACTIVE	5	INACTIVE	3	INACTIVE	5	INACTIVE	3	INACTIVE	4	INACTIVE	1	INACTIVE	2	INACTIVE	1	REPRESSED	3	REPRESSED	2	REPRESSED	2	REPRESSED	1	REPRESSED	TRUE
ENST00000217939	MXRA5:ENST00000217939	2	NARROW	1	REPRESSED	4	REPRESSED	2	REPRESSED	2	REPRESSED	5	INACTIVE	5	NARROW	3	BROAD	4	REPRESSED	2	REPRESSED	4	BROAD	3	REPRESSED	1	REPRESSED	2	NARROW	2	REPRESSED	2	REPRESSED	1	REPRESSED	TRUE
ENST00000217958	PSMD10:ENST00000217958	2	NARROW	4	NARROW	5	NARROW	5	BI-DIR	4	BI-DIR	2	BI-DIR	5	NARROW	4	BI-DIR	5	BI-DIR	3	NARROW	5	NARROW	1	BI-DIR	2	NARROW	4	BI-DIR	1	NARROW	3	BI-DIR	3	BI-DIR	TRUE
ENST00000217961	STS:ENST00000217961	1	BI-DIR-2	3	INACTIVE	3	INACTIVE	5	BI-DIR	5	INACTIVE	5	INACTIVE	3	INACTIVE	5	INACTIVE	3	INACTIVE	4	INACTIVE	1	INACTIVE	2	INACTIVE	1	REPRESSED	3	REPRESSED	2	REPRESSED	2	REPRESSED	3	BI-DIR	FALSE
ENST00000217999	RHOXF1:ENST00000217999	5	INACTIVE	3	INACTIVE	3	INACTIVE	3	INACTIVE	5	INACTIVE	5	INACTIVE	3	INACTIVE	5	INACTIVE	3	INACTIVE	4	INACTIVE	1	INACTIVE	2	INACTIVE	1	REPRESSED	3	REPRESSED	5	BI-DIR-2	2	REPRESSED	1	REPRESSED	TRUE
ENST00000218004	NXT2:ENST00000218004	2	NARROW	2	EXPRESSED	5	NARROW	4	NARROW	3	BROAD	3	NARROW	1	BROAD	2	NARROW	1	BROAD	4	INACTIVE	4	BROAD	2	INACTIVE	1	REPRESSED	3	REPRESSED	2	REPRESSED	2	REPRESSED	2	BROAD	FALSE
ENST00000218006	GUCY2F:ENST00000218006	5	INACTIVE	3	INACTIVE	3	INACTIVE	3	INACTIVE	5	INACTIVE	5	INACTIVE	3	INACTIVE	5	INACTIVE	3	INACTIVE	4	INACTIVE	1	INACTIVE	2	INACTIVE	1	REPRESSED	3	REPRESSED	2	REPRESSED	2	REPRESSED	1	REPRESSED	FALSE
ENST00000218032	TLR8:ENST00000218032	5	INACTIVE	3	INACTIVE	3	INACTIVE	3	INACTIVE	5	INACTIVE	5	INACTIVE	3	INACTIVE	5	INACTIVE	3	INACTIVE	4	INACTIVE	1	INACTIVE	2	INACTIVE	1	REPRESSED	3	REPRESSED	2	REPRESSED	2	REPRESSED	4	NARROW	FALSE
ENST00000218099	F9:ENST00000218099	5	INACTIVE	3	INACTIVE	3	INACTIVE	3	INACTIVE	5	INACTIVE	5	INACTIVE	3	INACTIVE	5	INACTIVE	3	INACTIVE	4	INACTIVE	1	INACTIVE	2	INACTIVE	1	REPRESSED	3	REPRESSED	2	REPRESSED	2	REPRESSED	1	REPRESSED	FALSE
ENST00000218104	ABCD1:ENST00000218104	1	BI-DIR-2	5	BI-DIR	2	BI-DIR	5	BI-DIR	4	BI-DIR	2	BI-DIR	2	BI-DIR	4	BI-DIR	5	BI-DIR	5	BI-DIR-2	2	BI-DIR	1	BI-DIR	5	BI-DIR	4	BI-DIR	4	BI-DIR	3	BI-DIR	3	BI-DIR	TRUE
ENST00000218147	BCORL1:ENST00000218147	3	REPRESSED	2	EXPRESSED	1	EXPRESSED	4	NARROW	1	NARROW	1	EXPRESSED	5	NARROW	2	NARROW	1	BROAD	3	NARROW	4	BROAD	5	NARROW	2	NARROW	5	BROAD	3	BROAD	5	NARROW	3	BI-DIR	TRUE
ENST00000218176	KCND1:ENST00000218176	1	BI-DIR-2	3	INACTIVE	3	INACTIVE	3	INACTIVE	5	INACTIVE	5	INACTIVE	3	INACTIVE	5	INACTIVE	2	NARROW	4	INACTIVE	1	INACTIVE	2	INACTIVE	1	REPRESSED	1	BI-DIR-2	5	BI-DIR-2	4	BI-DIR-2	1	REPRESSED	FALSE
ENST00000218230	PCSK1N:ENST00000218230	3	REPRESSED	4	NARROW	4	REPRESSED	2	REPRESSED	2	REPRESSED	5	INACTIVE	4	REPRESSED	1	REPRESSED	4	REPRESSED	2	REPRESSED	3	REPRESSED	3	REPRESSED	1	REPRESSED	2	NARROW	1	NARROW	2	REPRESSED	1	REPRESSED	TRUE
ENST00000218249	RAB40AL:ENST00000218249	5	INACTIVE	3	INACTIVE	3	INACTIVE	3	INACTIVE	5	INACTIVE	5	INACTIVE	3	INACTIVE	5	INACTIVE	3	INACTIVE	4	INACTIVE	1	INACTIVE	2	INACTIVE	1	REPRESSED	3	REPRESSED	2	REPRESSED	2	REPRESSED	5	BI-DIR-2	TRUE
ENST00000218316	GPR50:ENST00000218316	3	REPRESSED	1	REPRESSED	4	REPRESSED	2	REPRESSED	2	REPRESSED	4	REPRESSED	4	REPRESSED	1	REPRESSED	4	REPRESSED	2	REPRESSED	3	REPRESSED	3	REPRESSED	1	REPRESSED	3	REPRESSED	2	REPRESSED	2	REPRESSED	1	REPRESSED	TRUE
ENST00000218340	RP2:ENST00000218340	1	BI-DIR-2	2	EXPRESSED	1	EXPRESSED	4	NARROW	1	NARROW	3	NARROW	5	NARROW	2	NARROW	2	NARROW	3	NARROW	5	NARROW	5	NARROW	2	NARROW	2	NARROW	1	NARROW	5	NARROW	4	NARROW	TRUE
ENST00000218388	TIMP1:ENST00000218388	1	BI-DIR-2	5	BI-DIR	5	NARROW	5	BI-DIR	1	NARROW	3	NARROW	5	NARROW	2	NARROW	2	NARROW	5	BI-DIR-2	5	NARROW	5	NARROW	2	NARROW	1	BI-DIR-2	5	BI-DIR-2	5	NARROW	4	NARROW	FALSE
ENST00000218436	ITIH6:ENST00000218436	5	INACTIVE	3	INACTIVE	3	INACTIVE	3	INACTIVE	5	INACTIVE	5	INACTIVE	3	INACTIVE	5	INACTIVE	3	INACTIVE	4	INACTIVE	1	INACTIVE	2	INACTIVE	1	REPRESSED	3	REPRESSED	2	REPRESSED	2	REPRESSED	1	REPRESSED	FALSE
ENST00000218516	GLA:ENST00000218516	4	BI-DIR	5	BI-DIR	2	BI-DIR	5	BI-DIR	4	BI-DIR	2	BI-DIR	2	BI-DIR	4	BI-DIR	5	BI-DIR	1	BI-DIR	2	BI-DIR	1	BI-DIR	5	BI-DIR	4	BI-DIR	4	BI-DIR	3	BI-DIR	3	BI-DIR	TRUE
ENST00000218721	MLNR:ENST00000218721	3	REPRESSED	1	REPRESSED	4	REPRESSED	2	REPRESSED	2	REPRESSED	4	REPRESSED	4	REPRESSED	1	REPRESSED	4	REPRESSED	2	REPRESSED	3	REPRESSED	3	REPRESSED	1	REPRESSED	3	REPRESSED	2	REPRESSED	2	REPRESSED	1	REPRESSED	TRUE
ENST00000218758	ACP5:ENST00000218758	1	BI-DIR-2	3	INACTIVE	3	INACTIVE	3	INACTIVE	5	INACTIVE	3	NARROW	3	INACTIVE	1	REPRESSED	2	NARROW	5	BI-DIR-2	3	REPRESSED	2	INACTIVE	3	BI-DIR-2	1	BI-DIR-2	5	BI-DIR-2	4	BI-DIR-2	4	NARROW	TRUE
ENST00000218867	SGCG:ENST00000218867	5	INACTIVE	3	INACTIVE	2	BI-DIR	3	INACTIVE	4	BI-DIR	5	INACTIVE	3	INACTIVE	5	INACTIVE	3	INACTIVE	4	INACTIVE	1	INACTIVE	5	NARROW	2	NARROW	3	REPRESSED	2	REPRESSED	2	REPRESSED	1	REPRESSED	FALSE
ENST00000218981	DHRS12:ENST00000218981	2	NARROW	4	NARROW	5	NARROW	4	NARROW	1	NARROW	3	NARROW	5	NARROW	2	NARROW	2	NARROW	3	NARROW	5	NARROW	5	NARROW	5	BI-DIR	4	BI-DIR	1	NARROW	1	BROAD	4	NARROW	TRUE
ENST00000219022	OLFM4:ENST00000219022	5	INACTIVE	3	INACTIVE	3	INACTIVE	3	INACTIVE	5	INACTIVE	5	INACTIVE	3	INACTIVE	5	INACTIVE	3	INACTIVE	4	INACTIVE	1	INACTIVE	2	INACTIVE	1	REPRESSED	2	NARROW	2	REPRESSED	2	REPRESSED	1	REPRESSED	FALSE
ENST00000219066	NTHL1:ENST00000219066	4	BI-DIR	5	BI-DIR	2	BI-DIR	5	BI-DIR	4	BI-DIR	2	BI-DIR	2	BI-DIR	4	BI-DIR	5	BI-DIR	1	BI-DIR	2	BI-DIR	1	BI-DIR	5	BI-DIR	4	BI-DIR	4	BI-DIR	3	BI-DIR	5	BI-DIR-2	TRUE
ENST00000219097	ORC6:ENST00000219097	4	BI-DIR	2	EXPRESSED	2	BI-DIR	5	BI-DIR	4	BI-DIR	2	BI-DIR	2	BI-DIR	4	BI-DIR	5	BI-DIR	1	BI-DIR	2	BI-DIR	1	BI-DIR	5	BI-DIR	4	BI-DIR	4	BI-DIR	3	BI-DIR	3	BI-DIR	TRUE
ENST00000219139	C16orf70:ENST00000219139	2	NARROW	5	BI-DIR	1	EXPRESSED	4	NARROW	1	NARROW	3	NARROW	5	NARROW	2	NARROW	2	NARROW	3	NARROW	5	NARROW	5	NARROW	2	NARROW	2	NARROW	1	NARROW	5	NARROW	4	NARROW	TRUE
ENST00000219150	CORO1A:ENST00000219150	2	NARROW	4	NARROW	5	NARROW	4	NARROW	1	NARROW	3	NARROW	5	NARROW	2	NARROW	2	NARROW	3	NARROW	5	NARROW	5	NARROW	2	NARROW	4	BI-DIR	3	BROAD	1	BROAD	4	NARROW	TRUE
ENST00000219162	MT4:ENST00000219162	5	INACTIVE	3	INACTIVE	3	INACTIVE	3	INACTIVE	5	INACTIVE	5	INACTIVE	3	INACTIVE	5	INACTIVE	3	INACTIVE	4	INACTIVE	1	INACTIVE	2	INACTIVE	1	REPRESSED	3	REPRESSED	2	REPRESSED	2	REPRESSED	1	REPRESSED	FALSE
ENST00000219169	NUTF2:ENST00000219169	4	BI-DIR	4	NARROW	5	NARROW	1	BROAD	3	BROAD	2	BI-DIR	1	BROAD	3	BROAD	1	BROAD	3	NARROW	4	BROAD	4	BROAD	4	BROAD	4	BI-DIR	3	BROAD	3	BI-DIR	3	BI-DIR	TRUE
ENST00000219197	CBLN1:ENST00000219197	3	REPRESSED	5	BI-DIR	4	REPRESSED	2	REPRESSED	2	REPRESSED	4	REPRESSED	4	REPRESSED	1	REPRESSED	4	REPRESSED	2	REPRESSED	3	REPRESSED	3	REPRESSED	1	REPRESSED	2	NARROW	2	REPRESSED	2	REPRESSED	1	REPRESSED	TRUE
ENST00000219204	ARL2BP:ENST00000219204	2	NARROW	4	NARROW	5	NARROW	4	NARROW	1	NARROW	3	NARROW	5	NARROW	2	NARROW	2	NARROW	3	NARROW	5	NARROW	5	NARROW	2	NARROW	2	NARROW	1	NARROW	5	NARROW	4	NARROW	TRUE
ENST00000219235	CCL22:ENST00000219235	5	INACTIVE	3	INACTIVE	3	INACTIVE	3	INACTIVE	5	INACTIVE	5	INACTIVE	3	INACTIVE	5	INACTIVE	3	INACTIVE	4	INACTIVE	1	INACTIVE	2	INACTIVE	1	REPRESSED	3	REPRESSED	2	REPRESSED	2	REPRESSED	1	REPRESSED	FALSE
ENST00000219244	CCL17:ENST00000219244	5	INACTIVE	3	INACTIVE	3	INACTIVE	3	INACTIVE	5	INACTIVE	5	INACTIVE	3	INACTIVE	5	INACTIVE	3	INACTIVE	4	INACTIVE	1	INACTIVE	2	INACTIVE	1	REPRESSED	3	REPRESSED	2	REPRESSED	2	REPRESSED	1	REPRESSED	FALSE
ENST00000219252	POLR2C:ENST00000219252	1	BI-DIR-2	5	BI-DIR	2	BI-DIR	5	BI-DIR	4	BI-DIR	2	BI-DIR	2	BI-DIR	4	BI-DIR	5	BI-DIR	5	BI-DIR-2	2	BI-DIR	1	BI-DIR	3	BI-DIR-2	1	BI-DIR-2	5	BI-DIR-2	4	BI-DIR-2	5	BI-DIR-2	TRUE
ENST00000219271	MMP15:ENST00000219271	2	NARROW	4	NARROW	5	NARROW	1	BROAD	3	BROAD	3	NARROW	4	REPRESSED	1	REPRESSED	1	BROAD	2	REPRESSED	3	REPRESSED	4	BROAD	4	BROAD	5	BROAD	3	BROAD	1	BROAD	2	BROAD	TRUE
ENST00000219299	CCDC113:ENST00000219299	2	NARROW	2	EXPRESSED	1	EXPRESSED	4	NARROW	1	NARROW	5	INACTIVE	3	INACTIVE	1	REPRESSED	2	NARROW	4	INACTIVE	1	INACTIVE	2	INACTIVE	2	NARROW	2	NARROW	2	REPRESSED	5	NARROW	4	NARROW	TRUE
ENST00000219301	PRSS54:ENST00000219301	5	INACTIVE	3	INACTIVE	3	INACTIVE	3	INACTIVE	5	INACTIVE	5	INACTIVE	3	INACTIVE	5	INACTIVE	3	INACTIVE	4	INACTIVE	1	INACTIVE	2	INACTIVE	1	REPRESSED	3	REPRESSED	2	REPRESSED	2	REPRESSED	1	REPRESSED	FALSE
ENST00000219302	NME3:ENST00000219302	4	BI-DIR	5	BI-DIR	2	BI-DIR	5	BI-DIR	4	BI-DIR	2	BI-DIR	2	BI-DIR	4	BI-DIR	5	BI-DIR	5	BI-DIR-2	2	BI-DIR	1	BI-DIR	5	BI-DIR	4	BI-DIR	4	BI-DIR	3	BI-DIR	3	BI-DIR	TRUE
ENST00000219313	PSMD7:ENST00000219313	2	NARROW	4	NARROW	5	NARROW	1	BROAD	1	NARROW	3	NARROW	5	NARROW	2	NARROW	2	NARROW	3	NARROW	5	NARROW	5	NARROW	2	NARROW	2	NARROW	1	NARROW	5	NARROW	4	NARROW	TRUE
ENST00000219320	SLC38A7:ENST00000219320	2	NARROW	2	EXPRESSED	1	EXPRESSED	4	NARROW	1	NARROW	3	NARROW	5	NARROW	2	NARROW	2	NARROW	3	NARROW	5	NARROW	5	NARROW	4	BROAD	2	NARROW	1	NARROW	5	NARROW	4	NARROW	TRUE
ENST00000219322	HAS3:ENST00000219322	4	BI-DIR	1	REPRESSED	4	REPRESSED	2	REPRESSED	2	REPRESSED	4	REPRESSED	4	REPRESSED	1	REPRESSED	4	REPRESSED	2	REPRESSED	3	REPRESSED	3	REPRESSED	1	REPRESSED	2	NARROW	2	REPRESSED	5	NARROW	1	REPRESSED	TRUE
ENST00000219334	SMPD3:ENST00000219334	3	REPRESSED	2	EXPRESSED	4	REPRESSED	2	REPRESSED	2	REPRESSED	5	INACTIVE	3	INACTIVE	2	NARROW	4	REPRESSED	2	REPRESSED	3	REPRESSED	3	REPRESSED	1	REPRESSED	1	BI-DIR-2	2	REPRESSED	2	REPRESSED	1	REPRESSED	TRUE
ENST00000219345	PLA2G15:ENST00000219345	2	NARROW	2	EXPRESSED	5	NARROW	4	NARROW	1	NARROW	3	NARROW	5	NARROW	2	NARROW	2	NARROW	3	NARROW	5	NARROW	5	NARROW	4	BROAD	4	BI-DIR	1	NARROW	1	BROAD	4	NARROW	TRUE
ENST00000219368	FA2H:ENST00000219368	2	NARROW	1	REPRESSED	4	REPRESSED	2	REPRESSED	2	REPRESSED	5	INACTIVE	4	REPRESSED	1	REPRESSED	4	REPRESSED	2	REPRESSED	3	REPRESSED	3	REPRESSED	1	REPRESSED	2	NARROW	2	REPRESSED	2	REPRESSED	1	REPRESSED	TRUE
ENST00000219406	PDIA2:ENST00000219406	1	BI-DIR-2	5	BI-DIR	3	INACTIVE	3	INACTIVE	5	INACTIVE	5	INACTIVE	3	INACTIVE	5	INACTIVE	3	INACTIVE	5	BI-DIR-2	1	INACTIVE	2	INACTIVE	3	BI-DIR-2	4	BI-DIR	5	BI-DIR-2	4	BI-DIR-2	5	BI-DIR-2	TRUE
ENST00000219439	HSDL1:ENST00000219439	2	NARROW	2	EXPRESSED	5	NARROW	4	NARROW	1	NARROW	3	NARROW	5	NARROW	2	NARROW	2	NARROW	3	NARROW	5	NARROW	5	NARROW	2	NARROW	2	NARROW	1	NARROW	3	BI-DIR	4	NARROW	TRUE
ENST00000219454	WFDC1:ENST00000219454	5	INACTIVE	3	INACTIVE	5	NARROW	4	NARROW	2	REPRESSED	5	INACTIVE	3	INACTIVE	2	NARROW	4	REPRESSED	3	NARROW	1	INACTIVE	2	INACTIVE	1	REPRESSED	3	REPRESSED	5	BI-DIR-2	5	NARROW	2	BROAD	TRUE
ENST00000219476	TSC2:ENST00000219476	4	BI-DIR	5	BI-DIR	2	BI-DIR	5	BI-DIR	4	BI-DIR	2	BI-DIR	2	BI-DIR	4	BI-DIR	5	BI-DIR	1	BI-DIR	2	BI-DIR	1	BI-DIR	5	BI-DIR	4	BI-DIR	4	BI-DIR	3	BI-DIR	5	BI-DIR-2	TRUE
ENST00000219478	ZNF500:ENST00000219478	2	NARROW	4	NARROW	5	NARROW	4	NARROW	1	NARROW	3	NARROW	5	NARROW	2	NARROW	2	NARROW	3	NARROW	5	NARROW	5	NARROW	2	NARROW	2	NARROW	1	NARROW	5	NARROW	4	NARROW	TRUE
ENST00000219481	DECR2:ENST00000219481	4	BI-DIR	5	BI-DIR	2	BI-DIR	5	BI-DIR	4	BI-DIR	2	BI-DIR	2	BI-DIR	4	BI-DIR	5	BI-DIR	1	BI-DIR	2	BI-DIR	1	BI-DIR	5	BI-DIR	4	BI-DIR	4	BI-DIR	3	BI-DIR	3	BI-DIR	TRUE
ENST00000219548	STUB1:ENST00000219548	2	NARROW	4	NARROW	5	NARROW	4	NARROW	1	NARROW	3	NARROW	5	NARROW	2	NARROW	2	NARROW	3	NARROW	5	NARROW	5	NARROW	2	NARROW	4	BI-DIR	4	BI-DIR	3	BI-DIR	4	NARROW	TRUE
ENST00000219599	CRYM:ENST00000219599	5	INACTIVE	1	REPRESSED	4	REPRESSED	2	REPRESSED	2	REPRESSED	5	INACTIVE	4	REPRESSED	1	REPRESSED	4	REPRESSED	2	REPRESSED	3	REPRESSED	3	REPRESSED	1	REPRESSED	3	REPRESSED	2	REPRESSED	2	REPRESSED	1	REPRESSED	FALSE
ENST00000219611	CAPN15:ENST00000219611	4	BI-DIR	2	EXPRESSED	1	EXPRESSED	4	NARROW	4	BI-DIR	1	EXPRESSED	5	NARROW	2	NARROW	5	BI-DIR	1	BI-DIR	1	INACTIVE	5	NARROW	5	BI-DIR	4	BI-DIR	4	BI-DIR	3	BI-DIR	3	BI-DIR	TRUE
ENST00000219689	USP31:ENST00000219689	2	NARROW	2	EXPRESSED	3	INACTIVE	3	INACTIVE	5	INACTIVE	1	EXPRESSED	3	INACTIVE	2	NARROW	3	INACTIVE	4	INACTIVE	1	INACTIVE	5	NARROW	4	BROAD	2	NARROW	1	NARROW	5	NARROW	1	REPRESSED	TRUE
ENST00000219789	CDIPT:ENST00000219789	4	BI-DIR	4	NARROW	5	NARROW	4	NARROW	1	NARROW	3	NARROW	5	NARROW	2	NARROW	2	NARROW	3	NARROW	5	NARROW	5	NARROW	4	BROAD	4	BI-DIR	5	BI-DIR-2	1	BROAD	4	NARROW	TRUE
ENST00000219833	SLC6A2:ENST00000219833	3	REPRESSED	1	REPRESSED	4	REPRESSED	2	REPRESSED	2	REPRESSED	4	REPRESSED	4	REPRESSED	1	REPRESSED	4	REPRESSED	2	REPRESSED	3	REPRESSED	3	REPRESSED	1	REPRESSED	3	REPRESSED	2	REPRESSED	2	REPRESSED	4	NARROW	TRUE
ENST00000219837	KNOP1:ENST00000219837	4	BI-DIR	5	BI-DIR	2	BI-DIR	5	BI-DIR	4	BI-DIR	2	BI-DIR	2	BI-DIR	4	BI-DIR	5	BI-DIR	1	BI-DIR	2	BI-DIR	1	BI-DIR	5	BI-DIR	4	BI-DIR	4	BI-DIR	3	BI-DIR	3	BI-DIR	TRUE
ENST00000219905	MGA:ENST00000219905	2	NARROW	2	EXPRESSED	1	EXPRESSED	1	BROAD	3	BROAD	1	EXPRESSED	5	NARROW	2	NARROW	1	BROAD	3	NARROW	5	NARROW	4	BROAD	5	BI-DIR	5	BROAD	2	REPRESSED	5	NARROW	3	BI-DIR	TRUE
ENST00000219919	AQP9:ENST00000219919	5	INACTIVE	3	INACTIVE	3	INACTIVE	3	INACTIVE	5	INACTIVE	5	INACTIVE	3	INACTIVE	5	INACTIVE	3	INACTIVE	4	INACTIVE	1	INACTIVE	2	INACTIVE	1	REPRESSED	3	REPRESSED	2	REPRESSED	4	BI-DIR-2	4	NARROW	FALSE
ENST00000220003	CSK:ENST00000220003	2	NARROW	4	NARROW	5	NARROW	4	NARROW	1	NARROW	3	NARROW	5	NARROW	2	NARROW	2	NARROW	3	NARROW	5	NARROW	4	BROAD	4	BROAD	5	BROAD	3	BROAD	1	BROAD	2	BROAD	TRUE
ENST00000220058	MTFMT:ENST00000220058	2	NARROW	4	NARROW	5	NARROW	4	NARROW	1	NARROW	3	NARROW	5	NARROW	2	NARROW	2	NARROW	3	NARROW	5	NARROW	5	NARROW	2	NARROW	2	NARROW	1	NARROW	5	NARROW	4	NARROW	TRUE
ENST00000220166	CTSH:ENST00000220166	2	NARROW	3	INACTIVE	5	NARROW	4	NARROW	1	NARROW	3	NARROW	4	REPRESSED	2	NARROW	2	NARROW	3	NARROW	3	REPRESSED	5	NARROW	2	NARROW	2	NARROW	1	NARROW	5	NARROW	4	NARROW	TRUE
ENST00000220244	CEMIP:ENST00000220244	3	REPRESSED	1	REPRESSED	4	REPRESSED	2	REPRESSED	2	REPRESSED	4	REPRESSED	4	REPRESSED	1	REPRESSED	4	REPRESSED	2	REPRESSED	3	REPRESSED	3	REPRESSED	1	REPRESSED	3	REPRESSED	2	REPRESSED	5	NARROW	4	NARROW	TRUE
ENST00000220325	EHD4:ENST00000220325	2	NARROW	1	REPRESSED	1	EXPRESSED	4	NARROW	1	NARROW	3	NARROW	5	NARROW	2	NARROW	2	NARROW	3	NARROW	5	NARROW	4	BROAD	4	BROAD	2	NARROW	1	NARROW	1	BROAD	2	BROAD	TRUE
ENST00000220420	TGM5:ENST00000220420	5	INACTIVE	3	INACTIVE	3	INACTIVE	3	INACTIVE	5	INACTIVE	5	INACTIVE	3	INACTIVE	5	INACTIVE	3	INACTIVE	4	INACTIVE	1	INACTIVE	2	INACTIVE	1	REPRESSED	3	REPRESSED	2	REPRESSED	2	REPRESSED	1	REPRESSED	FALSE
ENST00000220478	SCG3:ENST00000220478	2	NARROW	4	NARROW	3	INACTIVE	2	REPRESSED	5	INACTIVE	5	INACTIVE	3	INACTIVE	5	INACTIVE	3	INACTIVE	2	REPRESSED	1	INACTIVE	2	INACTIVE	1	REPRESSED	2	NARROW	2	REPRESSED	2	REPRESSED	1	REPRESSED	TRUE
ENST00000220496	DNAJC17:ENST00000220496	4	BI-DIR	5	BI-DIR	2	BI-DIR	5	BI-DIR	4	BI-DIR	2	BI-DIR	2	BI-DIR	4	BI-DIR	5	BI-DIR	1	BI-DIR	2	BI-DIR	1	BI-DIR	5	BI-DIR	4	BI-DIR	4	BI-DIR	3	BI-DIR	3	BI-DIR	TRUE
ENST00000220507	RHOV:ENST00000220507	2	NARROW	1	REPRESSED	4	REPRESSED	2	REPRESSED	5	INACTIVE	5	INACTIVE	4	REPRESSED	2	NARROW	2	NARROW	2	REPRESSED	3	REPRESSED	3	REPRESSED	1	REPRESSED	5	BROAD	2	REPRESSED	2	REPRESSED	2	BROAD	TRUE
ENST00000220509	VPS18:ENST00000220509	2	NARROW	4	NARROW	5	NARROW	4	NARROW	1	NARROW	3	NARROW	5	NARROW	2	NARROW	2	NARROW	3	NARROW	5	NARROW	5	NARROW	2	NARROW	2	NARROW	1	NARROW	5	NARROW	4	NARROW	TRUE
ENST00000220514	OIP5:ENST00000220514	4	BI-DIR	5	BI-DIR	2	BI-DIR	5	BI-DIR	4	BI-DIR	2	BI-DIR	2	BI-DIR	4	BI-DIR	5	BI-DIR	1	BI-DIR	2	BI-DIR	1	BI-DIR	2	NARROW	4	BI-DIR	4	BI-DIR	3	BI-DIR	3	BI-DIR	TRUE
ENST00000220592	AGO2:ENST00000220592	4	BI-DIR	2	EXPRESSED	1	EXPRESSED	1	BROAD	3	BROAD	1	EXPRESSED	1	BROAD	3	BROAD	1	BROAD	3	NARROW	4	BROAD	4	BROAD	4	BROAD	5	BROAD	3	BROAD	1	BROAD	2	BROAD	TRUE
ENST00000220597	PAG1:ENST00000220597	3	REPRESSED	2	EXPRESSED	1	EXPRESSED	4	NARROW	1	NARROW	1	EXPRESSED	1	BROAD	2	NARROW	4	REPRESSED	3	NARROW	4	BROAD	4	BROAD	4	BROAD	2	NARROW	1	NARROW	5	NARROW	4	NARROW	TRUE
ENST00000220616	TG:ENST00000220616	5	INACTIVE	3	INACTIVE	3	INACTIVE	3	INACTIVE	5	INACTIVE	5	INACTIVE	3	INACTIVE	5	INACTIVE	3	INACTIVE	4	INACTIVE	1	INACTIVE	2	INACTIVE	1	REPRESSED	3	REPRESSED	2	REPRESSED	2	REPRESSED	1	REPRESSED	FALSE
ENST00000220659	BRF2:ENST00000220659	2	NARROW	4	NARROW	5	NARROW	4	NARROW	1	NARROW	3	NARROW	5	NARROW	2	NARROW	2	NARROW	3	NARROW	5	NARROW	5	NARROW	2	NARROW	2	NARROW	1	NARROW	5	NARROW	4	NARROW	TRUE
ENST00000220676	RP1:ENST00000220676	5	INACTIVE	3	INACTIVE	3	INACTIVE	3	INACTIVE	5	INACTIVE	5	INACTIVE	3	INACTIVE	5	INACTIVE	3	INACTIVE	4	INACTIVE	1	INACTIVE	2	INACTIVE	1	REPRESSED	3	REPRESSED	2	REPRESSED	2	REPRESSED	1	REPRESSED	FALSE
ENST00000220751	RIPK2:ENST00000220751	4	BI-DIR	5	BI-DIR	2	BI-DIR	5	BI-DIR	4	BI-DIR	2	BI-DIR	2	BI-DIR	4	BI-DIR	1	BROAD	1	BI-DIR	2	BI-DIR	1	BI-DIR	5	BI-DIR	4	BI-DIR	4	BI-DIR	3	BI-DIR	3	BI-DIR	TRUE
ENST00000220763	CPQ:ENST00000220763	2	NARROW	2	EXPRESSED	5	NARROW	4	NARROW	1	NARROW	3	NARROW	5	NARROW	2	NARROW	2	NARROW	3	NARROW	5	NARROW	5	NARROW	2	NARROW	2	NARROW	1	NARROW	5	NARROW	4	NARROW	TRUE
ENST00000220764	DECR1:ENST00000220764	2	NARROW	4	NARROW	5	NARROW	1	BROAD	1	NARROW	3	NARROW	5	NARROW	3	BROAD	2	NARROW	3	NARROW	4	BROAD	4	BROAD	2	NARROW	2	NARROW	1	NARROW	5	NARROW	4	NARROW	TRUE
ENST00000220772	SFRP1:ENST00000220772	2	NARROW	1	REPRESSED	4	REPRESSED	1	BROAD	2	REPRESSED	3	NARROW	4	REPRESSED	3	BROAD	1	BROAD	3	NARROW	4	BROAD	4	BROAD	4	BROAD	2	NARROW	2	REPRESSED	2	REPRESSED	4	NARROW	TRUE
ENST00000220809	PLAT:ENST00000220809	2	NARROW	2	EXPRESSED	5	NARROW	4	NARROW	1	NARROW	1	EXPRESSED	5	NARROW	2	NARROW	1	BROAD	3	NARROW	5	NARROW	5	NARROW	2	NARROW	3	REPRESSED	1	NARROW	5	NARROW	4	NARROW	FALSE
ENST00000220812	DKK4:ENST00000220812	5	INACTIVE	3	INACTIVE	3	INACTIVE	3	INACTIVE	5	INACTIVE	5	INACTIVE	3	INACTIVE	5	INACTIVE	3	INACTIVE	4	INACTIVE	1	INACTIVE	2	INACTIVE	1	REPRESSED	3	REPRESSED	2	REPRESSED	2	REPRESSED	1	REPRESSED	FALSE
ENST00000220853	EMC2:ENST00000220853	2	NARROW	4	NARROW	5	NARROW	1	BROAD	3	BROAD	3	NARROW	1	BROAD	2	NARROW	2	NARROW	3	NARROW	5	NARROW	4	BROAD	2	NARROW	2	NARROW	1	NARROW	5	NARROW	4	NARROW	TRUE
ENST00000220876	STMN2:ENST00000220876	3	REPRESSED	4	NARROW	4	REPRESSED	4	NARROW	2	REPRESSED	4	REPRESSED	4	REPRESSED	1	REPRESSED	4	REPRESSED	2	REPRESSED	3	REPRESSED	3	REPRESSED	1	REPRESSED	3	REPRESSED	1	NARROW	2	REPRESSED	1	REPRESSED	TRUE
ENST00000220913	CHRAC1:ENST00000220913	4	BI-DIR	5	BI-DIR	5	NARROW	5	BI-DIR	4	BI-DIR	3	NARROW	1	BROAD	4	BI-DIR	1	BROAD	1	BI-DIR	2	BI-DIR	4	BROAD	5	BI-DIR	4	BI-DIR	4	BI-DIR	3	BI-DIR	2	BROAD	TRUE
ENST00000220966	PYCRL:ENST00000220966	2	NARROW	4	NARROW	5	NARROW	4	NARROW	1	NARROW	3	NARROW	5	NARROW	2	NARROW	2	NARROW	3	NARROW	5	NARROW	5	NARROW	2	NARROW	4	BI-DIR	1	NARROW	5	NARROW	4	NARROW	TRUE
ENST00000221086	MTMR9:ENST00000221086	2	NARROW	2	EXPRESSED	1	EXPRESSED	4	NARROW	1	NARROW	1	EXPRESSED	5	NARROW	2	NARROW	2	NARROW	3	NARROW	5	NARROW	5	NARROW	2	NARROW	2	NARROW	1	NARROW	5	NARROW	4	NARROW	TRUE
ENST00000221114	DCTN6:ENST00000221114	2	NARROW	4	NARROW	5	NARROW	1	BROAD	1	NARROW	3	NARROW	1	BROAD	3	BROAD	1	BROAD	3	NARROW	5	NARROW	4	BROAD	2	NARROW	2	NARROW	3	BROAD	5	NARROW	4	NARROW	TRUE
ENST00000221130	GSR:ENST00000221130	2	NARROW	2	EXPRESSED	5	NARROW	4	NARROW	1	NARROW	3	NARROW	5	NARROW	2	NARROW	2	NARROW	3	NARROW	5	NARROW	5	NARROW	2	NARROW	2	NARROW	3	BROAD	5	NARROW	4	NARROW	TRUE
ENST00000221132	TNFRSF10A:ENST00000221132	4	BI-DIR	1	REPRESSED	4	REPRESSED	2	REPRESSED	2	REPRESSED	4	REPRESSED	4	REPRESSED	1	REPRESSED	4	REPRESSED	2	REPRESSED	3	REPRESSED	3	REPRESSED	2	NARROW	4	BI-DIR	1	NARROW	3	BI-DIR	1	REPRESSED	TRUE
ENST00000221138	PPP2CB:ENST00000221138	2	NARROW	4	NARROW	5	NARROW	4	NARROW	3	BROAD	3	NARROW	5	NARROW	2	NARROW	1	BROAD	3	NARROW	4	BROAD	5	NARROW	4	BROAD	5	BROAD	3	BROAD	5	NARROW	4	NARROW	TRUE
ENST00000221166	NEFM:ENST00000221166	1	BI-DIR-2	5	BI-DIR	4	REPRESSED	2	REPRESSED	2	REPRESSED	4	REPRESSED	4	REPRESSED	1	REPRESSED	4	REPRESSED	2	REPRESSED	4	BROAD	3	REPRESSED	1	REPRESSED	2	NARROW	1	NARROW	2	REPRESSED	1	REPRESSED	TRUE
ENST00000221200	KCTD9:ENST00000221200	4	BI-DIR	2	EXPRESSED	1	EXPRESSED	5	BI-DIR	4	BI-DIR	2	BI-DIR	2	BI-DIR	4	BI-DIR	5	BI-DIR	1	BI-DIR	2	BI-DIR	1	BI-DIR	4	BROAD	2	NARROW	3	BROAD	5	NARROW	3	BI-DIR	TRUE
ENST00000221232	CNOT3:ENST00000221232	4	BI-DIR	4	NARROW	5	NARROW	4	NARROW	1	NARROW	3	NARROW	5	NARROW	2	NARROW	2	NARROW	3	NARROW	5	NARROW	5	NARROW	2	NARROW	4	BI-DIR	4	BI-DIR	3	BI-DIR	4	NARROW	TRUE
ENST00000221233	EXOSC5:ENST00000221233	4	BI-DIR	5	BI-DIR	2	BI-DIR	5	BI-DIR	4	BI-DIR	2	BI-DIR	2	BI-DIR	4	BI-DIR	5	BI-DIR	1	BI-DIR	2	BI-DIR	1	BI-DIR	5	BI-DIR	4	BI-DIR	4	BI-DIR	3	BI-DIR	3	BI-DIR	TRUE
ENST00000221249	PNPLA6:ENST00000221249	4	BI-DIR	5	BI-DIR	2	BI-DIR	5	BI-DIR	4	BI-DIR	2	BI-DIR	2	BI-DIR	4	BI-DIR	5	BI-DIR	1	BI-DIR	2	BI-DIR	1	BI-DIR	5	BI-DIR	4	BI-DIR	4	BI-DIR	1	BROAD	3	BI-DIR	TRUE
ENST00000221265	PAF1:ENST00000221265	4	BI-DIR	5	BI-DIR	2	BI-DIR	5	BI-DIR	4	BI-DIR	2	BI-DIR	2	BI-DIR	4	BI-DIR	5	BI-DIR	1	BI-DIR	2	BI-DIR	1	BI-DIR	5	BI-DIR	4	BI-DIR	4	BI-DIR	3	BI-DIR	3	BI-DIR	TRUE
ENST00000221399	TULP2:ENST00000221399	1	BI-DIR-2	3	INACTIVE	1	EXPRESSED	3	INACTIVE	5	INACTIVE	5	INACTIVE	3	INACTIVE	4	BI-DIR	3	INACTIVE	5	BI-DIR-2	1	INACTIVE	2	INACTIVE	3	BI-DIR-2	1	BI-DIR-2	5	BI-DIR-2	4	BI-DIR-2	1	REPRESSED	FALSE
ENST00000221403	DHDH:ENST00000221403	1	BI-DIR-2	1	REPRESSED	5	NARROW	4	NARROW	1	NARROW	1	EXPRESSED	5	NARROW	2	NARROW	2	NARROW	2	REPRESSED	5	NARROW	3	REPRESSED	1	REPRESSED	1	BI-DIR-2	5	BI-DIR-2	4	BI-DIR-2	1	REPRESSED	TRUE
ENST00000221418	ECH1:ENST00000221418	2	NARROW	4	NARROW	5	NARROW	4	NARROW	1	NARROW	3	NARROW	5	NARROW	2	NARROW	2	NARROW	3	NARROW	5	NARROW	5	NARROW	2	NARROW	2	NARROW	3	BROAD	3	BI-DIR	2	BROAD	TRUE
ENST00000221421	LHB:ENST00000221421	1	BI-DIR-2	3	INACTIVE	3	INACTIVE	4	NARROW	2	REPRESSED	5	INACTIVE	4	REPRESSED	1	REPRESSED	4	REPRESSED	5	BI-DIR-2	3	REPRESSED	5	NARROW	3	BI-DIR-2	1	BI-DIR-2	5	BI-DIR-2	4	BI-DIR-2	5	BI-DIR-2	TRUE
ENST00000221431	SARS2:ENST00000221431	4	BI-DIR	5	BI-DIR	2	BI-DIR	5	BI-DIR	4	BI-DIR	2	BI-DIR	2	BI-DIR	4	BI-DIR	5	BI-DIR	1	BI-DIR	2	BI-DIR	1	BI-DIR	5	BI-DIR	4	BI-DIR	4	BI-DIR	3	BI-DIR	3	BI-DIR	TRUE
ENST00000221444	KCNA7:ENST00000221444	3	REPRESSED	1	REPRESSED	4	REPRESSED	2	REPRESSED	2	REPRESSED	4	REPRESSED	4	REPRESSED	1	REPRESSED	4	REPRESSED	2	REPRESSED	3	REPRESSED	3	REPRESSED	3	BI-DIR-2	1	BI-DIR-2	5	BI-DIR-2	4	BI-DIR-2	5	BI-DIR-2	TRUE
ENST00000221452	RELB:ENST00000221452	2	NARROW	3	INACTIVE	1	EXPRESSED	4	NARROW	1	NARROW	2	BI-DIR	5	NARROW	2	NARROW	2	NARROW	4	INACTIVE	1	INACTIVE	5	NARROW	2	NARROW	2	NARROW	4	BI-DIR	4	BI-DIR-2	4	NARROW	TRUE
ENST00000221455	CLASRP:ENST00000221455	4	BI-DIR	5	BI-DIR	2	BI-DIR	5	BI-DIR	4	BI-DIR	2	BI-DIR	5	NARROW	2	NARROW	5	BI-DIR	3	NARROW	5	NARROW	1	BI-DIR	5	BI-DIR	4	BI-DIR	4	BI-DIR	3	BI-DIR	3	BI-DIR	TRUE
ENST00000221462	PPP1R37:ENST00000221462	4	BI-DIR	5	BI-DIR	2	BI-DIR	5	BI-DIR	4	BI-DIR	2	BI-DIR	2	BI-DIR	4	BI-DIR	5	BI-DIR	1	BI-DIR	2	BI-DIR	1	BI-DIR	5	BI-DIR	4	BI-DIR	4	BI-DIR	3	BI-DIR	3	BI-DIR	TRUE
ENST00000221476	CKM:ENST00000221476	5	INACTIVE	3	INACTIVE	4	REPRESSED	3	INACTIVE	5	INACTIVE	5	INACTIVE	3	INACTIVE	5	INACTIVE	3	INACTIVE	4	INACTIVE	1	INACTIVE	4	BROAD	5	BI-DIR	3	REPRESSED	5	BI-DIR-2	2	REPRESSED	4	NARROW	TRUE
ENST00000221486	RNASEH2A:ENST00000221486	4	BI-DIR	4	NARROW	5	NARROW	4	NARROW	1	NARROW	3	NARROW	5	NARROW	2	NARROW	2	NARROW	3	NARROW	5	NARROW	5	NARROW	2	NARROW	1	BI-DIR-2	1	NARROW	4	BI-DIR-2	4	NARROW	TRUE
ENST00000221494	SF3A2:ENST00000221494	4	BI-DIR	5	BI-DIR	2	BI-DIR	5	BI-DIR	4	BI-DIR	2	BI-DIR	2	BI-DIR	4	BI-DIR	5	BI-DIR	1	BI-DIR	2	BI-DIR	1	BI-DIR	5	BI-DIR	4	BI-DIR	4	BI-DIR	3	BI-DIR	3	BI-DIR	TRUE
ENST00000221496	AMH:ENST00000221496	1	BI-DIR-2	5	BI-DIR	3	INACTIVE	3	INACTIVE	2	REPRESSED	4	REPRESSED	4	REPRESSED	4	BI-DIR	4	REPRESSED	5	BI-DIR-2	3	REPRESSED	3	REPRESSED	3	BI-DIR-2	1	BI-DIR-2	5	BI-DIR-2	4	BI-DIR-2	5	BI-DIR-2	FALSE
ENST00000221515	RETN:ENST00000221515	5	INACTIVE	3	INACTIVE	3	INACTIVE	3	INACTIVE	2	REPRESSED	5	INACTIVE	3	INACTIVE	1	REPRESSED	4	REPRESSED	4	INACTIVE	1	INACTIVE	3	REPRESSED	1	REPRESSED	3	REPRESSED	5	BI-DIR-2	4	BI-DIR-2	1	REPRESSED	FALSE
ENST00000221538	RSPH6A:ENST00000221538	4	BI-DIR	5	BI-DIR	2	BI-DIR	5	BI-DIR	4	BI-DIR	5	INACTIVE	2	BI-DIR	4	BI-DIR	5	BI-DIR	5	BI-DIR-2	2	BI-DIR	1	BI-DIR	3	BI-DIR-2	1	BI-DIR-2	5	BI-DIR-2	4	BI-DIR-2	5	BI-DIR-2	TRUE
ENST00000221561	AES:ENST00000221561	2	NARROW	4	NARROW	5	NARROW	4	NARROW	1	NARROW	3	NARROW	5	NARROW	2	NARROW	1	BROAD	3	NARROW	5	NARROW	4	BROAD	4	BROAD	5	BROAD	4	BI-DIR	1	BROAD	2	BROAD	TRUE
ENST00000221566	SGTA:ENST00000221566	2	NARROW	4	NARROW	5	NARROW	4	NARROW	1	NARROW	3	NARROW	5	NARROW	2	NARROW	2	NARROW	3	NARROW	5	NARROW	4	BROAD	2	NARROW	2	NARROW	1	NARROW	5	NARROW	2	BROAD	TRUE
ENST00000221573	SNAPC2:ENST00000221573	1	BI-DIR-2	4	NARROW	5	NARROW	4	NARROW	1	NARROW	2	BI-DIR	5	NARROW	2	NARROW	2	NARROW	3	NARROW	5	NARROW	5	NARROW	5	BI-DIR	4	BI-DIR	5	BI-DIR-2	1	BROAD	4	NARROW	TRUE
ENST00000221671	C19orf44:ENST00000221671	2	NARROW	2	EXPRESSED	1	EXPRESSED	3	INACTIVE	5	INACTIVE	1	EXPRESSED	5	NARROW	2	NARROW	2	NARROW	3	NARROW	5	NARROW	2	INACTIVE	2	NARROW	2	NARROW	2	REPRESSED	5	NARROW	1	REPRESSED	TRUE
ENST00000221700	CYP4F2:ENST00000221700	5	INACTIVE	3	INACTIVE	3	INACTIVE	3	INACTIVE	5	INACTIVE	5	INACTIVE	3	INACTIVE	5	INACTIVE	3	INACTIVE	4	INACTIVE	1	INACTIVE	2	INACTIVE	1	REPRESSED	3	REPRESSED	2	REPRESSED	2	REPRESSED	1	REPRESSED	FALSE
ENST00000221797	LGALS13:ENST00000221797	5	INACTIVE	3	INACTIVE	3	INACTIVE	3	INACTIVE	5	INACTIVE	5	INACTIVE	3	INACTIVE	5	INACTIVE	3	INACTIVE	4	INACTIVE	1	INACTIVE	2	INACTIVE	1	REPRESSED	3	REPRESSED	2	REPRESSED	2	REPRESSED	2	BROAD	FALSE
ENST00000221801	FBL:ENST00000221801	2	NARROW	4	NARROW	5	NARROW	4	NARROW	1	NARROW	3	NARROW	5	NARROW	2	NARROW	2	NARROW	3	NARROW	5	NARROW	5	NARROW	2	NARROW	2	NARROW	1	NARROW	5	NARROW	4	NARROW	TRUE
ENST00000221804	CLC:ENST00000221804	2	NARROW	3	INACTIVE	3	INACTIVE	4	NARROW	5	INACTIVE	5	INACTIVE	3	INACTIVE	5	INACTIVE	3	INACTIVE	4	INACTIVE	1	INACTIVE	2	INACTIVE	1	REPRESSED	3	REPRESSED	2	REPRESSED	2	REPRESSED	5	BI-DIR-2	FALSE
ENST00000221847	EBI3:ENST00000221847	2	NARROW	3	INACTIVE	3	INACTIVE	3	INACTIVE	5	INACTIVE	5	INACTIVE	3	INACTIVE	5	INACTIVE	3	INACTIVE	4	INACTIVE	1	INACTIVE	2	INACTIVE	1	REPRESSED	1	BI-DIR-2	5	BI-DIR-2	4	BI-DIR-2	2	BROAD	FALSE
ENST00000221855	TBCB:ENST00000221855	4	BI-DIR	4	NARROW	5	NARROW	4	NARROW	1	NARROW	3	NARROW	5	NARROW	2	NARROW	5	BI-DIR	3	NARROW	5	NARROW	5	NARROW	5	BI-DIR	4	BI-DIR	4	BI-DIR	3	BI-DIR	3	BI-DIR	TRUE
ENST00000221856	FSD1:ENST00000221856	2	NARROW	4	NARROW	3	INACTIVE	3	INACTIVE	1	NARROW	5	INACTIVE	5	NARROW	2	NARROW	3	INACTIVE	3	NARROW	5	NARROW	2	INACTIVE	1	REPRESSED	3	REPRESSED	5	BI-DIR-2	2	REPRESSED	1	REPRESSED	TRUE
ENST00000221859	POLR2I:ENST00000221859	4	BI-DIR	5	BI-DIR	2	BI-DIR	5	BI-DIR	4	BI-DIR	2	BI-DIR	2	BI-DIR	4	BI-DIR	5	BI-DIR	1	BI-DIR	2	BI-DIR	1	BI-DIR	5	BI-DIR	4	BI-DIR	4	BI-DIR	3	BI-DIR	3	BI-DIR	TRUE
ENST00000221922	CCDC9:ENST00000221922	2	NARROW	4	NARROW	5	NARROW	1	BROAD	1	NARROW	3	NARROW	1	BROAD	2	NARROW	1	BROAD	3	NARROW	5	NARROW	4	BROAD	4	BROAD	5	BROAD	3	BROAD	1	BROAD	2	BROAD	TRUE
ENST00000221954	CEACAM4:ENST00000221954	5	INACTIVE	3	INACTIVE	3	INACTIVE	3	INACTIVE	5	INACTIVE	5	INACTIVE	3	INACTIVE	5	INACTIVE	3	INACTIVE	4	INACTIVE	1	INACTIVE	2	INACTIVE	1	REPRESSED	3	REPRESSED	2	REPRESSED	4	BI-DIR-2	1	REPRESSED	FALSE
ENST00000221957	PLIN3:ENST00000221957	2	NARROW	4	NARROW	5	NARROW	4	NARROW	1	NARROW	3	NARROW	5	NARROW	2	NARROW	2	NARROW	3	NARROW	5	NARROW	5	NARROW	2	NARROW	2	NARROW	3	BROAD	5	NARROW	2	BROAD	FALSE
ENST00000221972	CD79A:ENST00000221972	1	BI-DIR-2	3	INACTIVE	3	INACTIVE	3	INACTIVE	5	INACTIVE	5	INACTIVE	3	INACTIVE	5	INACTIVE	3	INACTIVE	4	INACTIVE	1	INACTIVE	2	INACTIVE	1	REPRESSED	3	REPRESSED	1	NARROW	4	BI-DIR-2	1	REPRESSED	FALSE
ENST00000221978	NKG7:ENST00000221978	5	INACTIVE	3	INACTIVE	3	INACTIVE	3	INACTIVE	5	INACTIVE	5	INACTIVE	3	INACTIVE	5	INACTIVE	3	INACTIVE	4	INACTIVE	1	INACTIVE	2	INACTIVE	1	REPRESSED	3	REPRESSED	1	NARROW	4	BI-DIR-2	1	REPRESSED	FALSE
ENST00000221980	ICAM5:ENST00000221980	3	REPRESSED	1	REPRESSED	4	REPRESSED	2	REPRESSED	2	REPRESSED	4	REPRESSED	4	REPRESSED	1	REPRESSED	4	REPRESSED	2	REPRESSED	3	REPRESSED	3	REPRESSED	1	REPRESSED	3	REPRESSED	2	REPRESSED	1	BROAD	1	REPRESSED	TRUE
ENST00000221996	CRX:ENST00000221996	5	INACTIVE	3	INACTIVE	3	INACTIVE	3	INACTIVE	5	INACTIVE	5	INACTIVE	3	INACTIVE	5	INACTIVE	3	INACTIVE	4	INACTIVE	1	INACTIVE	2	INACTIVE	1	REPRESSED	3	REPRESSED	5	BI-DIR-2	2	REPRESSED	1	REPRESSED	FALSE
ENST00000222002	SULT2A1:ENST00000222002	1	BI-DIR-2	3	INACTIVE	3	INACTIVE	1	BROAD	5	INACTIVE	3	NARROW	3	INACTIVE	5	INACTIVE	3	INACTIVE	4	INACTIVE	1	INACTIVE	2	INACTIVE	1	REPRESSED	1	BI-DIR-2	5	BI-DIR-2	2	REPRESSED	1	REPRESSED	FALSE
ENST00000222008	RABAC1:ENST00000222008	2	NARROW	4	NARROW	5	NARROW	4	NARROW	1	NARROW	3	NARROW	5	NARROW	2	NARROW	2	NARROW	3	NARROW	5	NARROW	5	NARROW	2	NARROW	2	NARROW	1	NARROW	5	NARROW	2	BROAD	TRUE
ENST00000222032	CNFN:ENST00000222032	5	INACTIVE	3	INACTIVE	3	INACTIVE	3	INACTIVE	5	INACTIVE	5	INACTIVE	4	REPRESSED	5	INACTIVE	3	INACTIVE	4	INACTIVE	3	REPRESSED	2	INACTIVE	1	REPRESSED	1	BI-DIR-2	1	NARROW	2	REPRESSED	1	REPRESSED	FALSE
ENST00000222033	ZNRF4:ENST00000222033	5	INACTIVE	3	INACTIVE	3	INACTIVE	3	INACTIVE	5	INACTIVE	5	INACTIVE	3	INACTIVE	5	INACTIVE	3	INACTIVE	4	INACTIVE	1	INACTIVE	2	INACTIVE	1	REPRESSED	3	REPRESSED	2	REPRESSED	2	REPRESSED	1	REPRESSED	TRUE
ENST00000222122	DBP:ENST00000222122	4	BI-DIR	5	BI-DIR	2	BI-DIR	5	BI-DIR	4	BI-DIR	2	BI-DIR	2	BI-DIR	4	BI-DIR	5	BI-DIR	1	BI-DIR	2	BI-DIR	4	BROAD	5	BI-DIR	4	BI-DIR	4	BI-DIR	1	BROAD	2	BROAD	TRUE
ENST00000222139	EPOR:ENST00000222139	4	BI-DIR	1	REPRESSED	5	NARROW	1	BROAD	2	REPRESSED	3	NARROW	4	REPRESSED	1	REPRESSED	1	BROAD	2	REPRESSED	3	REPRESSED	4	BROAD	3	BI-DIR-2	4	BI-DIR	4	BI-DIR	4	BI-DIR-2	2	BROAD	TRUE
ENST00000222145	RASIP1:ENST00000222145	1	BI-DIR-2	1	REPRESSED	4	REPRESSED	2	REPRESSED	2	REPRESSED	1	EXPRESSED	4	REPRESSED	1	REPRESSED	4	REPRESSED	2	REPRESSED	3	REPRESSED	3	REPRESSED	4	BROAD	4	BI-DIR	4	BI-DIR	1	BROAD	4	NARROW	FALSE
ENST00000222219	DNASE2:ENST00000222219	4	BI-DIR	4	NARROW	5	NARROW	2	REPRESSED	2	REPRESSED	3	NARROW	5	NARROW	2	NARROW	2	NARROW	3	NARROW	5	NARROW	5	NARROW	2	NARROW	4	BI-DIR	1	NARROW	3	BI-DIR	4	NARROW	TRUE
ENST00000222224	LENG1:ENST00000222224	4	BI-DIR	4	NARROW	2	BI-DIR	5	BI-DIR	4	BI-DIR	3	NARROW	5	NARROW	4	BI-DIR	5	BI-DIR	3	NARROW	5	NARROW	5	NARROW	5	BI-DIR	4	BI-DIR	4	BI-DIR	3	BI-DIR	3	BI-DIR	TRUE
ENST00000222248	SLC5A5:ENST00000222248	1	BI-DIR-2	1	REPRESSED	4	REPRESSED	2	REPRESSED	2	REPRESSED	4	REPRESSED	4	REPRESSED	1	REPRESSED	4	REPRESSED	2	REPRESSED	3	REPRESSED	3	REPRESSED	1	REPRESSED	3	REPRESSED	2	REPRESSED	2	REPRESSED	1	REPRESSED	TRUE
ENST00000222249	KCNN1:ENST00000222249	3	REPRESSED	2	EXPRESSED	1	EXPRESSED	4	NARROW	3	BROAD	4	REPRESSED	1	BROAD	3	BROAD	4	REPRESSED	2	REPRESSED	4	BROAD	3	REPRESSED	1	REPRESSED	3	REPRESSED	2	REPRESSED	2	REPRESSED	1	REPRESSED	TRUE
ENST00000222256	RAB3A:ENST00000222256	4	BI-DIR	4	NARROW	5	NARROW	4	NARROW	1	NARROW	1	EXPRESSED	5	NARROW	3	BROAD	2	NARROW	3	NARROW	5	NARROW	4	BROAD	2	NARROW	2	NARROW	1	NARROW	3	BI-DIR	1	REPRESSED	TRUE
ENST00000222271	COMP:ENST00000222271	3	REPRESSED	1	REPRESSED	4	REPRESSED	2	REPRESSED	2	REPRESSED	4	REPRESSED	4	REPRESSED	1	REPRESSED	4	REPRESSED	2	REPRESSED	3	REPRESSED	3	REPRESSED	1	REPRESSED	3	REPRESSED	2	REPRESSED	2	REPRESSED	1	REPRESSED	TRUE
ENST00000222284	TMEM147:ENST00000222284	4	BI-DIR	5	BI-DIR	2	BI-DIR	5	BI-DIR	4	BI-DIR	2	BI-DIR	2	BI-DIR	4	BI-DIR	5	BI-DIR	1	BI-DIR	2	BI-DIR	1	BI-DIR	5	BI-DIR	4	BI-DIR	4	BI-DIR	3	BI-DIR	5	BI-DIR-2	TRUE
ENST00000222286	GAPDHS:ENST00000222286	5	INACTIVE	3	INACTIVE	3	INACTIVE	3	INACTIVE	2	REPRESSED	5	INACTIVE	3	INACTIVE	1	REPRESSED	4	REPRESSED	4	INACTIVE	3	REPRESSED	3	REPRESSED	1	REPRESSED	3	REPRESSED	2	REPRESSED	2	REPRESSED	1	REPRESSED	TRUE
ENST00000222329	ERF:ENST00000222329	2	NARROW	2	EXPRESSED	5	NARROW	1	BROAD	3	BROAD	3	NARROW	1	BROAD	3	BROAD	1	BROAD	3	NARROW	4	BROAD	4	BROAD	4	BROAD	5	BROAD	3	BROAD	1	BROAD	2	BROAD	TRUE
ENST00000222330	GSK3A:ENST00000222330	2	NARROW	4	NARROW	5	NARROW	4	NARROW	1	NARROW	3	NARROW	1	BROAD	2	NARROW	2	NARROW	3	NARROW	4	BROAD	5	NARROW	5	BI-DIR	4	BI-DIR	4	BI-DIR	3	BI-DIR	2	BROAD	TRUE
ENST00000222339	ZNF574:ENST00000222339	1	BI-DIR-2	2	EXPRESSED	3	INACTIVE	3	INACTIVE	4	BI-DIR	5	INACTIVE	4	REPRESSED	4	BI-DIR	5	BI-DIR	5	BI-DIR-2	2	BI-DIR	3	REPRESSED	3	BI-DIR-2	1	BI-DIR-2	5	BI-DIR-2	2	REPRESSED	1	REPRESSED	FALSE
ENST00000222345	SIPA1L3:ENST00000222345	2	NARROW	2	EXPRESSED	1	EXPRESSED	4	NARROW	1	NARROW	1	EXPRESSED	5	NARROW	2	NARROW	2	NARROW	3	NARROW	5	NARROW	5	NARROW	2	NARROW	2	NARROW	1	NARROW	5	NARROW	1	REPRESSED	TRUE
ENST00000222374	CADM4:ENST00000222374	3	REPRESSED	4	NARROW	5	NARROW	4	NARROW	1	NARROW	3	NARROW	5	NARROW	2	NARROW	2	NARROW	3	NARROW	5	NARROW	5	NARROW	1	REPRESSED	2	NARROW	1	NARROW	4	BI-DIR-2	1	REPRESSED	TRUE
ENST00000222381	PON1:ENST00000222381	5	INACTIVE	3	INACTIVE	3	INACTIVE	3	INACTIVE	5	INACTIVE	5	INACTIVE	3	INACTIVE	5	INACTIVE	3	INACTIVE	4	INACTIVE	1	INACTIVE	2	INACTIVE	1	REPRESSED	3	REPRESSED	2	REPRESSED	2	REPRESSED	1	REPRESSED	TRUE
ENST00000222388	ABCF2:ENST00000222388	2	NARROW	4	NARROW	5	NARROW	4	NARROW	1	NARROW	3	NARROW	5	NARROW	2	NARROW	2	NARROW	3	NARROW	5	NARROW	5	NARROW	2	NARROW	2	NARROW	1	NARROW	5	NARROW	4	NARROW	TRUE
ENST00000222390	HGF:ENST00000222390	5	INACTIVE	3	INACTIVE	5	NARROW	3	INACTIVE	1	NARROW	3	NARROW	1	BROAD	2	NARROW	2	NARROW	4	INACTIVE	5	NARROW	5	NARROW	1	REPRESSED	3	REPRESSED	1	NARROW	5	NARROW	2	BROAD	FALSE
ENST00000222399	LAMB1:ENST00000222399	3	REPRESSED	1	REPRESSED	5	NARROW	1	BROAD	3	BROAD	3	NARROW	1	BROAD	3	BROAD	1	BROAD	3	NARROW	4	BROAD	4	BROAD	4	BROAD	5	BROAD	3	BROAD	1	BROAD	2	BROAD	TRUE
ENST00000222402	UBE2D4:ENST00000222402	1	BI-DIR-2	5	BI-DIR	5	NARROW	5	BI-DIR	4	BI-DIR	1	EXPRESSED	5	NARROW	2	NARROW	2	NARROW	1	BI-DIR	5	NARROW	5	NARROW	5	BI-DIR	4	BI-DIR	4	BI-DIR	3	BI-DIR	3	BI-DIR	TRUE
ENST00000222481	CPA2:ENST00000222481	5	INACTIVE	3	INACTIVE	3	INACTIVE	3	INACTIVE	5	INACTIVE	5	INACTIVE	3	INACTIVE	5	INACTIVE	1	BROAD	4	INACTIVE	1	INACTIVE	2	INACTIVE	1	REPRESSED	4	BI-DIR	2	REPRESSED	2	REPRESSED	1	REPRESSED	FALSE
ENST00000222511	GTPBP10:ENST00000222511	2	NARROW	2	EXPRESSED	5	NARROW	4	NARROW	1	NARROW	3	NARROW	5	NARROW	2	NARROW	2	NARROW	3	NARROW	5	NARROW	5	NARROW	2	NARROW	2	NARROW	1	NARROW	5	NARROW	4	NARROW	TRUE
ENST00000222543	TFPI2:ENST00000222543	4	BI-DIR	1	REPRESSED	4	REPRESSED	4	NARROW	1	NARROW	3	NARROW	5	NARROW	1	REPRESSED	2	NARROW	3	NARROW	5	NARROW	5	NARROW	2	NARROW	2	NARROW	1	NARROW	5	NARROW	2	BROAD	TRUE
ENST00000222553	NAMPT:ENST00000222553	2	NARROW	2	EXPRESSED	5	NARROW	1	BROAD	3	BROAD	3	NARROW	1	BROAD	3	BROAD	1	BROAD	3	NARROW	4	BROAD	4	BROAD	4	BROAD	5	BROAD	3	BROAD	1	BROAD	2	BROAD	TRUE
ENST00000222567	TWISTNB:ENST00000222567	2	NARROW	2	EXPRESSED	1	EXPRESSED	4	NARROW	1	NARROW	3	NARROW	5	NARROW	2	NARROW	2	NARROW	3	NARROW	5	NARROW	5	NARROW	2	NARROW	2	NARROW	1	NARROW	5	NARROW	4	NARROW	TRUE
ENST00000222573	ITGB8:ENST00000222573	4	BI-DIR	2	EXPRESSED	1	EXPRESSED	1	BROAD	3	BROAD	4	REPRESSED	2	BI-DIR	3	BROAD	1	BROAD	1	BI-DIR	2	BI-DIR	4	BROAD	2	NARROW	4	BI-DIR	4	BI-DIR	3	BI-DIR	3	BI-DIR	TRUE
ENST00000222584	SP4:ENST00000222584	2	NARROW	2	EXPRESSED	1	EXPRESSED	4	NARROW	1	NARROW	1	EXPRESSED	1	BROAD	3	BROAD	2	NARROW	3	NARROW	4	BROAD	4	BROAD	2	NARROW	2	NARROW	2	REPRESSED	5	NARROW	4	NARROW	TRUE
ENST00000222598	DLX5:ENST00000222598	3	REPRESSED	1	REPRESSED	4	REPRESSED	2	REPRESSED	2	REPRESSED	4	REPRESSED	4	REPRESSED	3	BROAD	4	REPRESSED	2	REPRESSED	4	BROAD	3	REPRESSED	1	REPRESSED	3	REPRESSED	2	REPRESSED	2	REPRESSED	2	BROAD	TRUE
ENST00000222644	MPP6:ENST00000222644	2	NARROW	2	EXPRESSED	5	NARROW	1	BROAD	1	NARROW	1	EXPRESSED	1	BROAD	3	BROAD	1	BROAD	3	NARROW	4	BROAD	4	BROAD	2	NARROW	5	BROAD	2	REPRESSED	5	NARROW	1	REPRESSED	TRUE
ENST00000222673	OGDH:ENST00000222673	2	NARROW	2	EXPRESSED	1	EXPRESSED	4	NARROW	1	NARROW	3	NARROW	5	NARROW	2	NARROW	2	NARROW	3	NARROW	5	NARROW	4	BROAD	4	BROAD	2	NARROW	1	NARROW	5	NARROW	2	BROAD	TRUE
ENST00000222674	NPVF:ENST00000222674	5	INACTIVE	3	INACTIVE	3	INACTIVE	3	INACTIVE	5	INACTIVE	5	INACTIVE	3	INACTIVE	5	INACTIVE	3	INACTIVE	4	INACTIVE	1	INACTIVE	2	INACTIVE	1	REPRESSED	3	REPRESSED	2	REPRESSED	2	REPRESSED	1	REPRESSED	FALSE
ENST00000222690	H2AFV:ENST00000222690	2	NARROW	4	NARROW	5	NARROW	1	BROAD	3	BROAD	3	NARROW	1	BROAD	3	BROAD	1	BROAD	3	NARROW	4	BROAD	4	BROAD	2	NARROW	2	NARROW	1	NARROW	5	NARROW	2	BROAD	TRUE
ENST00000222718	HOXA2:ENST00000222718	3	REPRESSED	5	BI-DIR	5	NARROW	1	BROAD	3	BROAD	4	REPRESSED	4	REPRESSED	1	REPRESSED	1	BROAD	2	REPRESSED	3	REPRESSED	3	REPRESSED	1	REPRESSED	3	REPRESSED	1	NARROW	5	NARROW	1	REPRESSED	TRUE
ENST00000222726	HOXA5:ENST00000222726	3	REPRESSED	5	BI-DIR	2	BI-DIR	5	BI-DIR	3	BROAD	4	REPRESSED	2	BI-DIR	1	REPRESSED	1	BROAD	2	REPRESSED	2	BI-DIR	3	REPRESSED	1	REPRESSED	2	NARROW	4	BI-DIR	3	BI-DIR	1	REPRESSED	TRUE
ENST00000222747	TSPAN12:ENST00000222747	4	BI-DIR	2	EXPRESSED	5	NARROW	4	NARROW	3	BROAD	3	NARROW	1	BROAD	2	NARROW	2	NARROW	3	NARROW	4	BROAD	4	BROAD	4	BROAD	5	BROAD	3	BROAD	1	BROAD	4	NARROW	TRUE
ENST00000222753	HOXA13:ENST00000222753	3	REPRESSED	1	REPRESSED	4	REPRESSED	2	REPRESSED	2	REPRESSED	4	REPRESSED	1	BROAD	1	REPRESSED	4	REPRESSED	2	REPRESSED	4	BROAD	3	REPRESSED	1	REPRESSED	3	REPRESSED	2	REPRESSED	2	REPRESSED	2	BROAD	TRUE
ENST00000222800	ABHD11:ENST00000222800	2	NARROW	4	NARROW	5	NARROW	4	NARROW	1	NARROW	3	NARROW	5	NARROW	2	NARROW	2	NARROW	3	NARROW	5	NARROW	5	NARROW	2	NARROW	4	BI-DIR	1	NARROW	3	BI-DIR	2	BROAD	TRUE
ENST00000222803	FKBP14:ENST00000222803	2	NARROW	2	EXPRESSED	5	NARROW	1	BROAD	3	BROAD	3	NARROW	1	BROAD	3	BROAD	1	BROAD	1	BI-DIR	2	BI-DIR	4	BROAD	2	NARROW	2	NARROW	1	NARROW	5	NARROW	3	BI-DIR	TRUE
ENST00000222823	NOD1:ENST00000222823	2	NARROW	2	EXPRESSED	1	EXPRESSED	4	NARROW	1	NARROW	1	EXPRESSED	5	NARROW	2	NARROW	2	NARROW	3	NARROW	5	NARROW	4	BROAD	2	NARROW	2	NARROW	1	NARROW	5	NARROW	4	NARROW	TRUE
ENST00000222982	CYP3A5:ENST00000222982	5	INACTIVE	3	INACTIVE	3	INACTIVE	4	NARROW	5	INACTIVE	3	NARROW	3	INACTIVE	5	INACTIVE	3	INACTIVE	4	INACTIVE	1	INACTIVE	2	INACTIVE	1	REPRESSED	1	BI-DIR-2	1	NARROW	2	REPRESSED	1	REPRESSED	FALSE
ENST00000223023	WASL:ENST00000223023	4	BI-DIR	2	EXPRESSED	1	EXPRESSED	1	BROAD	3	BROAD	3	NARROW	1	BROAD	3	BROAD	1	BROAD	1	BI-DIR	4	BROAD	4	BROAD	4	BROAD	5	BROAD	3	BROAD	1	BROAD	2	BROAD	TRUE
ENST00000223029	AIMP2:ENST00000223029	4	BI-DIR	4	NARROW	5	NARROW	5	BI-DIR	4	BI-DIR	3	NARROW	2	BI-DIR	4	BI-DIR	5	BI-DIR	1	BI-DIR	2	BI-DIR	1	BI-DIR	5	BI-DIR	4	BI-DIR	1	NARROW	3	BI-DIR	3	BI-DIR	TRUE
ENST00000223061	PCOLCE:ENST00000223061	4	BI-DIR	4	NARROW	2	BI-DIR	4	NARROW	3	BROAD	3	NARROW	1	BROAD	3	BROAD	5	BI-DIR	5	BI-DIR-2	2	BI-DIR	1	BI-DIR	4	BROAD	1	BI-DIR-2	5	BI-DIR-2	4	BI-DIR-2	4	NARROW	FALSE
ENST00000223073	RBM28:ENST00000223073	2	NARROW	2	EXPRESSED	5	NARROW	4	NARROW	1	NARROW	3	NARROW	5	NARROW	2	NARROW	2	NARROW	3	NARROW	5	NARROW	5	NARROW	2	NARROW	2	NARROW	1	NARROW	5	NARROW	4	NARROW	TRUE
ENST00000223095	SERPINE1:ENST00000223095	1	BI-DIR-2	3	INACTIVE	3	INACTIVE	4	NARROW	5	INACTIVE	3	NARROW	3	INACTIVE	5	INACTIVE	2	NARROW	4	INACTIVE	1	INACTIVE	5	NARROW	4	BROAD	2	NARROW	5	BI-DIR-2	1	BROAD	2	BROAD	FALSE
ENST00000223114	MOGAT3:ENST00000223114	1	BI-DIR-2	1	REPRESSED	4	REPRESSED	2	REPRESSED	2	REPRESSED	3	NARROW	4	REPRESSED	1	REPRESSED	4	REPRESSED	2	REPRESSED	3	REPRESSED	3	REPRESSED	1	REPRESSED	3	REPRESSED	2	REPRESSED	2	REPRESSED	1	REPRESSED	TRUE
ENST00000223127	PLOD3:ENST00000223127	4	BI-DIR	5	BI-DIR	2	BI-DIR	5	BI-DIR	4	BI-DIR	2	BI-DIR	2	BI-DIR	4	BI-DIR	5	BI-DIR	1	BI-DIR	2	BI-DIR	1	BI-DIR	5	BI-DIR	4	BI-DIR	4	BI-DIR	3	BI-DIR	3	BI-DIR	TRUE
ENST00000223129	RPA3:ENST00000223129	1	BI-DIR-2	3	INACTIVE	2	BI-DIR	5	BI-DIR	4	BI-DIR	2	BI-DIR	2	BI-DIR	4	BI-DIR	5	BI-DIR	5	BI-DIR-2	2	BI-DIR	1	BI-DIR	3	BI-DIR-2	1	BI-DIR-2	5	BI-DIR-2	4	BI-DIR-2	5	BI-DIR-2	FALSE
ENST00000223145	GLCCI1:ENST00000223145	4	BI-DIR	2	EXPRESSED	1	EXPRESSED	1	BROAD	3	BROAD	1	EXPRESSED	1	BROAD	3	BROAD	1	BROAD	3	NARROW	4	BROAD	4	BROAD	4	BROAD	4	BI-DIR	3	BROAD	1	BROAD	3	BI-DIR	TRUE
ENST00000223167	MYL10:ENST00000223167	5	INACTIVE	3	INACTIVE	3	INACTIVE	3	INACTIVE	5	INACTIVE	5	INACTIVE	3	INACTIVE	5	INACTIVE	3	INACTIVE	4	INACTIVE	1	INACTIVE	2	INACTIVE	1	REPRESSED	3	REPRESSED	2	REPRESSED	2	REPRESSED	5	BI-DIR-2	FALSE
ENST00000223208	CEP41:ENST00000223208	2	NARROW	2	EXPRESSED	5	NARROW	4	NARROW	1	NARROW	3	NARROW	5	NARROW	2	NARROW	2	NARROW	3	NARROW	5	NARROW	5	NARROW	2	NARROW	4	BI-DIR	1	NARROW	5	NARROW	4	NARROW	TRUE
ENST00000223210	ZNF862:ENST00000223210	2	NARROW	4	NARROW	5	NARROW	4	NARROW	1	NARROW	1	EXPRESSED	5	NARROW	2	NARROW	2	NARROW	3	NARROW	5	NARROW	5	NARROW	2	NARROW	2	NARROW	1	NARROW	5	NARROW	4	NARROW	TRUE
ENST00000223271	RARRES2:ENST00000223271	2	NARROW	4	NARROW	5	NARROW	4	NARROW	1	NARROW	3	NARROW	5	NARROW	2	NARROW	2	NARROW	3	NARROW	5	NARROW	5	NARROW	2	NARROW	5	BROAD	4	BI-DIR	5	NARROW	4	NARROW	TRUE
ENST00000223293	GIMAP2:ENST00000223293	5	INACTIVE	3	INACTIVE	3	INACTIVE	4	NARROW	5	INACTIVE	3	NARROW	3	INACTIVE	5	INACTIVE	2	NARROW	4	INACTIVE	1	INACTIVE	2	INACTIVE	2	NARROW	3	REPRESSED	1	NARROW	5	NARROW	4	NARROW	FALSE
ENST00000223321	PSMA2:ENST00000223321	4	BI-DIR	5	BI-DIR	2	BI-DIR	5	BI-DIR	4	BI-DIR	2	BI-DIR	2	BI-DIR	4	BI-DIR	5	BI-DIR	1	BI-DIR	2	BI-DIR	1	BI-DIR	5	BI-DIR	4	BI-DIR	4	BI-DIR	3	BI-DIR	3	BI-DIR	TRUE
ENST00000223357	AEBP1:ENST00000223357	2	NARROW	3	INACTIVE	5	NARROW	4	NARROW	1	NARROW	3	NARROW	5	NARROW	2	NARROW	2	NARROW	3	NARROW	5	NARROW	5	NARROW	2	NARROW	2	NARROW	1	NARROW	1	BROAD	4	NARROW	TRUE
ENST00000223364	MYL7:ENST00000223364	5	INACTIVE	3	INACTIVE	3	INACTIVE	3	INACTIVE	5	INACTIVE	5	INACTIVE	3	INACTIVE	5	INACTIVE	3	INACTIVE	4	INACTIVE	1	INACTIVE	4	BROAD	3	BI-DIR-2	1	BI-DIR-2	2	REPRESSED	2	REPRESSED	1	REPRESSED	FALSE
ENST00000223368	BCL7B:ENST00000223368	2	NARROW	4	NARROW	5	NARROW	1	BROAD	1	NARROW	3	NARROW	5	NARROW	2	NARROW	2	NARROW	3	NARROW	5	NARROW	5	NARROW	4	BROAD	5	BROAD	3	BROAD	5	NARROW	2	BROAD	TRUE
ENST00000223369	YKT6:ENST00000223369	2	NARROW	4	NARROW	5	NARROW	4	NARROW	1	NARROW	3	NARROW	5	NARROW	2	NARROW	2	NARROW	3	NARROW	5	NARROW	5	NARROW	2	NARROW	2	NARROW	1	NARROW	5	NARROW	4	NARROW	TRUE
ENST00000223398	CLIP2:ENST00000223398	4	BI-DIR	2	EXPRESSED	1	EXPRESSED	4	NARROW	1	NARROW	1	EXPRESSED	5	NARROW	2	NARROW	2	NARROW	3	NARROW	5	NARROW	5	NARROW	2	NARROW	5	BROAD	1	NARROW	5	NARROW	4	NARROW	TRUE
ENST00000223459	ZNF688:ENST00000223459	1	BI-DIR-2	5	BI-DIR	5	NARROW	1	BROAD	3	BROAD	3	NARROW	1	BROAD	3	BROAD	1	BROAD	5	BI-DIR-2	2	BI-DIR	5	NARROW	4	BROAD	5	BROAD	5	BI-DIR-2	1	BROAD	2	BROAD	TRUE
ENST00000223528	FKTN:ENST00000223528	2	NARROW	2	EXPRESSED	1	EXPRESSED	4	NARROW	1	NARROW	1	EXPRESSED	5	NARROW	2	NARROW	2	NARROW	3	NARROW	1	INACTIVE	2	INACTIVE	2	NARROW	2	NARROW	2	REPRESSED	5	NARROW	1	REPRESSED	TRUE
ENST00000223642	C5:ENST00000223642	5	INACTIVE	3	INACTIVE	1	EXPRESSED	3	INACTIVE	5	INACTIVE	3	NARROW	3	INACTIVE	5	INACTIVE	2	NARROW	4	INACTIVE	1	INACTIVE	2	INACTIVE	1	REPRESSED	3	REPRESSED	2	REPRESSED	4	BI-DIR-2	1	REPRESSED	FALSE
ENST00000223862	RLN1:ENST00000223862	5	INACTIVE	3	INACTIVE	3	INACTIVE	3	INACTIVE	5	INACTIVE	5	INACTIVE	3	INACTIVE	5	INACTIVE	3	INACTIVE	4	INACTIVE	1	INACTIVE	2	INACTIVE	1	REPRESSED	3	REPRESSED	2	REPRESSED	2	REPRESSED	1	REPRESSED	TRUE
ENST00000223864	PLGRKT:ENST00000223864	2	NARROW	4	NARROW	5	NARROW	4	NARROW	1	NARROW	3	NARROW	5	NARROW	2	NARROW	2	NARROW	3	NARROW	5	NARROW	5	NARROW	2	NARROW	2	NARROW	1	NARROW	5	NARROW	2	BROAD	TRUE
ENST00000224073	EDF1:ENST00000224073	2	NARROW	4	NARROW	5	NARROW	4	NARROW	1	NARROW	3	NARROW	5	NARROW	2	NARROW	2	NARROW	3	NARROW	5	NARROW	5	NARROW	5	BI-DIR	4	BI-DIR	4	BI-DIR	3	BI-DIR	4	NARROW	TRUE
ENST00000224140	SETX:ENST00000224140	2	NARROW	2	EXPRESSED	1	EXPRESSED	4	NARROW	1	NARROW	1	EXPRESSED	5	NARROW	2	NARROW	2	NARROW	3	NARROW	5	NARROW	5	NARROW	2	NARROW	2	NARROW	1	NARROW	5	NARROW	4	NARROW	TRUE
ENST00000224181	C8G:ENST00000224181	1	BI-DIR-2	3	INACTIVE	3	INACTIVE	5	BI-DIR	5	INACTIVE	2	BI-DIR	3	INACTIVE	5	INACTIVE	5	BI-DIR	5	BI-DIR-2	1	INACTIVE	1	BI-DIR	3	BI-DIR-2	1	BI-DIR-2	5	BI-DIR-2	4	BI-DIR-2	5	BI-DIR-2	TRUE
ENST00000224337	BLNK:ENST00000224337	5	INACTIVE	3	INACTIVE	1	EXPRESSED	3	INACTIVE	1	NARROW	5	INACTIVE	3	INACTIVE	5	INACTIVE	3	INACTIVE	4	INACTIVE	5	NARROW	2	INACTIVE	1	REPRESSED	2	NARROW	2	REPRESSED	2	REPRESSED	2	BROAD	FALSE
ENST00000224721	CDH23:ENST00000224721	3	REPRESSED	1	REPRESSED	4	REPRESSED	2	REPRESSED	2	REPRESSED	4	REPRESSED	4	REPRESSED	1	REPRESSED	4	REPRESSED	2	REPRESSED	3	REPRESSED	3	REPRESSED	1	REPRESSED	2	NARROW	2	REPRESSED	2	REPRESSED	1	REPRESSED	TRUE
ENST00000224862	FBXL15:ENST00000224862	4	BI-DIR	5	BI-DIR	5	NARROW	1	BROAD	3	BROAD	3	NARROW	1	BROAD	2	NARROW	1	BROAD	3	NARROW	4	BROAD	4	BROAD	4	BROAD	5	BROAD	5	BI-DIR-2	1	BROAD	2	BROAD	TRUE
ENST00000224950	OBFC1:ENST00000224950	2	NARROW	2	EXPRESSED	5	NARROW	1	BROAD	1	NARROW	3	NARROW	5	NARROW	2	NARROW	2	NARROW	3	NARROW	5	NARROW	4	BROAD	4	BROAD	5	BROAD	1	NARROW	1	BROAD	4	NARROW	TRUE
ENST00000225171	DNAJC12:ENST00000225171	2	NARROW	4	NARROW	5	NARROW	4	NARROW	1	NARROW	3	NARROW	5	NARROW	2	NARROW	2	NARROW	3	NARROW	5	NARROW	5	NARROW	2	NARROW	2	NARROW	1	NARROW	2	REPRESSED	1	REPRESSED	FALSE
ENST00000225174	PPIF:ENST00000225174	2	NARROW	4	NARROW	5	NARROW	4	NARROW	1	NARROW	3	NARROW	5	NARROW	2	NARROW	2	NARROW	3	NARROW	5	NARROW	4	BROAD	4	BROAD	5	BROAD	3	BROAD	1	BROAD	4	NARROW	TRUE
ENST00000225235	TBC1D12:ENST00000225235	2	NARROW	2	EXPRESSED	1	EXPRESSED	1	BROAD	3	BROAD	1	EXPRESSED	5	NARROW	2	NARROW	1	BROAD	3	NARROW	5	NARROW	5	NARROW	2	NARROW	5	BROAD	3	BROAD	5	NARROW	2	BROAD	TRUE
ENST00000225275	MPO:ENST00000225275	5	INACTIVE	3	INACTIVE	3	INACTIVE	3	INACTIVE	2	REPRESSED	3	NARROW	4	REPRESSED	1	REPRESSED	4	REPRESSED	2	REPRESSED	3	REPRESSED	3	REPRESSED	1	REPRESSED	3	REPRESSED	2	REPRESSED	2	REPRESSED	1	REPRESSED	FALSE
ENST00000225276	ST6GALNAC2:ENST00000225276	3	REPRESSED	1	REPRESSED	4	REPRESSED	2	REPRESSED	2	REPRESSED	4	REPRESSED	4	REPRESSED	1	REPRESSED	4	REPRESSED	2	REPRESSED	3	REPRESSED	3	REPRESSED	2	NARROW	2	NARROW	1	NARROW	5	NARROW	2	BROAD	TRUE
ENST00000225296	DHX33:ENST00000225296	2	NARROW	2	EXPRESSED	1	EXPRESSED	4	NARROW	1	NARROW	3	NARROW	5	NARROW	2	NARROW	2	NARROW	3	NARROW	5	NARROW	5	NARROW	2	NARROW	2	NARROW	1	NARROW	5	NARROW	4	NARROW	TRUE
ENST00000225298	UTP18:ENST00000225298	4	BI-DIR	4	NARROW	5	NARROW	5	BI-DIR	4	BI-DIR	2	BI-DIR	2	BI-DIR	4	BI-DIR	5	BI-DIR	1	BI-DIR	2	BI-DIR	1	BI-DIR	5	BI-DIR	4	BI-DIR	4	BI-DIR	3	BI-DIR	3	BI-DIR	TRUE
ENST00000225308	SLC25A39:ENST00000225308	4	BI-DIR	4	NARROW	5	NARROW	4	NARROW	1	NARROW	2	BI-DIR	5	NARROW	2	NARROW	2	NARROW	3	NARROW	5	NARROW	1	BI-DIR	5	BI-DIR	4	BI-DIR	4	BI-DIR	3	BI-DIR	4	NARROW	TRUE
ENST00000225371	EPX:ENST00000225371	5	INACTIVE	3	INACTIVE	3	INACTIVE	3	INACTIVE	5	INACTIVE	5	INACTIVE	3	INACTIVE	5	INACTIVE	3	INACTIVE	4	INACTIVE	1	INACTIVE	2	INACTIVE	1	REPRESSED	3	REPRESSED	2	REPRESSED	2	REPRESSED	1	REPRESSED	FALSE
ENST00000225387	CRYBA1:ENST00000225387	5	INACTIVE	3	INACTIVE	3	INACTIVE	3	INACTIVE	5	INACTIVE	5	INACTIVE	3	INACTIVE	5	INACTIVE	3	INACTIVE	4	INACTIVE	1	INACTIVE	2	INACTIVE	1	REPRESSED	3	REPRESSED	2	REPRESSED	2	REPRESSED	1	REPRESSED	FALSE
ENST00000225388	NUFIP2:ENST00000225388	2	NARROW	2	EXPRESSED	1	EXPRESSED	1	BROAD	3	BROAD	3	NARROW	1	BROAD	3	BROAD	1	BROAD	3	NARROW	4	BROAD	4	BROAD	4	BROAD	5	BROAD	3	BROAD	1	BROAD	2	BROAD	TRUE
ENST00000225394	GIT1:ENST00000225394	2	NARROW	2	EXPRESSED	1	EXPRESSED	4	NARROW	1	NARROW	1	EXPRESSED	5	NARROW	2	NARROW	1	BROAD	3	NARROW	5	NARROW	4	BROAD	4	BROAD	2	NARROW	3	BROAD	1	BROAD	4	NARROW	TRUE
ENST00000225430	RPL19:ENST00000225430	4	BI-DIR	4	NARROW	5	NARROW	4	NARROW	1	NARROW	3	NARROW	1	BROAD	2	NARROW	2	NARROW	3	NARROW	5	NARROW	4	BROAD	2	NARROW	2	NARROW	1	NARROW	3	BI-DIR	4	NARROW	TRUE
ENST00000225519	SHPK:ENST00000225519	4	BI-DIR	2	EXPRESSED	2	BI-DIR	5	BI-DIR	4	BI-DIR	2	BI-DIR	2	BI-DIR	4	BI-DIR	5	BI-DIR	1	BI-DIR	2	BI-DIR	1	BI-DIR	5	BI-DIR	4	BI-DIR	4	BI-DIR	3	BI-DIR	3	BI-DIR	TRUE
ENST00000225538	P2RX1:ENST00000225538	5	INACTIVE	3	INACTIVE	3	INACTIVE	3	INACTIVE	5	INACTIVE	3	NARROW	3	INACTIVE	5	INACTIVE	3	INACTIVE	4	INACTIVE	1	INACTIVE	4	BROAD	1	REPRESSED	3	REPRESSED	1	NARROW	5	NARROW	1	REPRESSED	FALSE
ENST00000225550	KRT37:ENST00000225550	5	INACTIVE	3	INACTIVE	3	INACTIVE	3	INACTIVE	5	INACTIVE	5	INACTIVE	3	INACTIVE	5	INACTIVE	3	INACTIVE	4	INACTIVE	1	INACTIVE	2	INACTIVE	1	REPRESSED	3	REPRESSED	2	REPRESSED	2	REPRESSED	1	REPRESSED	FALSE
ENST00000225573	PNPO:ENST00000225573	2	NARROW	3	INACTIVE	3	INACTIVE	4	NARROW	1	NARROW	3	NARROW	5	NARROW	2	NARROW	2	NARROW	3	NARROW	5	NARROW	5	NARROW	2	NARROW	4	BI-DIR	1	NARROW	3	BI-DIR	4	NARROW	FALSE
ENST00000225576	TVP23C:ENST00000225576	2	NARROW	2	EXPRESSED	5	NARROW	4	NARROW	1	NARROW	1	EXPRESSED	5	NARROW	2	NARROW	2	NARROW	3	NARROW	5	NARROW	5	NARROW	2	NARROW	2	NARROW	1	NARROW	5	NARROW	4	NARROW	TRUE
ENST00000225577	RPS6KB1:ENST00000225577	4	BI-DIR	2	EXPRESSED	2	BI-DIR	5	BI-DIR	4	BI-DIR	2	BI-DIR	2	BI-DIR	4	BI-DIR	5	BI-DIR	1	BI-DIR	2	BI-DIR	1	BI-DIR	5	BI-DIR	4	BI-DIR	4	BI-DIR	3	BI-DIR	3	BI-DIR	TRUE
ENST00000225603	CBX1:ENST00000225603	2	NARROW	4	NARROW	5	NARROW	4	NARROW	1	NARROW	3	NARROW	5	NARROW	2	NARROW	2	NARROW	3	NARROW	5	NARROW	5	NARROW	2	NARROW	2	NARROW	1	NARROW	5	NARROW	4	NARROW	TRUE
ENST00000225614	GALK1:ENST00000225614	2	NARROW	4	NARROW	5	NARROW	4	NARROW	1	NARROW	3	NARROW	5	NARROW	2	NARROW	2	NARROW	3	NARROW	5	NARROW	5	NARROW	2	NARROW	4	BI-DIR	1	NARROW	5	NARROW	4	NARROW	TRUE
ENST00000225655	PFN1:ENST00000225655	4	BI-DIR	4	NARROW	2	BI-DIR	5	BI-DIR	3	BROAD	2	BI-DIR	2	BI-DIR	4	BI-DIR	5	BI-DIR	1	BI-DIR	2	BI-DIR	1	BI-DIR	5	BI-DIR	4	BI-DIR	4	BI-DIR	1	BROAD	2	BROAD	TRUE
ENST00000225665	SLC25A11:ENST00000225665	4	BI-DIR	5	BI-DIR	2	BI-DIR	5	BI-DIR	4	BI-DIR	2	BI-DIR	2	BI-DIR	4	BI-DIR	5	BI-DIR	1	BI-DIR	2	BI-DIR	1	BI-DIR	5	BI-DIR	4	BI-DIR	4	BI-DIR	3	BI-DIR	3	BI-DIR	TRUE
ENST00000225688	RASD1:ENST00000225688	3	REPRESSED	4	NARROW	5	NARROW	4	NARROW	2	REPRESSED	1	EXPRESSED	4	REPRESSED	1	REPRESSED	4	REPRESSED	2	REPRESSED	3	REPRESSED	4	BROAD	4	BROAD	5	BROAD	3	BROAD	1	BROAD	1	REPRESSED	TRUE
ENST00000225719	CPD:ENST00000225719	2	NARROW	2	EXPRESSED	1	EXPRESSED	4	NARROW	3	BROAD	1	EXPRESSED	1	BROAD	2	NARROW	1	BROAD	3	NARROW	4	BROAD	5	NARROW	2	NARROW	5	BROAD	3	BROAD	1	BROAD	4	NARROW	TRUE
ENST00000225724	GOSR1:ENST00000225724	2	NARROW	2	EXPRESSED	5	NARROW	4	NARROW	1	NARROW	3	NARROW	5	NARROW	2	NARROW	2	NARROW	3	NARROW	5	NARROW	5	NARROW	2	NARROW	2	NARROW	1	NARROW	5	NARROW	4	NARROW	TRUE
ENST00000225726	CCDC47:ENST00000225726	4	BI-DIR	2	EXPRESSED	2	BI-DIR	5	BI-DIR	4	BI-DIR	2	BI-DIR	2	BI-DIR	4	BI-DIR	5	BI-DIR	1	BI-DIR	2	BI-DIR	1	BI-DIR	5	BI-DIR	4	BI-DIR	4	BI-DIR	3	BI-DIR	3	BI-DIR	TRUE
ENST00000225728	MED31:ENST00000225728	4	BI-DIR	5	BI-DIR	5	NARROW	4	NARROW	4	BI-DIR	3	NARROW	2	BI-DIR	4	BI-DIR	5	BI-DIR	1	BI-DIR	2	BI-DIR	5	NARROW	2	NARROW	4	BI-DIR	1	NARROW	3	BI-DIR	4	NARROW	TRUE
ENST00000225729	DRG2:ENST00000225729	2	NARROW	4	NARROW	5	NARROW	4	NARROW	1	NARROW	3	NARROW	5	NARROW	2	NARROW	2	NARROW	3	NARROW	5	NARROW	5	NARROW	2	NARROW	2	NARROW	1	NARROW	5	NARROW	4	NARROW	TRUE
ENST00000225737	AKAP10:ENST00000225737	2	NARROW	2	EXPRESSED	1	EXPRESSED	1	BROAD	1	NARROW	3	NARROW	5	NARROW	2	NARROW	2	NARROW	3	NARROW	5	NARROW	5	NARROW	2	NARROW	2	NARROW	1	NARROW	5	NARROW	4	NARROW	TRUE
ENST00000225740	ALDH3A1:ENST00000225740	5	INACTIVE	3	INACTIVE	3	INACTIVE	3	INACTIVE	5	INACTIVE	5	INACTIVE	3	INACTIVE	5	INACTIVE	3	INACTIVE	4	INACTIVE	1	INACTIVE	2	INACTIVE	1	REPRESSED	3	REPRESSED	2	REPRESSED	5	NARROW	1	REPRESSED	FALSE
ENST00000225777	SYNGR2:ENST00000225777	2	NARROW	4	NARROW	5	NARROW	4	NARROW	1	NARROW	2	BI-DIR	5	NARROW	2	NARROW	2	NARROW	3	NARROW	5	NARROW	5	NARROW	2	NARROW	5	BROAD	1	NARROW	5	NARROW	4	NARROW	TRUE
ENST00000225792	DDX5:ENST00000225792	4	BI-DIR	4	NARROW	2	BI-DIR	5	BI-DIR	3	BROAD	2	BI-DIR	2	BI-DIR	3	BROAD	5	BI-DIR	1	BI-DIR	2	BI-DIR	4	BROAD	5	BI-DIR	4	BI-DIR	4	BI-DIR	3	BI-DIR	3	BI-DIR	TRUE
ENST00000225831	CCL2:ENST00000225831	2	NARROW	3	INACTIVE	5	NARROW	4	NARROW	1	NARROW	1	EXPRESSED	5	NARROW	2	NARROW	2	NARROW	3	NARROW	5	NARROW	5	NARROW	2	NARROW	2	NARROW	1	NARROW	5	NARROW	4	NARROW	FALSE
ENST00000225842	CCL1:ENST00000225842	5	INACTIVE	3	INACTIVE	3	INACTIVE	3	INACTIVE	5	INACTIVE	5	INACTIVE	3	INACTIVE	5	INACTIVE	3	INACTIVE	4	INACTIVE	1	INACTIVE	2	INACTIVE	1	REPRESSED	3	REPRESSED	2	REPRESSED	2	REPRESSED	1	REPRESSED	FALSE
ENST00000225844	CCL13:ENST00000225844	5	INACTIVE	3	INACTIVE	3	INACTIVE	3	INACTIVE	5	INACTIVE	5	INACTIVE	3	INACTIVE	5	INACTIVE	3	INACTIVE	4	INACTIVE	1	INACTIVE	2	INACTIVE	1	REPRESSED	3	REPRESSED	2	REPRESSED	2	REPRESSED	1	REPRESSED	FALSE
ENST00000225899	KRT32:ENST00000225899	5	INACTIVE	3	INACTIVE	3	INACTIVE	3	INACTIVE	5	INACTIVE	5	INACTIVE	3	INACTIVE	5	INACTIVE	3	INACTIVE	4	INACTIVE	1	INACTIVE	2	INACTIVE	1	REPRESSED	3	REPRESSED	2	REPRESSED	2	REPRESSED	1	REPRESSED	FALSE
ENST00000225916	KAT2A:ENST00000225916	2	NARROW	4	NARROW	5	NARROW	4	NARROW	1	NARROW	3	NARROW	5	NARROW	2	NARROW	2	NARROW	3	NARROW	5	NARROW	5	NARROW	2	NARROW	4	BI-DIR	5	BI-DIR-2	4	BI-DIR-2	4	NARROW	FALSE
ENST00000225927	NAGLU:ENST00000225927	2	NARROW	4	NARROW	5	NARROW	4	NARROW	1	NARROW	3	NARROW	5	NARROW	2	NARROW	2	NARROW	3	NARROW	5	NARROW	5	NARROW	5	BI-DIR	4	BI-DIR	4	BI-DIR	3	BI-DIR	3	BI-DIR	TRUE
ENST00000225941	ABI3:ENST00000225941	1	BI-DIR-2	3	INACTIVE	2	BI-DIR	5	BI-DIR	1	NARROW	3	NARROW	5	NARROW	5	INACTIVE	2	NARROW	4	INACTIVE	1	INACTIVE	5	NARROW	5	BI-DIR	1	BI-DIR-2	5	BI-DIR-2	3	BI-DIR	4	NARROW	FALSE
ENST00000225964	COL1A1:ENST00000225964	2	NARROW	1	REPRESSED	5	NARROW	4	NARROW	3	BROAD	3	NARROW	1	BROAD	3	BROAD	1	BROAD	3	NARROW	4	BROAD	4	BROAD	4	BROAD	5	BROAD	1	NARROW	1	BROAD	2	BROAD	TRUE
ENST00000225969	MRPL27:ENST00000225969	4	BI-DIR	4	NARROW	2	BI-DIR	4	NARROW	4	BI-DIR	2	BI-DIR	2	BI-DIR	4	BI-DIR	5	BI-DIR	1	BI-DIR	2	BI-DIR	1	BI-DIR	2	NARROW	2	NARROW	1	NARROW	3	BI-DIR	4	NARROW	TRUE
ENST00000225972	LRRC59:ENST00000225972	2	NARROW	4	NARROW	5	NARROW	4	NARROW	1	NARROW	3	NARROW	5	NARROW	2	NARROW	2	NARROW	3	NARROW	5	NARROW	5	NARROW	2	NARROW	5	BROAD	3	BROAD	5	NARROW	2	BROAD	TRUE
ENST00000225983	HDAC5:ENST00000225983	2	NARROW	4	NARROW	5	NARROW	4	NARROW	1	NARROW	1	EXPRESSED	5	NARROW	2	NARROW	2	NARROW	3	NARROW	5	NARROW	4	BROAD	4	BROAD	2	NARROW	1	NARROW	5	NARROW	2	BROAD	TRUE
ENST00000225992	PPY:ENST00000225992	5	INACTIVE	3	INACTIVE	3	INACTIVE	3	INACTIVE	5	INACTIVE	5	INACTIVE	3	INACTIVE	5	INACTIVE	3	INACTIVE	4	INACTIVE	1	INACTIVE	2	INACTIVE	1	REPRESSED	3	REPRESSED	2	REPRESSED	2	REPRESSED	1	REPRESSED	FALSE
ENST00000226004	DUSP3:ENST00000226004	2	NARROW	2	EXPRESSED	5	NARROW	4	NARROW	1	NARROW	3	NARROW	5	NARROW	2	NARROW	2	NARROW	3	NARROW	5	NARROW	4	BROAD	4	BROAD	2	NARROW	1	NARROW	5	NARROW	4	NARROW	TRUE
ENST00000226021	CACNG1:ENST00000226021	5	INACTIVE	3	INACTIVE	3	INACTIVE	3	INACTIVE	5	INACTIVE	5	INACTIVE	3	INACTIVE	5	INACTIVE	3	INACTIVE	4	INACTIVE	1	INACTIVE	2	INACTIVE	1	REPRESSED	3	REPRESSED	2	REPRESSED	2	REPRESSED	1	REPRESSED	TRUE
ENST00000226067	HLF:ENST00000226067	3	REPRESSED	1	REPRESSED	4	REPRESSED	2	REPRESSED	2	REPRESSED	4	REPRESSED	4	REPRESSED	1	REPRESSED	4	REPRESSED	2	REPRESSED	3	REPRESSED	3	REPRESSED	4	BROAD	2	NARROW	3	BROAD	5	NARROW	1	REPRESSED	TRUE
ENST00000226091	EFNB3:ENST00000226091	2	NARROW	4	NARROW	5	NARROW	4	NARROW	4	BI-DIR	4	REPRESSED	2	BI-DIR	4	BI-DIR	1	BROAD	1	BI-DIR	2	BI-DIR	4	BROAD	1	REPRESSED	1	BI-DIR-2	5	BI-DIR-2	4	BI-DIR-2	1	REPRESSED	TRUE
ENST00000226105	RANGRF:ENST00000226105	4	BI-DIR	2	EXPRESSED	5	NARROW	4	NARROW	1	NARROW	3	NARROW	5	NARROW	2	NARROW	2	NARROW	3	NARROW	5	NARROW	5	NARROW	2	NARROW	2	NARROW	1	NARROW	5	NARROW	4	NARROW	TRUE
ENST00000226193	RCVRN:ENST00000226193	5	INACTIVE	3	INACTIVE	3	INACTIVE	3	INACTIVE	5	INACTIVE	5	INACTIVE	3	INACTIVE	5	INACTIVE	3	INACTIVE	4	INACTIVE	1	INACTIVE	2	INACTIVE	1	REPRESSED	3	REPRESSED	2	REPRESSED	2	REPRESSED	1	REPRESSED	TRUE
ENST00000226207	MYH1:ENST00000226207	5	INACTIVE	3	INACTIVE	3	INACTIVE	3	INACTIVE	5	INACTIVE	5	INACTIVE	3	INACTIVE	5	INACTIVE	3	INACTIVE	4	INACTIVE	1	INACTIVE	2	INACTIVE	1	REPRESSED	3	REPRESSED	2	REPRESSED	2	REPRESSED	1	REPRESSED	FALSE
ENST00000226218	VTN:ENST00000226218	1	BI-DIR-2	5	BI-DIR	3	INACTIVE	5	BI-DIR	5	INACTIVE	3	NARROW	3	INACTIVE	5	INACTIVE	5	BI-DIR	5	BI-DIR-2	1	INACTIVE	2	INACTIVE	5	BI-DIR	1	BI-DIR-2	4	BI-DIR	4	BI-DIR-2	4	NARROW	TRUE
ENST00000226225	TNFAIP1:ENST00000226225	4	BI-DIR	5	BI-DIR	2	BI-DIR	5	BI-DIR	4	BI-DIR	2	BI-DIR	2	BI-DIR	4	BI-DIR	5	BI-DIR	1	BI-DIR	2	BI-DIR	1	BI-DIR	5	BI-DIR	4	BI-DIR	4	BI-DIR	3	BI-DIR	3	BI-DIR	TRUE
ENST00000226230	TMEM97:ENST00000226230	2	NARROW	4	NARROW	5	NARROW	4	NARROW	1	NARROW	3	NARROW	5	NARROW	2	NARROW	2	NARROW	3	NARROW	5	NARROW	5	NARROW	2	NARROW	5	BROAD	1	NARROW	5	NARROW	4	NARROW	TRUE
ENST00000226253	ALDOC:ENST00000226253	1	BI-DIR-2	5	BI-DIR	2	BI-DIR	5	BI-DIR	4	BI-DIR	2	BI-DIR	2	BI-DIR	4	BI-DIR	5	BI-DIR	5	BI-DIR-2	2	BI-DIR	1	BI-DIR	4	BROAD	1	BI-DIR-2	5	BI-DIR-2	4	BI-DIR-2	5	BI-DIR-2	FALSE
ENST00000226279	CD38:ENST00000226279	3	REPRESSED	1	REPRESSED	4	REPRESSED	2	REPRESSED	2	REPRESSED	1	EXPRESSED	4	REPRESSED	1	REPRESSED	4	REPRESSED	2	REPRESSED	3	REPRESSED	3	REPRESSED	2	NARROW	3	REPRESSED	1	NARROW	5	NARROW	1	REPRESSED	TRUE
ENST00000226284	IBSP:ENST00000226284	1	BI-DIR-2	3	INACTIVE	3	INACTIVE	3	INACTIVE	5	INACTIVE	5	INACTIVE	3	INACTIVE	5	INACTIVE	3	INACTIVE	4	INACTIVE	1	INACTIVE	2	INACTIVE	1	REPRESSED	3	REPRESSED	2	REPRESSED	2	REPRESSED	1	REPRESSED	FALSE
ENST00000226299	LAP3:ENST00000226299	2	NARROW	4	NARROW	5	NARROW	4	NARROW	1	NARROW	3	NARROW	5	NARROW	2	NARROW	2	NARROW	3	NARROW	5	NARROW	5	NARROW	4	BROAD	2	NARROW	3	BROAD	1	BROAD	2	BROAD	TRUE
ENST00000226319	JADE1:ENST00000226319	2	NARROW	2	EXPRESSED	1	EXPRESSED	1	BROAD	3	BROAD	3	NARROW	1	BROAD	3	BROAD	1	BROAD	3	NARROW	4	BROAD	4	BROAD	4	BROAD	5	BROAD	3	BROAD	1	BROAD	2	BROAD	TRUE
ENST00000226355	AFM:ENST00000226355	5	INACTIVE	3	INACTIVE	3	INACTIVE	3	INACTIVE	5	INACTIVE	2	BI-DIR	3	INACTIVE	5	INACTIVE	3	INACTIVE	4	INACTIVE	1	INACTIVE	2	INACTIVE	1	REPRESSED	3	REPRESSED	2	REPRESSED	2	REPRESSED	1	REPRESSED	FALSE
ENST00000226382	PHOX2B:ENST00000226382	3	REPRESSED	1	REPRESSED	4	REPRESSED	2	REPRESSED	2	REPRESSED	4	REPRESSED	4	REPRESSED	1	REPRESSED	4	REPRESSED	2	REPRESSED	3	REPRESSED	3	REPRESSED	1	REPRESSED	3	REPRESSED	2	REPRESSED	2	REPRESSED	1	REPRESSED	FALSE
ENST00000226413	GNRHR:ENST00000226413	5	INACTIVE	3	INACTIVE	3	INACTIVE	1	BROAD	5	INACTIVE	5	INACTIVE	3	INACTIVE	5	INACTIVE	3	INACTIVE	4	INACTIVE	1	INACTIVE	2	INACTIVE	1	REPRESSED	3	REPRESSED	2	REPRESSED	2	REPRESSED	1	REPRESSED	FALSE
ENST00000226432	CWH43:ENST00000226432	5	INACTIVE	1	REPRESSED	4	REPRESSED	2	REPRESSED	2	REPRESSED	4	REPRESSED	4	REPRESSED	1	REPRESSED	4	REPRESSED	2	REPRESSED	3	REPRESSED	3	REPRESSED	1	REPRESSED	3	REPRESSED	2	REPRESSED	2	REPRESSED	1	REPRESSED	TRUE
ENST00000226460	SMR3A:ENST00000226460	5	INACTIVE	3	INACTIVE	3	INACTIVE	3	INACTIVE	5	INACTIVE	5	INACTIVE	3	INACTIVE	5	INACTIVE	3	INACTIVE	4	INACTIVE	1	INACTIVE	2	INACTIVE	1	REPRESSED	3	REPRESSED	2	REPRESSED	2	REPRESSED	1	REPRESSED	FALSE
ENST00000226524	PF4V1:ENST00000226524	5	INACTIVE	3	INACTIVE	3	INACTIVE	3	INACTIVE	5	INACTIVE	5	INACTIVE	3	INACTIVE	1	REPRESSED	3	INACTIVE	4	INACTIVE	1	INACTIVE	2	INACTIVE	1	REPRESSED	3	REPRESSED	2	REPRESSED	2	REPRESSED	1	REPRESSED	TRUE
ENST00000226574	NFKB1:ENST00000226574	2	NARROW	2	EXPRESSED	1	EXPRESSED	1	BROAD	3	BROAD	3	NARROW	5	NARROW	3	BROAD	1	BROAD	3	NARROW	4	BROAD	4	BROAD	2	NARROW	2	NARROW	3	BROAD	5	NARROW	2	BROAD	TRUE
ENST00000226725	KLHL2:ENST00000226725	2	NARROW	2	EXPRESSED	4	REPRESSED	4	NARROW	1	NARROW	3	NARROW	4	REPRESSED	2	NARROW	2	NARROW	3	NARROW	5	NARROW	4	BROAD	2	NARROW	2	NARROW	1	NARROW	5	NARROW	4	NARROW	TRUE
ENST00000226730	IL2:ENST00000226730	5	INACTIVE	3	INACTIVE	3	INACTIVE	3	INACTIVE	5	INACTIVE	5	INACTIVE	3	INACTIVE	5	INACTIVE	3	INACTIVE	4	INACTIVE	1	INACTIVE	2	INACTIVE	1	REPRESSED	3	REPRESSED	2	REPRESSED	2	REPRESSED	1	REPRESSED	FALSE
ENST00000226760	WFS1:ENST00000226760	2	NARROW	2	EXPRESSED	5	NARROW	4	NARROW	1	NARROW	3	NARROW	5	NARROW	2	NARROW	2	NARROW	3	NARROW	5	NARROW	5	NARROW	4	BROAD	2	NARROW	1	NARROW	1	BROAD	2	BROAD	TRUE
ENST00000226798	FRG1:ENST00000226798	4	BI-DIR	4	NARROW	5	NARROW	4	NARROW	1	NARROW	3	NARROW	5	NARROW	2	NARROW	2	NARROW	3	NARROW	5	NARROW	5	NARROW	2	NARROW	4	BI-DIR	1	NARROW	5	NARROW	4	NARROW	TRUE
ENST00000226951	CLNK:ENST00000226951	5	INACTIVE	3	INACTIVE	3	INACTIVE	3	INACTIVE	5	INACTIVE	5	INACTIVE	3	INACTIVE	5	INACTIVE	3	INACTIVE	4	INACTIVE	1	INACTIVE	2	INACTIVE	1	REPRESSED	3	REPRESSED	2	REPRESSED	2	REPRESSED	1	REPRESSED	FALSE
ENST00000227155	CD82:ENST00000227155	2	NARROW	4	NARROW	5	NARROW	4	NARROW	1	NARROW	3	NARROW	3	INACTIVE	2	NARROW	2	NARROW	3	NARROW	5	NARROW	5	NARROW	4	BROAD	2	NARROW	1	NARROW	1	BROAD	4	NARROW	TRUE
ENST00000227266	CTSC:ENST00000227266	4	BI-DIR	4	NARROW	5	NARROW	5	BI-DIR	3	BROAD	3	NARROW	5	NARROW	2	NARROW	2	NARROW	3	NARROW	5	NARROW	4	BROAD	2	NARROW	2	NARROW	1	NARROW	5	NARROW	2	BROAD	TRUE
ENST00000227322	ZPR1:ENST00000227322	2	NARROW	4	NARROW	5	NARROW	4	NARROW	1	NARROW	2	BI-DIR	5	NARROW	2	NARROW	2	NARROW	3	NARROW	5	NARROW	5	NARROW	2	NARROW	4	BI-DIR	1	NARROW	5	NARROW	4	NARROW	TRUE
ENST00000227348	CRTAM:ENST00000227348	5	INACTIVE	3	INACTIVE	3	INACTIVE	3	INACTIVE	5	INACTIVE	5	INACTIVE	3	INACTIVE	5	INACTIVE	3	INACTIVE	4	INACTIVE	1	INACTIVE	2	INACTIVE	1	REPRESSED	3	REPRESSED	2	REPRESSED	2	REPRESSED	1	REPRESSED	FALSE
ENST00000227349	C11orf63:ENST00000227349	2	NARROW	1	REPRESSED	1	EXPRESSED	3	INACTIVE	1	NARROW	4	REPRESSED	4	REPRESSED	2	NARROW	4	REPRESSED	3	NARROW	3	REPRESSED	3	REPRESSED	1	REPRESSED	2	NARROW	2	REPRESSED	5	NARROW	4	NARROW	TRUE
ENST00000227451	DTX4:ENST00000227451	2	NARROW	4	NARROW	1	EXPRESSED	4	NARROW	3	BROAD	3	NARROW	5	NARROW	2	NARROW	1	BROAD	3	NARROW	4	BROAD	3	REPRESSED	2	NARROW	5	BROAD	1	NARROW	5	NARROW	2	BROAD	TRUE
ENST00000227471	UNC93B1:ENST00000227471	2	NARROW	1	REPRESSED	5	NARROW	2	REPRESSED	2	REPRESSED	3	NARROW	4	REPRESSED	1	REPRESSED	4	REPRESSED	2	REPRESSED	3	REPRESSED	5	NARROW	2	NARROW	2	NARROW	1	NARROW	3	BI-DIR	4	NARROW	TRUE
ENST00000227507	CCND1:ENST00000227507	2	NARROW	4	NARROW	5	NARROW	1	BROAD	3	BROAD	3	NARROW	1	BROAD	3	BROAD	1	BROAD	3	NARROW	4	BROAD	4	BROAD	4	BROAD	5	BROAD	3	BROAD	1	BROAD	4	NARROW	TRUE
ENST00000227520	CCDC86:ENST00000227520	2	NARROW	4	NARROW	5	NARROW	1	BROAD	1	NARROW	3	NARROW	5	NARROW	2	NARROW	2	NARROW	3	NARROW	5	NARROW	5	NARROW	2	NARROW	5	BROAD	3	BROAD	5	NARROW	4	NARROW	TRUE
ENST00000227524	PRPF19:ENST00000227524	2	NARROW	4	NARROW	5	NARROW	4	NARROW	1	NARROW	3	NARROW	5	NARROW	2	NARROW	2	NARROW	3	NARROW	5	NARROW	5	NARROW	2	NARROW	2	NARROW	1	NARROW	5	NARROW	4	NARROW	TRUE
ENST00000227525	TMEM109:ENST00000227525	2	NARROW	4	NARROW	5	NARROW	1	BROAD	3	BROAD	3	NARROW	1	BROAD	3	BROAD	1	BROAD	3	NARROW	4	BROAD	4	BROAD	4	BROAD	5	BROAD	3	BROAD	1	BROAD	2	BROAD	TRUE
ENST00000227638	PANX1:ENST00000227638	4	BI-DIR	2	EXPRESSED	1	EXPRESSED	5	BI-DIR	1	NARROW	1	EXPRESSED	1	BROAD	4	BI-DIR	1	BROAD	3	NARROW	2	BI-DIR	5	NARROW	4	BROAD	2	NARROW	3	BROAD	1	BROAD	2	BROAD	TRUE
ENST00000227667	APOC3:ENST00000227667	5	INACTIVE	3	INACTIVE	3	INACTIVE	3	INACTIVE	5	INACTIVE	3	NARROW	3	INACTIVE	5	INACTIVE	2	NARROW	4	INACTIVE	1	INACTIVE	2	INACTIVE	1	REPRESSED	3	REPRESSED	2	REPRESSED	2	REPRESSED	1	REPRESSED	FALSE
ENST00000227752	IL10RA:ENST00000227752	3	REPRESSED	1	REPRESSED	4	REPRESSED	2	REPRESSED	2	REPRESSED	1	EXPRESSED	4	REPRESSED	1	REPRESSED	4	REPRESSED	2	REPRESSED	3	REPRESSED	3	REPRESSED	2	NARROW	2	NARROW	1	NARROW	5	NARROW	2	BROAD	TRUE
ENST00000227756	GALNT18:ENST00000227756	3	REPRESSED	4	NARROW	5	NARROW	4	NARROW	1	NARROW	3	NARROW	5	NARROW	2	NARROW	4	REPRESSED	3	NARROW	5	NARROW	5	NARROW	4	BROAD	5	BROAD	1	NARROW	1	BROAD	4	NARROW	TRUE
ENST00000227758	BIRC2:ENST00000227758	2	NARROW	4	NARROW	5	NARROW	1	BROAD	3	BROAD	3	NARROW	1	BROAD	3	BROAD	1	BROAD	3	NARROW	4	BROAD	4	BROAD	2	NARROW	2	NARROW	3	BROAD	5	NARROW	2	BROAD	TRUE
ENST00000227918	SCGB2A2:ENST00000227918	5	INACTIVE	3	INACTIVE	3	INACTIVE	3	INACTIVE	5	INACTIVE	5	INACTIVE	3	INACTIVE	5	INACTIVE	3	INACTIVE	4	INACTIVE	1	INACTIVE	2	INACTIVE	1	REPRESSED	3	REPRESSED	2	REPRESSED	2	REPRESSED	1	REPRESSED	FALSE
ENST00000228264	DDX11:ENST00000228264	4	BI-DIR	5	BI-DIR	2	BI-DIR	5	BI-DIR	4	BI-DIR	3	NARROW	5	NARROW	4	BI-DIR	5	BI-DIR	1	BI-DIR	2	BI-DIR	1	BI-DIR	2	NARROW	2	NARROW	1	NARROW	5	NARROW	4	NARROW	TRUE
ENST00000228284	SART3:ENST00000228284	4	BI-DIR	5	BI-DIR	2	BI-DIR	5	BI-DIR	4	BI-DIR	2	BI-DIR	2	BI-DIR	4	BI-DIR	5	BI-DIR	1	BI-DIR	2	BI-DIR	1	BI-DIR	5	BI-DIR	4	BI-DIR	4	BI-DIR	3	BI-DIR	3	BI-DIR	TRUE
ENST00000228347	POLR3B:ENST00000228347	2	NARROW	2	EXPRESSED	1	EXPRESSED	4	NARROW	1	NARROW	3	NARROW	5	NARROW	2	NARROW	2	NARROW	3	NARROW	5	NARROW	5	NARROW	2	NARROW	5	BROAD	1	NARROW	5	NARROW	2	BROAD	TRUE
ENST00000228434	CD69:ENST00000228434	5	INACTIVE	3	INACTIVE	3	INACTIVE	3	INACTIVE	5	INACTIVE	3	NARROW	3	INACTIVE	5	INACTIVE	3	INACTIVE	4	INACTIVE	1	INACTIVE	2	INACTIVE	1	REPRESSED	3	REPRESSED	2	REPRESSED	2	REPRESSED	4	NARROW	FALSE
ENST00000228437	PRDM4:ENST00000228437	2	NARROW	2	EXPRESSED	1	EXPRESSED	1	BROAD	3	BROAD	3	NARROW	1	BROAD	2	NARROW	2	NARROW	3	NARROW	5	NARROW	5	NARROW	2	NARROW	2	NARROW	1	NARROW	5	NARROW	4	NARROW	TRUE
ENST00000228438	CLEC2B:ENST00000228438	5	INACTIVE	3	INACTIVE	5	NARROW	4	NARROW	5	INACTIVE	1	EXPRESSED	3	INACTIVE	5	INACTIVE	3	INACTIVE	4	INACTIVE	1	INACTIVE	2	INACTIVE	2	NARROW	3	REPRESSED	1	NARROW	5	NARROW	4	NARROW	FALSE
ENST00000228468	ASIC1:ENST00000228468	3	REPRESSED	4	NARROW	4	REPRESSED	3	INACTIVE	2	REPRESSED	4	REPRESSED	5	NARROW	2	NARROW	4	REPRESSED	3	NARROW	5	NARROW	3	REPRESSED	1	REPRESSED	3	REPRESSED	2	REPRESSED	2	REPRESSED	1	REPRESSED	TRUE
ENST00000228495	KCTD10:ENST00000228495	4	BI-DIR	2	EXPRESSED	2	BI-DIR	5	BI-DIR	4	BI-DIR	2	BI-DIR	2	BI-DIR	4	BI-DIR	5	BI-DIR	1	BI-DIR	2	BI-DIR	1	BI-DIR	5	BI-DIR	4	BI-DIR	4	BI-DIR	3	BI-DIR	3	BI-DIR	TRUE
ENST00000228506	MLEC:ENST00000228506	2	NARROW	4	NARROW	5	NARROW	1	BROAD	3	BROAD	3	NARROW	1	BROAD	3	BROAD	1	BROAD	3	NARROW	4	BROAD	4	BROAD	4	BROAD	5	BROAD	3	BROAD	1	BROAD	2	BROAD	TRUE
ENST00000228510	MVK:ENST00000228510	4	BI-DIR	5	BI-DIR	2	BI-DIR	5	BI-DIR	4	BI-DIR	2	BI-DIR	2	BI-DIR	4	BI-DIR	5	BI-DIR	1	BI-DIR	2	BI-DIR	1	BI-DIR	5	BI-DIR	4	BI-DIR	4	BI-DIR	3	BI-DIR	3	BI-DIR	TRUE
ENST00000228515	CSRNP2:ENST00000228515	2	NARROW	4	NARROW	5	NARROW	1	BROAD	1	NARROW	1	EXPRESSED	5	NARROW	2	NARROW	2	NARROW	3	NARROW	5	NARROW	5	NARROW	2	NARROW	2	NARROW	1	NARROW	5	NARROW	4	NARROW	TRUE
ENST00000228567	SYT10:ENST00000228567	3	REPRESSED	1	REPRESSED	4	REPRESSED	2	REPRESSED	2	REPRESSED	4	REPRESSED	4	REPRESSED	1	REPRESSED	4	REPRESSED	2	REPRESSED	3	REPRESSED	3	REPRESSED	1	REPRESSED	3	REPRESSED	2	REPRESSED	2	REPRESSED	1	REPRESSED	TRUE
ENST00000228606	CYP27B1:ENST00000228606	3	REPRESSED	1	REPRESSED	4	REPRESSED	2	REPRESSED	2	REPRESSED	4	REPRESSED	4	REPRESSED	1	REPRESSED	4	REPRESSED	2	REPRESSED	3	REPRESSED	3	REPRESSED	1	REPRESSED	1	BI-DIR-2	5	BI-DIR-2	4	BI-DIR-2	1	REPRESSED	FALSE
ENST00000228641	MYF6:ENST00000228641	3	REPRESSED	1	REPRESSED	4	REPRESSED	2	REPRESSED	2	REPRESSED	4	REPRESSED	4	REPRESSED	1	REPRESSED	4	REPRESSED	2	REPRESSED	3	REPRESSED	3	REPRESSED	1	REPRESSED	3	REPRESSED	2	REPRESSED	2	REPRESSED	1	REPRESSED	TRUE
ENST00000228644	MYF5:ENST00000228644	5	INACTIVE	1	REPRESSED	4	REPRESSED	2	REPRESSED	2	REPRESSED	4	REPRESSED	4	REPRESSED	1	REPRESSED	4	REPRESSED	2	REPRESSED	3	REPRESSED	3	REPRESSED	1	REPRESSED	3	REPRESSED	2	REPRESSED	2	REPRESSED	1	REPRESSED	TRUE
ENST00000228705	PPM1H:ENST00000228705	2	NARROW	1	REPRESSED	4	REPRESSED	2	REPRESSED	3	BROAD	1	EXPRESSED	5	NARROW	1	REPRESSED	4	REPRESSED	3	NARROW	5	NARROW	5	NARROW	2	NARROW	2	NARROW	2	REPRESSED	5	NARROW	4	NARROW	TRUE
ENST00000228741	ELK3:ENST00000228741	2	NARROW	2	EXPRESSED	5	NARROW	1	BROAD	3	BROAD	3	NARROW	1	BROAD	3	BROAD	1	BROAD	3	NARROW	4	BROAD	4	BROAD	4	BROAD	2	NARROW	3	BROAD	1	BROAD	2	BROAD	TRUE
ENST00000228825	ARPC3:ENST00000228825	4	BI-DIR	4	NARROW	5	NARROW	4	NARROW	1	NARROW	3	NARROW	5	NARROW	2	NARROW	2	NARROW	3	NARROW	5	NARROW	5	NARROW	2	NARROW	2	NARROW	1	NARROW	3	BI-DIR	4	NARROW	TRUE
ENST00000228841	MYL2:ENST00000228841	5	INACTIVE	3	INACTIVE	3	INACTIVE	3	INACTIVE	5	INACTIVE	5	INACTIVE	3	INACTIVE	5	INACTIVE	3	INACTIVE	4	INACTIVE	1	INACTIVE	4	BROAD	4	BROAD	2	NARROW	1	NARROW	5	NARROW	1	REPRESSED	FALSE
ENST00000228865	CREBL2:ENST00000228865	2	NARROW	4	NARROW	5	NARROW	1	BROAD	1	NARROW	3	NARROW	5	NARROW	2	NARROW	2	NARROW	3	NARROW	5	NARROW	5	NARROW	2	NARROW	2	NARROW	3	BROAD	5	NARROW	4	NARROW	FALSE
ENST00000228887	GPRC5D:ENST00000228887	1	BI-DIR-2	3	INACTIVE	2	BI-DIR	5	BI-DIR	4	BI-DIR	2	BI-DIR	2	BI-DIR	4	BI-DIR	5	BI-DIR	5	BI-DIR-2	2	BI-DIR	1	BI-DIR	1	REPRESSED	1	BI-DIR-2	5	BI-DIR-2	4	BI-DIR-2	5	BI-DIR-2	FALSE
ENST00000228928	OAS3:ENST00000228928	5	INACTIVE	3	INACTIVE	1	EXPRESSED	4	NARROW	2	REPRESSED	1	EXPRESSED	4	REPRESSED	1	REPRESSED	2	NARROW	2	REPRESSED	3	REPRESSED	3	REPRESSED	2	NARROW	2	NARROW	1	NARROW	5	NARROW	4	NARROW	TRUE
ENST00000228936	ART4:ENST00000228936	5	INACTIVE	3	INACTIVE	3	INACTIVE	3	INACTIVE	5	INACTIVE	3	NARROW	3	INACTIVE	5	INACTIVE	3	INACTIVE	4	INACTIVE	3	REPRESSED	5	NARROW	2	NARROW	3	REPRESSED	2	REPRESSED	2	REPRESSED	1	REPRESSED	FALSE
ENST00000228945	ARHGDIB:ENST00000228945	5	INACTIVE	3	INACTIVE	5	NARROW	4	NARROW	1	NARROW	3	NARROW	3	INACTIVE	2	NARROW	2	NARROW	4	INACTIVE	5	NARROW	5	NARROW	2	NARROW	2	NARROW	1	NARROW	5	NARROW	2	BROAD	FALSE
ENST00000229003	ENDOU:ENST00000229003	5	INACTIVE	3	INACTIVE	3	INACTIVE	3	INACTIVE	5	INACTIVE	5	INACTIVE	3	INACTIVE	5	INACTIVE	3	INACTIVE	4	INACTIVE	1	INACTIVE	2	INACTIVE	1	REPRESSED	3	REPRESSED	2	REPRESSED	4	BI-DIR-2	2	BROAD	FALSE
ENST00000229134	IL26:ENST00000229134	5	INACTIVE	3	INACTIVE	3	INACTIVE	3	INACTIVE	5	INACTIVE	5	INACTIVE	3	INACTIVE	5	INACTIVE	3	INACTIVE	4	INACTIVE	1	INACTIVE	2	INACTIVE	1	REPRESSED	3	REPRESSED	2	REPRESSED	2	REPRESSED	1	REPRESSED	FALSE
ENST00000229135	IFNG:ENST00000229135	5	INACTIVE	3	INACTIVE	3	INACTIVE	3	INACTIVE	5	INACTIVE	5	INACTIVE	3	INACTIVE	5	INACTIVE	3	INACTIVE	4	INACTIVE	1	INACTIVE	2	INACTIVE	1	REPRESSED	3	REPRESSED	2	REPRESSED	2	REPRESSED	1	REPRESSED	FALSE
ENST00000229179	NUP107:ENST00000229179	4	BI-DIR	2	EXPRESSED	5	NARROW	4	NARROW	4	BI-DIR	3	NARROW	5	NARROW	2	NARROW	2	NARROW	3	NARROW	5	NARROW	5	NARROW	2	NARROW	2	NARROW	1	NARROW	5	NARROW	4	NARROW	TRUE
ENST00000229195	CNOT2:ENST00000229195	4	BI-DIR	2	EXPRESSED	5	NARROW	1	BROAD	3	BROAD	3	NARROW	1	BROAD	3	BROAD	1	BROAD	3	NARROW	4	BROAD	4	BROAD	4	BROAD	5	BROAD	3	BROAD	1	BROAD	2	BROAD	TRUE
ENST00000229214	KRR1:ENST00000229214	2	NARROW	2	EXPRESSED	5	NARROW	4	NARROW	1	NARROW	3	NARROW	5	NARROW	2	NARROW	2	NARROW	3	NARROW	5	NARROW	5	NARROW	2	NARROW	2	NARROW	1	NARROW	5	NARROW	4	NARROW	TRUE
ENST00000229239	GAPDH:ENST00000229239	4	BI-DIR	4	NARROW	5	NARROW	1	BROAD	3	BROAD	3	NARROW	1	BROAD	3	BROAD	1	BROAD	1	BI-DIR	4	BROAD	4	BROAD	4	BROAD	5	BROAD	3	BROAD	1	BROAD	2	BROAD	TRUE
ENST00000229243	ACRBP:ENST00000229243	1	BI-DIR-2	3	INACTIVE	3	INACTIVE	3	INACTIVE	5	INACTIVE	1	EXPRESSED	5	NARROW	5	INACTIVE	2	NARROW	4	INACTIVE	5	NARROW	5	NARROW	3	BI-DIR-2	2	NARROW	5	BI-DIR-2	4	BI-DIR-2	4	NARROW	TRUE
ENST00000229268	USP5:ENST00000229268	4	BI-DIR	5	BI-DIR	2	BI-DIR	5	BI-DIR	4	BI-DIR	2	BI-DIR	2	BI-DIR	4	BI-DIR	5	BI-DIR	1	BI-DIR	2	BI-DIR	1	BI-DIR	5	BI-DIR	4	BI-DIR	4	BI-DIR	3	BI-DIR	3	BI-DIR	TRUE
ENST00000229270	TPI1:ENST00000229270	4	BI-DIR	5	BI-DIR	2	BI-DIR	5	BI-DIR	4	BI-DIR	2	BI-DIR	2	BI-DIR	4	BI-DIR	5	BI-DIR	1	BI-DIR	2	BI-DIR	1	BI-DIR	4	BROAD	4	BI-DIR	4	BI-DIR	1	BROAD	3	BI-DIR	TRUE
ENST00000229307	NANOG:ENST00000229307	1	BI-DIR-2	3	INACTIVE	4	REPRESSED	2	REPRESSED	5	INACTIVE	5	INACTIVE	4	REPRESSED	1	REPRESSED	3	INACTIVE	2	REPRESSED	3	REPRESSED	3	REPRESSED	1	REPRESSED	3	REPRESSED	2	REPRESSED	2	REPRESSED	1	REPRESSED	FALSE
ENST00000229314	GOLT1B:ENST00000229314	4	BI-DIR	2	EXPRESSED	1	EXPRESSED	5	BI-DIR	4	BI-DIR	2	BI-DIR	2	BI-DIR	4	BI-DIR	5	BI-DIR	1	BI-DIR	2	BI-DIR	1	BI-DIR	5	BI-DIR	4	BI-DIR	4	BI-DIR	3	BI-DIR	3	BI-DIR	TRUE
ENST00000229328	PRKAB1:ENST00000229328	2	NARROW	4	NARROW	5	NARROW	4	NARROW	1	NARROW	3	NARROW	5	NARROW	2	NARROW	2	NARROW	3	NARROW	5	NARROW	5	NARROW	2	NARROW	5	BROAD	1	NARROW	5	NARROW	4	NARROW	TRUE
ENST00000229329	CMAS:ENST00000229329	2	NARROW	4	NARROW	5	NARROW	4	NARROW	1	NARROW	3	NARROW	5	NARROW	2	NARROW	2	NARROW	3	NARROW	5	NARROW	5	NARROW	2	NARROW	2	NARROW	1	NARROW	5	NARROW	4	NARROW	TRUE
ENST00000229330	HCFC2:ENST00000229330	4	BI-DIR	2	EXPRESSED	1	EXPRESSED	4	NARROW	1	NARROW	1	EXPRESSED	5	NARROW	3	BROAD	2	NARROW	3	NARROW	5	NARROW	5	NARROW	2	NARROW	2	NARROW	3	BROAD	5	NARROW	4	NARROW	TRUE
ENST00000229332	CLEC4A:ENST00000229332	5	INACTIVE	3	INACTIVE	3	INACTIVE	3	INACTIVE	5	INACTIVE	5	INACTIVE	3	INACTIVE	5	INACTIVE	3	INACTIVE	4	INACTIVE	1	INACTIVE	2	INACTIVE	1	REPRESSED	1	BI-DIR-2	2	REPRESSED	4	BI-DIR-2	4	NARROW	FALSE
ENST00000229335	AICDA:ENST00000229335	5	INACTIVE	3	INACTIVE	3	INACTIVE	3	INACTIVE	5	INACTIVE	5	INACTIVE	3	INACTIVE	5	INACTIVE	3	INACTIVE	4	INACTIVE	1	INACTIVE	2	INACTIVE	1	REPRESSED	3	REPRESSED	2	REPRESSED	2	REPRESSED	1	REPRESSED	FALSE
ENST00000229340	RAB35:ENST00000229340	4	BI-DIR	5	BI-DIR	2	BI-DIR	5	BI-DIR	4	BI-DIR	3	NARROW	5	NARROW	4	BI-DIR	2	NARROW	1	BI-DIR	5	NARROW	1	BI-DIR	5	BI-DIR	4	BI-DIR	4	BI-DIR	3	BI-DIR	3	BI-DIR	TRUE
ENST00000229379	COX6A1:ENST00000229379	2	NARROW	4	NARROW	5	NARROW	4	NARROW	1	NARROW	3	NARROW	5	NARROW	2	NARROW	2	NARROW	3	NARROW	5	NARROW	5	NARROW	2	NARROW	2	NARROW	1	NARROW	3	BI-DIR	4	NARROW	TRUE
ENST00000229390	SRSF9:ENST00000229390	4	BI-DIR	5	BI-DIR	2	BI-DIR	5	BI-DIR	4	BI-DIR	3	NARROW	2	BI-DIR	4	BI-DIR	5	BI-DIR	1	BI-DIR	2	BI-DIR	5	NARROW	5	BI-DIR	4	BI-DIR	4	BI-DIR	3	BI-DIR	3	BI-DIR	TRUE
ENST00000229395	FGFR1OP2:ENST00000229395	4	BI-DIR	4	NARROW	2	BI-DIR	5	BI-DIR	4	BI-DIR	2	BI-DIR	2	BI-DIR	4	BI-DIR	5	BI-DIR	1	BI-DIR	2	BI-DIR	1	BI-DIR	5	BI-DIR	4	BI-DIR	4	BI-DIR	3	BI-DIR	3	BI-DIR	TRUE
ENST00000229402	KLRB1:ENST00000229402	1	BI-DIR-2	3	INACTIVE	3	INACTIVE	3	INACTIVE	5	INACTIVE	5	INACTIVE	3	INACTIVE	5	INACTIVE	3	INACTIVE	4	INACTIVE	1	INACTIVE	2	INACTIVE	1	REPRESSED	3	REPRESSED	2	REPRESSED	2	REPRESSED	1	REPRESSED	FALSE
ENST00000229405	ZNF76:ENST00000229405	2	NARROW	2	EXPRESSED	1	EXPRESSED	1	BROAD	1	NARROW	3	NARROW	1	BROAD	3	BROAD	1	BROAD	3	NARROW	4	BROAD	4	BROAD	4	BROAD	5	BROAD	3	BROAD	1	BROAD	2	BROAD	TRUE
ENST00000229465	RP11-47I22.3:ENST00000229465	5	INACTIVE	3	INACTIVE	3	INACTIVE	3	INACTIVE	5	INACTIVE	5	INACTIVE	3	INACTIVE	1	REPRESSED	3	INACTIVE	4	INACTIVE	3	REPRESSED	2	INACTIVE	1	REPRESSED	3	REPRESSED	2	REPRESSED	2	REPRESSED	1	REPRESSED	FALSE
ENST00000229595	ASF1A:ENST00000229595	4	BI-DIR	4	NARROW	5	NARROW	5	BI-DIR	3	BROAD	2	BI-DIR	1	BROAD	3	BROAD	5	BI-DIR	1	BI-DIR	4	BROAD	1	BI-DIR	5	BI-DIR	4	BI-DIR	3	BROAD	3	BI-DIR	3	BI-DIR	TRUE
ENST00000229633	HINT3:ENST00000229633	2	NARROW	4	NARROW	5	NARROW	4	NARROW	1	NARROW	3	NARROW	5	NARROW	2	NARROW	2	NARROW	3	NARROW	5	NARROW	5	NARROW	2	NARROW	2	NARROW	1	NARROW	5	NARROW	4	NARROW	TRUE
ENST00000229708	ULBP1:ENST00000229708	3	REPRESSED	1	REPRESSED	4	REPRESSED	2	REPRESSED	2	REPRESSED	4	REPRESSED	4	REPRESSED	1	REPRESSED	4	REPRESSED	2	REPRESSED	3	REPRESSED	3	REPRESSED	1	REPRESSED	3	REPRESSED	2	REPRESSED	5	NARROW	1	REPRESSED	TRUE
ENST00000229769	FANCE:ENST00000229769	2	NARROW	2	EXPRESSED	5	NARROW	4	NARROW	1	NARROW	1	EXPRESSED	5	NARROW	2	NARROW	2	NARROW	3	NARROW	5	NARROW	4	BROAD	2	NARROW	3	REPRESSED	2	REPRESSED	5	NARROW	2	BROAD	TRUE
ENST00000229771	TULP1:ENST00000229771	2	NARROW	3	INACTIVE	5	NARROW	3	INACTIVE	5	INACTIVE	5	INACTIVE	3	INACTIVE	2	NARROW	2	NARROW	3	NARROW	1	INACTIVE	5	NARROW	1	REPRESSED	3	REPRESSED	2	REPRESSED	2	REPRESSED	1	REPRESSED	TRUE
ENST00000229795	MAPK14:ENST00000229795	2	NARROW	2	EXPRESSED	5	NARROW	1	BROAD	3	BROAD	3	NARROW	1	BROAD	3	BROAD	1	BROAD	3	NARROW	4	BROAD	4	BROAD	2	NARROW	5	BROAD	3	BROAD	1	BROAD	2	BROAD	TRUE
ENST00000229812	STK38:ENST00000229812	2	NARROW	2	EXPRESSED	5	NARROW	4	NARROW	1	NARROW	3	NARROW	5	NARROW	3	BROAD	2	NARROW	3	NARROW	5	NARROW	4	BROAD	2	NARROW	2	NARROW	1	NARROW	5	NARROW	4	NARROW	TRUE
ENST00000229829	HLA-DOA:ENST00000229829	2	NARROW	3	INACTIVE	3	INACTIVE	3	INACTIVE	5	INACTIVE	5	INACTIVE	3	INACTIVE	2	NARROW	3	INACTIVE	4	INACTIVE	1	INACTIVE	2	INACTIVE	1	REPRESSED	3	REPRESSED	2	REPRESSED	4	BI-DIR-2	1	REPRESSED	FALSE
ENST00000229903	SAYSD1:ENST00000229903	2	NARROW	4	NARROW	5	NARROW	4	NARROW	1	NARROW	3	NARROW	5	NARROW	2	NARROW	2	NARROW	3	NARROW	5	NARROW	5	NARROW	2	NARROW	2	NARROW	1	NARROW	5	NARROW	4	NARROW	TRUE
ENST00000229922	CAP2:ENST00000229922	2	NARROW	2	EXPRESSED	1	EXPRESSED	2	REPRESSED	1	NARROW	3	NARROW	5	NARROW	2	NARROW	2	NARROW	3	NARROW	5	NARROW	4	BROAD	2	NARROW	2	NARROW	2	REPRESSED	5	NARROW	2	BROAD	FALSE
ENST00000229955	GPR63:ENST00000229955	2	NARROW	4	NARROW	1	EXPRESSED	2	REPRESSED	1	NARROW	1	EXPRESSED	5	NARROW	2	NARROW	2	NARROW	3	NARROW	5	NARROW	3	REPRESSED	2	NARROW	2	NARROW	1	NARROW	2	REPRESSED	1	REPRESSED	TRUE
ENST00000230036	GPLD1:ENST00000230036	1	BI-DIR-2	3	INACTIVE	3	INACTIVE	3	INACTIVE	5	INACTIVE	5	INACTIVE	3	INACTIVE	5	INACTIVE	3	INACTIVE	4	INACTIVE	1	INACTIVE	2	INACTIVE	1	REPRESSED	3	REPRESSED	2	REPRESSED	2	REPRESSED	1	REPRESSED	FALSE
ENST00000230050	RPS12:ENST00000230050	2	NARROW	4	NARROW	5	NARROW	1	BROAD	3	BROAD	3	NARROW	1	BROAD	3	BROAD	1	BROAD	3	NARROW	4	BROAD	4	BROAD	2	NARROW	5	BROAD	1	NARROW	1	BROAD	2	BROAD	TRUE
ENST00000230053	B3GAT2:ENST00000230053	3	REPRESSED	2	EXPRESSED	4	REPRESSED	2	REPRESSED	2	REPRESSED	4	REPRESSED	4	REPRESSED	1	REPRESSED	4	REPRESSED	2	REPRESSED	3	REPRESSED	3	REPRESSED	1	REPRESSED	3	REPRESSED	2	REPRESSED	2	REPRESSED	1	REPRESSED	TRUE
ENST00000230085	SNX3:ENST00000230085	2	NARROW	4	NARROW	5	NARROW	1	BROAD	1	NARROW	3	NARROW	1	BROAD	3	BROAD	2	NARROW	3	NARROW	4	BROAD	5	NARROW	2	NARROW	5	BROAD	3	BROAD	5	NARROW	2	BROAD	TRUE
ENST00000230122	ZBTB24:ENST00000230122	2	NARROW	5	BI-DIR	5	NARROW	4	NARROW	1	NARROW	1	EXPRESSED	5	NARROW	2	NARROW	2	NARROW	3	NARROW	5	NARROW	5	NARROW	2	NARROW	2	NARROW	1	NARROW	5	NARROW	4	NARROW	TRUE
ENST00000230124	FIG4:ENST00000230124	4	BI-DIR	2	EXPRESSED	5	NARROW	4	NARROW	4	BI-DIR	3	NARROW	5	NARROW	4	BI-DIR	5	BI-DIR	1	BI-DIR	2	BI-DIR	1	BI-DIR	5	BI-DIR	2	NARROW	1	NARROW	3	BI-DIR	4	NARROW	TRUE
ENST00000230173	GPR126:ENST00000230173	2	NARROW	1	REPRESSED	1	EXPRESSED	4	NARROW	1	NARROW	3	NARROW	4	REPRESSED	3	BROAD	1	BROAD	2	REPRESSED	3	REPRESSED	4	BROAD	1	REPRESSED	2	NARROW	2	REPRESSED	5	NARROW	2	BROAD	TRUE
ENST00000230301	C6orf118:ENST00000230301	5	INACTIVE	2	EXPRESSED	3	INACTIVE	3	INACTIVE	5	INACTIVE	5	INACTIVE	3	INACTIVE	5	INACTIVE	3	INACTIVE	4	INACTIVE	1	INACTIVE	2	INACTIVE	1	REPRESSED	3	REPRESSED	2	REPRESSED	5	NARROW	1	REPRESSED	FALSE
ENST00000230340	BYSL:ENST00000230340	4	BI-DIR	4	NARROW	2	BI-DIR	5	BI-DIR	4	BI-DIR	2	BI-DIR	2	BI-DIR	4	BI-DIR	5	BI-DIR	1	BI-DIR	2	BI-DIR	1	BI-DIR	5	BI-DIR	4	BI-DIR	4	BI-DIR	3	BI-DIR	3	BI-DIR	TRUE
ENST00000230361	GUCA1B:ENST00000230361	1	BI-DIR-2	3	INACTIVE	3	INACTIVE	3	INACTIVE	5	INACTIVE	5	INACTIVE	3	INACTIVE	5	INACTIVE	3	INACTIVE	4	INACTIVE	1	INACTIVE	2	INACTIVE	3	BI-DIR-2	3	REPRESSED	2	REPRESSED	4	BI-DIR-2	1	REPRESSED	FALSE
ENST00000230381	PRPH2:ENST00000230381	5	INACTIVE	3	INACTIVE	3	INACTIVE	3	INACTIVE	5	INACTIVE	5	INACTIVE	3	INACTIVE	5	INACTIVE	3	INACTIVE	5	BI-DIR-2	1	INACTIVE	2	INACTIVE	1	REPRESSED	1	BI-DIR-2	2	REPRESSED	4	BI-DIR-2	1	REPRESSED	FALSE
ENST00000230419	PTK7:ENST00000230419	4	BI-DIR	2	EXPRESSED	2	BI-DIR	5	BI-DIR	4	BI-DIR	2	BI-DIR	2	BI-DIR	4	BI-DIR	5	BI-DIR	1	BI-DIR	2	BI-DIR	1	BI-DIR	3	BI-DIR-2	4	BI-DIR	2	REPRESSED	3	BI-DIR	3	BI-DIR	TRUE
ENST00000230431	DNPH1:ENST00000230431	2	NARROW	4	NARROW	5	NARROW	4	NARROW	1	NARROW	3	NARROW	5	NARROW	2	NARROW	2	NARROW	3	NARROW	5	NARROW	5	NARROW	2	NARROW	2	NARROW	1	NARROW	5	NARROW	4	NARROW	TRUE
ENST00000230449	EXOC2:ENST00000230449	2	NARROW	2	EXPRESSED	5	NARROW	4	NARROW	1	NARROW	3	NARROW	5	NARROW	2	NARROW	2	NARROW	3	NARROW	5	NARROW	5	NARROW	2	NARROW	2	NARROW	1	NARROW	5	NARROW	4	NARROW	TRUE
ENST00000230461	TMEM30A:ENST00000230461	2	NARROW	2	EXPRESSED	5	NARROW	1	BROAD	3	BROAD	3	NARROW	1	BROAD	3	BROAD	1	BROAD	3	NARROW	4	BROAD	4	BROAD	2	NARROW	5	BROAD	1	NARROW	3	BI-DIR	2	BROAD	TRUE
ENST00000230538	LAMA4:ENST00000230538	2	NARROW	2	EXPRESSED	5	NARROW	1	BROAD	3	BROAD	1	EXPRESSED	1	BROAD	3	BROAD	1	BROAD	3	NARROW	4	BROAD	4	BROAD	4	BROAD	2	NARROW	1	NARROW	1	BROAD	4	NARROW	TRUE
ENST00000230588	MEP1A:ENST00000230588	5	INACTIVE	3	INACTIVE	3	INACTIVE	3	INACTIVE	5	INACTIVE	5	INACTIVE	3	INACTIVE	5	INACTIVE	3	INACTIVE	4	INACTIVE	1	INACTIVE	2	INACTIVE	1	REPRESSED	3	REPRESSED	2	REPRESSED	2	REPRESSED	1	REPRESSED	FALSE
ENST00000230640	SKIV2L2:ENST00000230640	4	BI-DIR	2	EXPRESSED	5	NARROW	5	BI-DIR	4	BI-DIR	2	BI-DIR	2	BI-DIR	4	BI-DIR	5	BI-DIR	1	BI-DIR	2	BI-DIR	1	BI-DIR	5	BI-DIR	4	BI-DIR	4	BI-DIR	3	BI-DIR	3	BI-DIR	TRUE
ENST00000230658	ISL1:ENST00000230658	3	REPRESSED	1	REPRESSED	4	REPRESSED	2	REPRESSED	2	REPRESSED	4	REPRESSED	4	REPRESSED	1	REPRESSED	1	BROAD	2	REPRESSED	3	REPRESSED	3	REPRESSED	1	REPRESSED	2	NARROW	2	REPRESSED	2	REPRESSED	3	BI-DIR	TRUE
ENST00000230732	POU4F3:ENST00000230732	3	REPRESSED	1	REPRESSED	4	REPRESSED	2	REPRESSED	2	REPRESSED	4	REPRESSED	4	REPRESSED	1	REPRESSED	4	REPRESSED	2	REPRESSED	3	REPRESSED	3	REPRESSED	1	REPRESSED	3	REPRESSED	2	REPRESSED	2	REPRESSED	1	REPRESSED	TRUE
ENST00000230771	HARS2:ENST00000230771	4	BI-DIR	5	BI-DIR	2	BI-DIR	5	BI-DIR	4	BI-DIR	2	BI-DIR	2	BI-DIR	4	BI-DIR	5	BI-DIR	1	BI-DIR	2	BI-DIR	1	BI-DIR	5	BI-DIR	4	BI-DIR	4	BI-DIR	3	BI-DIR	3	BI-DIR	TRUE
ENST00000230792	NUDT12:ENST00000230792	2	NARROW	2	EXPRESSED	1	EXPRESSED	4	NARROW	1	NARROW	3	NARROW	5	NARROW	2	NARROW	2	NARROW	3	NARROW	5	NARROW	5	NARROW	2	NARROW	2	NARROW	1	NARROW	5	NARROW	4	NARROW	FALSE
ENST00000230859	PAPD7:ENST00000230859	2	NARROW	2	EXPRESSED	1	EXPRESSED	4	NARROW	1	NARROW	3	NARROW	5	NARROW	2	NARROW	2	NARROW	3	NARROW	5	NARROW	5	NARROW	2	NARROW	2	NARROW	2	REPRESSED	5	NARROW	4	NARROW	TRUE
ENST00000230882	GHR:ENST00000230882	3	REPRESSED	1	REPRESSED	1	EXPRESSED	3	INACTIVE	1	NARROW	1	EXPRESSED	5	NARROW	2	NARROW	1	BROAD	3	NARROW	3	REPRESSED	5	NARROW	2	NARROW	3	REPRESSED	1	NARROW	5	NARROW	4	NARROW	TRUE
ENST00000230895	DAP:ENST00000230895	2	NARROW	4	NARROW	5	NARROW	1	BROAD	1	NARROW	3	NARROW	5	NARROW	2	NARROW	2	NARROW	3	NARROW	5	NARROW	5	NARROW	2	NARROW	5	BROAD	1	NARROW	5	NARROW	2	BROAD	TRUE
ENST00000230990	HBEGF:ENST00000230990	2	NARROW	2	EXPRESSED	5	NARROW	4	NARROW	1	NARROW	1	EXPRESSED	4	REPRESSED	2	NARROW	4	REPRESSED	2	REPRESSED	3	REPRESSED	5	NARROW	4	BROAD	2	NARROW	1	NARROW	1	BROAD	4	NARROW	TRUE
ENST00000231004	LOX:ENST00000231004	3	REPRESSED	1	REPRESSED	5	NARROW	4	NARROW	3	BROAD	1	EXPRESSED	1	BROAD	3	BROAD	1	BROAD	3	NARROW	4	BROAD	4	BROAD	2	NARROW	2	NARROW	1	NARROW	5	NARROW	1	REPRESSED	TRUE
ENST00000231009	GZMK:ENST00000231009	5	INACTIVE	3	INACTIVE	3	INACTIVE	3	INACTIVE	5	INACTIVE	5	INACTIVE	3	INACTIVE	5	INACTIVE	3	INACTIVE	4	INACTIVE	1	INACTIVE	2	INACTIVE	1	REPRESSED	3	REPRESSED	2	REPRESSED	2	REPRESSED	1	REPRESSED	FALSE
ENST00000231061	SPARC:ENST00000231061	2	NARROW	4	NARROW	5	NARROW	1	BROAD	3	BROAD	3	NARROW	1	BROAD	3	BROAD	1	BROAD	3	NARROW	4	BROAD	4	BROAD	4	BROAD	2	NARROW	3	BROAD	1	BROAD	2	BROAD	FALSE
ENST00000231121	HAND1:ENST00000231121	3	REPRESSED	1	REPRESSED	4	REPRESSED	2	REPRESSED	2	REPRESSED	4	REPRESSED	4	REPRESSED	1	REPRESSED	4	REPRESSED	2	REPRESSED	3	REPRESSED	4	BROAD	4	BROAD	3	REPRESSED	1	NARROW	2	REPRESSED	1	REPRESSED	TRUE
ENST00000231134	PCDHB5:ENST00000231134	2	NARROW	3	INACTIVE	3	INACTIVE	3	INACTIVE	2	REPRESSED	5	INACTIVE	3	INACTIVE	2	NARROW	3	INACTIVE	3	NARROW	3	REPRESSED	2	INACTIVE	1	REPRESSED	2	NARROW	2	REPRESSED	4	BI-DIR-2	1	REPRESSED	FALSE
ENST00000231136	PCDHB6:ENST00000231136	5	INACTIVE	3	INACTIVE	4	REPRESSED	2	REPRESSED	2	REPRESSED	5	INACTIVE	4	REPRESSED	1	REPRESSED	4	REPRESSED	2	REPRESSED	3	REPRESSED	2	INACTIVE	1	REPRESSED	3	REPRESSED	2	REPRESSED	2	REPRESSED	1	REPRESSED	FALSE
ENST00000231137	PCDHB7:ENST00000231137	5	INACTIVE	1	REPRESSED	4	REPRESSED	3	INACTIVE	2	REPRESSED	5	INACTIVE	4	REPRESSED	2	NARROW	4	REPRESSED	5	BI-DIR-2	3	REPRESSED	3	REPRESSED	1	REPRESSED	3	REPRESSED	2	REPRESSED	2	REPRESSED	1	REPRESSED	FALSE
ENST00000231173	PCDHB15:ENST00000231173	2	NARROW	4	NARROW	3	INACTIVE	3	INACTIVE	1	NARROW	5	INACTIVE	5	NARROW	4	BI-DIR	5	BI-DIR	5	BI-DIR-2	5	NARROW	2	INACTIVE	2	NARROW	1	BI-DIR-2	2	REPRESSED	5	NARROW	1	REPRESSED	FALSE
ENST00000231188	GRM6:ENST00000231188	3	REPRESSED	1	REPRESSED	4	REPRESSED	2	REPRESSED	2	REPRESSED	5	INACTIVE	4	REPRESSED	1	REPRESSED	4	REPRESSED	2	REPRESSED	3	REPRESSED	3	REPRESSED	1	REPRESSED	3	REPRESSED	2	REPRESSED	2	REPRESSED	1	REPRESSED	TRUE
ENST00000231198	THG1L:ENST00000231198	2	NARROW	4	NARROW	5	NARROW	4	NARROW	1	NARROW	3	NARROW	5	NARROW	2	NARROW	2	NARROW	3	NARROW	5	NARROW	5	NARROW	2	NARROW	2	NARROW	1	NARROW	5	NARROW	4	NARROW	TRUE
ENST00000231228	IL12B:ENST00000231228	5	INACTIVE	3	INACTIVE	4	REPRESSED	3	INACTIVE	5	INACTIVE	5	INACTIVE	3	INACTIVE	5	INACTIVE	3	INACTIVE	4	INACTIVE	1	INACTIVE	2	INACTIVE	1	REPRESSED	3	REPRESSED	2	REPRESSED	2	REPRESSED	1	REPRESSED	TRUE
ENST00000231229	BTNL8:ENST00000231229	5	INACTIVE	3	INACTIVE	3	INACTIVE	3	INACTIVE	5	INACTIVE	5	INACTIVE	3	INACTIVE	5	INACTIVE	3	INACTIVE	4	INACTIVE	1	INACTIVE	2	INACTIVE	1	REPRESSED	3	REPRESSED	2	REPRESSED	2	REPRESSED	1	REPRESSED	FALSE
ENST00000231238	TTC1:ENST00000231238	2	NARROW	4	NARROW	5	NARROW	4	NARROW	1	NARROW	3	NARROW	5	NARROW	2	NARROW	2	NARROW	3	NARROW	5	NARROW	5	NARROW	2	NARROW	2	NARROW	1	NARROW	5	NARROW	4	NARROW	FALSE
ENST00000231368	LNPEP:ENST00000231368	2	NARROW	2	EXPRESSED	1	EXPRESSED	1	BROAD	3	BROAD	1	EXPRESSED	1	BROAD	3	BROAD	1	BROAD	3	NARROW	4	BROAD	4	BROAD	4	BROAD	5	BROAD	3	BROAD	1	BROAD	3	BI-DIR	TRUE
ENST00000231449	IL4:ENST00000231449	5	INACTIVE	3	INACTIVE	3	INACTIVE	3	INACTIVE	5	INACTIVE	5	INACTIVE	3	INACTIVE	5	INACTIVE	3	INACTIVE	4	INACTIVE	1	INACTIVE	2	INACTIVE	1	REPRESSED	3	REPRESSED	2	REPRESSED	2	REPRESSED	1	REPRESSED	FALSE
ENST00000231461	ST8SIA4:ENST00000231461	3	REPRESSED	2	EXPRESSED	1	EXPRESSED	1	BROAD	3	BROAD	1	EXPRESSED	4	REPRESSED	1	REPRESSED	4	REPRESSED	2	REPRESSED	3	REPRESSED	3	REPRESSED	4	BROAD	3	REPRESSED	2	REPRESSED	1	BROAD	2	BROAD	TRUE
ENST00000231484	PCDH12:ENST00000231484	5	INACTIVE	3	INACTIVE	3	INACTIVE	4	NARROW	5	INACTIVE	1	EXPRESSED	3	INACTIVE	5	INACTIVE	3	INACTIVE	4	INACTIVE	1	INACTIVE	5	NARROW	4	BROAD	3	REPRESSED	2	REPRESSED	1	BROAD	2	BROAD	FALSE
ENST00000231498	NUP155:ENST00000231498	2	NARROW	2	EXPRESSED	1	EXPRESSED	4	NARROW	1	NARROW	3	NARROW	5	NARROW	2	NARROW	2	NARROW	3	NARROW	5	NARROW	5	NARROW	2	NARROW	2	NARROW	2	REPRESSED	5	NARROW	4	NARROW	TRUE
ENST00000231512	C5orf15:ENST00000231512	2	NARROW	2	EXPRESSED	5	NARROW	1	BROAD	1	NARROW	3	NARROW	1	BROAD	2	NARROW	2	NARROW	3	NARROW	5	NARROW	5	NARROW	2	NARROW	2	NARROW	1	NARROW	5	NARROW	4	NARROW	TRUE
ENST00000231524	TRIM23:ENST00000231524	4	BI-DIR	2	EXPRESSED	2	BI-DIR	5	BI-DIR	4	BI-DIR	2	BI-DIR	2	BI-DIR	4	BI-DIR	5	BI-DIR	1	BI-DIR	2	BI-DIR	1	BI-DIR	5	BI-DIR	4	BI-DIR	4	BI-DIR	3	BI-DIR	3	BI-DIR	TRUE
ENST00000231572	RARS:ENST00000231572	2	NARROW	4	NARROW	5	NARROW	4	NARROW	1	NARROW	3	NARROW	5	NARROW	2	NARROW	2	NARROW	3	NARROW	5	NARROW	5	NARROW	2	NARROW	2	NARROW	1	NARROW	5	NARROW	4	NARROW	TRUE
ENST00000231656	CDX1:ENST00000231656	3	REPRESSED	1	REPRESSED	4	REPRESSED	3	INACTIVE	2	REPRESSED	4	REPRESSED	4	REPRESSED	1	REPRESSED	4	REPRESSED	2	REPRESSED	3	REPRESSED	3	REPRESSED	1	REPRESSED	3	REPRESSED	2	REPRESSED	2	REPRESSED	1	REPRESSED	TRUE
ENST00000231668	BNIP1:ENST00000231668	2	NARROW	4	NARROW	5	NARROW	4	NARROW	1	NARROW	3	NARROW	5	NARROW	2	NARROW	2	NARROW	3	NARROW	5	NARROW	5	NARROW	2	NARROW	2	NARROW	1	NARROW	5	NARROW	4	NARROW	FALSE
ENST00000231706	SLC7A14:ENST00000231706	2	NARROW	1	REPRESSED	4	REPRESSED	2	REPRESSED	2	REPRESSED	4	REPRESSED	4	REPRESSED	1	REPRESSED	4	REPRESSED	2	REPRESSED	3	REPRESSED	3	REPRESSED	1	REPRESSED	3	REPRESSED	2	REPRESSED	2	REPRESSED	1	REPRESSED	TRUE
ENST00000231721	SEMA3G:ENST00000231721	2	NARROW	3	INACTIVE	3	INACTIVE	3	INACTIVE	5	INACTIVE	5	INACTIVE	3	INACTIVE	5	INACTIVE	2	NARROW	4	INACTIVE	1	INACTIVE	2	INACTIVE	5	BI-DIR	1	BI-DIR-2	5	BI-DIR-2	1	BROAD	4	NARROW	TRUE
ENST00000231749	ZMYND10:ENST00000231749	1	BI-DIR-2	5	BI-DIR	2	BI-DIR	3	INACTIVE	5	INACTIVE	5	INACTIVE	3	INACTIVE	4	BI-DIR	3	INACTIVE	5	BI-DIR-2	1	INACTIVE	1	BI-DIR	3	BI-DIR-2	1	BI-DIR-2	5	BI-DIR-2	4	BI-DIR-2	5	BI-DIR-2	TRUE
ENST00000231790	MLH1:ENST00000231790	4	BI-DIR	4	NARROW	2	BI-DIR	5	BI-DIR	4	BI-DIR	2	BI-DIR	2	BI-DIR	4	BI-DIR	5	BI-DIR	1	BI-DIR	2	BI-DIR	1	BI-DIR	5	BI-DIR	4	BI-DIR	4	BI-DIR	3	BI-DIR	3	BI-DIR	TRUE
ENST00000231887	EHHADH:ENST00000231887	1	BI-DIR-2	3	INACTIVE	1	EXPRESSED	4	NARROW	4	BI-DIR	3	NARROW	5	NARROW	4	BI-DIR	2	NARROW	4	INACTIVE	5	NARROW	5	NARROW	2	NARROW	2	NARROW	2	REPRESSED	2	REPRESSED	4	NARROW	TRUE
ENST00000232003	HRG:ENST00000232003	5	INACTIVE	3	INACTIVE	3	INACTIVE	3	INACTIVE	5	INACTIVE	2	BI-DIR	3	INACTIVE	5	INACTIVE	3	INACTIVE	4	INACTIVE	1	INACTIVE	2	INACTIVE	1	REPRESSED	3	REPRESSED	2	REPRESSED	2	REPRESSED	1	REPRESSED	FALSE
ENST00000232219	RBP1:ENST00000232219	2	NARROW	4	NARROW	5	NARROW	1	BROAD	3	BROAD	3	NARROW	5	NARROW	2	NARROW	1	BROAD	1	BI-DIR	5	NARROW	5	NARROW	2	NARROW	5	BROAD	3	BROAD	5	NARROW	4	NARROW	TRUE
ENST00000232375	PFKFB4:ENST00000232375	2	NARROW	2	EXPRESSED	1	EXPRESSED	4	NARROW	1	NARROW	3	NARROW	5	NARROW	2	NARROW	2	NARROW	3	NARROW	5	NARROW	4	BROAD	1	REPRESSED	2	NARROW	2	REPRESSED	4	BI-DIR-2	2	BROAD	TRUE
ENST00000232424	HES1:ENST00000232424	2	NARROW	4	NARROW	5	NARROW	1	BROAD	3	BROAD	3	NARROW	1	BROAD	3	BROAD	1	BROAD	3	NARROW	4	BROAD	4	BROAD	4	BROAD	5	BROAD	3	BROAD	1	BROAD	2	BROAD	TRUE
ENST00000232458	ECT2:ENST00000232458	2	NARROW	2	EXPRESSED	1	EXPRESSED	4	NARROW	1	NARROW	3	NARROW	5	NARROW	2	NARROW	2	NARROW	3	NARROW	4	BROAD	5	NARROW	2	NARROW	3	REPRESSED	2	REPRESSED	5	NARROW	4	NARROW	TRUE
ENST00000232461	GNAT1:ENST00000232461	5	INACTIVE	3	INACTIVE	3	INACTIVE	3	INACTIVE	5	INACTIVE	5	INACTIVE	3	INACTIVE	5	INACTIVE	3	INACTIVE	4	INACTIVE	1	INACTIVE	2	INACTIVE	1	REPRESSED	3	REPRESSED	5	BI-DIR-2	4	BI-DIR-2	1	REPRESSED	FALSE
ENST00000232501	NPRL2:ENST00000232501	4	BI-DIR	5	BI-DIR	2	BI-DIR	5	BI-DIR	4	BI-DIR	2	BI-DIR	2	BI-DIR	4	BI-DIR	5	BI-DIR	5	BI-DIR-2	2	BI-DIR	1	BI-DIR	5	BI-DIR	4	BI-DIR	4	BI-DIR	3	BI-DIR	3	BI-DIR	TRUE
ENST00000232564	GNB4:ENST00000232564	2	NARROW	2	EXPRESSED	1	EXPRESSED	1	BROAD	3	BROAD	1	EXPRESSED	1	BROAD	3	BROAD	1	BROAD	3	NARROW	4	BROAD	4	BROAD	2	NARROW	2	NARROW	1	NARROW	5	NARROW	2	BROAD	TRUE
ENST00000232603	MORC1:ENST00000232603	5	INACTIVE	3	INACTIVE	3	INACTIVE	3	INACTIVE	5	INACTIVE	5	INACTIVE	3	INACTIVE	5	INACTIVE	3	INACTIVE	4	INACTIVE	1	INACTIVE	2	INACTIVE	1	REPRESSED	3	REPRESSED	2	REPRESSED	2	REPRESSED	1	REPRESSED	TRUE
ENST00000232607	UMPS:ENST00000232607	2	NARROW	4	NARROW	5	NARROW	4	NARROW	1	NARROW	3	NARROW	5	NARROW	2	NARROW	2	NARROW	3	NARROW	5	NARROW	5	NARROW	2	NARROW	2	NARROW	1	NARROW	5	NARROW	4	NARROW	TRUE
ENST00000232744	ABTB1:ENST00000232744	4	BI-DIR	5	BI-DIR	2	BI-DIR	5	BI-DIR	4	BI-DIR	2	BI-DIR	2	BI-DIR	4	BI-DIR	5	BI-DIR	1	BI-DIR	2	BI-DIR	1	BI-DIR	5	BI-DIR	4	BI-DIR	4	BI-DIR	3	BI-DIR	5	BI-DIR-2	TRUE
ENST00000232766	KLHL18:ENST00000232766	4	BI-DIR	5	BI-DIR	2	BI-DIR	5	BI-DIR	4	BI-DIR	2	BI-DIR	2	BI-DIR	4	BI-DIR	5	BI-DIR	1	BI-DIR	2	BI-DIR	1	BI-DIR	5	BI-DIR	4	BI-DIR	4	BI-DIR	3	BI-DIR	3	BI-DIR	TRUE
ENST00000232854	HEMK1:ENST00000232854	2	NARROW	4	NARROW	2	BI-DIR	5	BI-DIR	4	BI-DIR	3	NARROW	2	BI-DIR	4	BI-DIR	5	BI-DIR	1	BI-DIR	2	BI-DIR	1	BI-DIR	5	BI-DIR	4	BI-DIR	1	NARROW	3	BI-DIR	2	BROAD	TRUE
ENST00000232888	RRP9:ENST00000232888	2	NARROW	5	BI-DIR	2	BI-DIR	5	BI-DIR	4	BI-DIR	2	BI-DIR	2	BI-DIR	4	BI-DIR	5	BI-DIR	1	BI-DIR	2	BI-DIR	1	BI-DIR	5	BI-DIR	4	BI-DIR	4	BI-DIR	3	BI-DIR	3	BI-DIR	TRUE
ENST00000232892	AADAC:ENST00000232892	5	INACTIVE	3	INACTIVE	3	INACTIVE	4	NARROW	5	INACTIVE	3	NARROW	3	INACTIVE	5	INACTIVE	3	INACTIVE	4	INACTIVE	1	INACTIVE	2	INACTIVE	1	REPRESSED	2	NARROW	5	BI-DIR-2	2	REPRESSED	5	BI-DIR-2	FALSE
ENST00000232905	EIF1B:ENST00000232905	4	BI-DIR	4	NARROW	2	BI-DIR	5	BI-DIR	3	BROAD	3	NARROW	2	BI-DIR	3	BROAD	5	BI-DIR	1	BI-DIR	2	BI-DIR	4	BROAD	5	BI-DIR	4	BI-DIR	4	BI-DIR	1	BROAD	4	NARROW	TRUE
ENST00000232974	ZBTB47:ENST00000232974	1	BI-DIR-2	2	EXPRESSED	1	EXPRESSED	4	NARROW	1	NARROW	1	EXPRESSED	3	INACTIVE	2	NARROW	2	NARROW	3	NARROW	1	INACTIVE	5	NARROW	5	BI-DIR	5	BROAD	4	BI-DIR	1	BROAD	4	NARROW	TRUE
ENST00000232975	TNNC1:ENST00000232975	1	BI-DIR-2	3	INACTIVE	2	BI-DIR	5	BI-DIR	4	BI-DIR	2	BI-DIR	2	BI-DIR	4	BI-DIR	5	BI-DIR	5	BI-DIR-2	2	BI-DIR	4	BROAD	4	BROAD	1	BI-DIR-2	5	BI-DIR-2	1	BROAD	5	BI-DIR-2	FALSE
ENST00000232978	NKTR:ENST00000232978	2	NARROW	2	EXPRESSED	1	EXPRESSED	1	BROAD	3	BROAD	1	EXPRESSED	1	BROAD	3	BROAD	1	BROAD	3	NARROW	4	BROAD	5	NARROW	5	BI-DIR	2	NARROW	1	NARROW	5	NARROW	4	NARROW	TRUE
ENST00000233027	NEK4:ENST00000233027	2	NARROW	2	EXPRESSED	1	EXPRESSED	4	NARROW	1	NARROW	3	NARROW	5	NARROW	2	NARROW	2	NARROW	3	NARROW	5	NARROW	5	NARROW	2	NARROW	2	NARROW	1	NARROW	5	NARROW	4	NARROW	TRUE
ENST00000233047	TMEM159:ENST00000233047	2	NARROW	4	NARROW	5	NARROW	4	NARROW	1	NARROW	1	EXPRESSED	5	NARROW	2	NARROW	2	NARROW	3	NARROW	5	NARROW	4	BROAD	4	BROAD	2	NARROW	3	BROAD	5	NARROW	4	NARROW	TRUE
ENST00000233055	WDFY1:ENST00000233055	4	BI-DIR	2	EXPRESSED	1	EXPRESSED	4	NARROW	1	NARROW	3	NARROW	5	NARROW	2	NARROW	2	NARROW	3	NARROW	5	NARROW	5	NARROW	4	BROAD	2	NARROW	3	BROAD	5	NARROW	2	BROAD	TRUE
ENST00000233057	EIF2AK2:ENST00000233057	2	NARROW	2	EXPRESSED	1	EXPRESSED	4	NARROW	1	NARROW	1	EXPRESSED	5	NARROW	2	NARROW	2	NARROW	3	NARROW	5	NARROW	5	NARROW	2	NARROW	2	NARROW	4	BI-DIR	5	NARROW	4	NARROW	TRUE
ENST00000233099	HEATR5B:ENST00000233099	4	BI-DIR	2	EXPRESSED	1	EXPRESSED	5	BI-DIR	4	BI-DIR	1	EXPRESSED	5	NARROW	4	BI-DIR	2	NARROW	3	NARROW	5	NARROW	1	BI-DIR	5	BI-DIR	2	NARROW	4	BI-DIR	3	BI-DIR	3	BI-DIR	TRUE
ENST00000233114	MDH1:ENST00000233114	4	BI-DIR	4	NARROW	5	NARROW	5	BI-DIR	4	BI-DIR	3	NARROW	1	BROAD	4	BI-DIR	5	BI-DIR	1	BI-DIR	2	BI-DIR	4	BROAD	5	BI-DIR	4	BI-DIR	4	BI-DIR	3	BI-DIR	3	BI-DIR	TRUE
ENST00000233121	MAPRE3:ENST00000233121	2	NARROW	4	NARROW	4	REPRESSED	4	NARROW	1	NARROW	3	NARROW	5	NARROW	2	NARROW	2	NARROW	3	NARROW	3	REPRESSED	5	NARROW	2	NARROW	2	NARROW	1	NARROW	5	NARROW	2	BROAD	TRUE
ENST00000233143	TMSB10:ENST00000233143	2	NARROW	2	EXPRESSED	1	EXPRESSED	1	BROAD	3	BROAD	1	EXPRESSED	1	BROAD	3	BROAD	1	BROAD	3	NARROW	4	BROAD	4	BROAD	4	BROAD	2	NARROW	3	BROAD	1	BROAD	2	BROAD	TRUE
ENST00000233154	NCK2:ENST00000233154	2	NARROW	2	EXPRESSED	1	EXPRESSED	1	BROAD	3	BROAD	1	EXPRESSED	1	BROAD	3	BROAD	1	BROAD	3	NARROW	4	BROAD	4	BROAD	4	BROAD	5	BROAD	3	BROAD	5	NARROW	4	NARROW	TRUE
ENST00000233156	TFPI:ENST00000233156	1	BI-DIR-2	4	NARROW	5	NARROW	4	NARROW	1	NARROW	3	NARROW	5	NARROW	2	NARROW	1	BROAD	3	NARROW	5	NARROW	4	BROAD	3	BI-DIR-2	1	BI-DIR-2	5	BI-DIR-2	4	BI-DIR-2	3	BI-DIR	FALSE
ENST00000233190	NDUFS1:ENST00000233190	4	BI-DIR	5	BI-DIR	2	BI-DIR	5	BI-DIR	4	BI-DIR	2	BI-DIR	2	BI-DIR	4	BI-DIR	5	BI-DIR	1	BI-DIR	2	BI-DIR	1	BI-DIR	5	BI-DIR	4	BI-DIR	4	BI-DIR	3	BI-DIR	3	BI-DIR	TRUE
ENST00000233202	SLC11A1:ENST00000233202	5	INACTIVE	3	INACTIVE	3	INACTIVE	3	INACTIVE	5	INACTIVE	5	INACTIVE	3	INACTIVE	5	INACTIVE	3	INACTIVE	4	INACTIVE	1	INACTIVE	2	INACTIVE	2	NARROW	3	REPRESSED	1	NARROW	4	BI-DIR-2	4	NARROW	FALSE
ENST00000233242	APOB:ENST00000233242	5	INACTIVE	3	INACTIVE	4	REPRESSED	3	INACTIVE	5	INACTIVE	3	NARROW	3	INACTIVE	1	REPRESSED	4	REPRESSED	4	INACTIVE	3	REPRESSED	3	REPRESSED	1	REPRESSED	3	REPRESSED	2	REPRESSED	2	REPRESSED	1	REPRESSED	TRUE
ENST00000233331	INO80B:ENST00000233331	2	NARROW	4	NARROW	5	NARROW	4	NARROW	3	BROAD	3	NARROW	1	BROAD	3	BROAD	1	BROAD	3	NARROW	5	NARROW	4	BROAD	2	NARROW	2	NARROW	1	NARROW	5	NARROW	4	NARROW	TRUE
ENST00000233336	TTL:ENST00000233336	2	NARROW	4	NARROW	5	NARROW	1	BROAD	1	NARROW	3	NARROW	1	BROAD	2	NARROW	2	NARROW	3	NARROW	4	BROAD	4	BROAD	2	NARROW	2	NARROW	3	BROAD	5	NARROW	4	NARROW	TRUE
ENST00000233379	FAHD2A:ENST00000233379	2	NARROW	4	NARROW	5	NARROW	4	NARROW	1	NARROW	3	NARROW	5	NARROW	2	NARROW	2	NARROW	3	NARROW	5	NARROW	5	NARROW	2	NARROW	2	NARROW	1	NARROW	5	NARROW	4	NARROW	TRUE
ENST00000233468	SF3B6:ENST00000233468	4	BI-DIR	5	BI-DIR	2	BI-DIR	5	BI-DIR	4	BI-DIR	2	BI-DIR	2	BI-DIR	4	BI-DIR	5	BI-DIR	1	BI-DIR	2	BI-DIR	1	BI-DIR	5	BI-DIR	4	BI-DIR	4	BI-DIR	3	BI-DIR	3	BI-DIR	TRUE
ENST00000233557	NRBP1:ENST00000233557	4	BI-DIR	4	NARROW	5	NARROW	1	BROAD	3	BROAD	3	NARROW	1	BROAD	3	BROAD	1	BROAD	3	NARROW	4	BROAD	4	BROAD	4	BROAD	5	BROAD	3	BROAD	1	BROAD	2	BROAD	TRUE
ENST00000233596	REEP6:ENST00000233596	4	BI-DIR	4	NARROW	5	NARROW	5	BI-DIR	4	BI-DIR	3	NARROW	2	BI-DIR	4	BI-DIR	5	BI-DIR	1	BI-DIR	2	BI-DIR	1	BI-DIR	5	BI-DIR	4	BI-DIR	4	BI-DIR	4	BI-DIR-2	4	NARROW	TRUE
ENST00000233607	APC2:ENST00000233607	3	REPRESSED	5	BI-DIR	4	REPRESSED	2	REPRESSED	2	REPRESSED	4	REPRESSED	4	REPRESSED	1	REPRESSED	4	REPRESSED	2	REPRESSED	3	REPRESSED	3	REPRESSED	1	REPRESSED	1	BI-DIR-2	5	BI-DIR-2	4	BI-DIR-2	1	REPRESSED	TRUE
ENST00000233615	WBP1:ENST00000233615	4	BI-DIR	5	BI-DIR	2	BI-DIR	5	BI-DIR	4	BI-DIR	2	BI-DIR	2	BI-DIR	4	BI-DIR	5	BI-DIR	1	BI-DIR	2	BI-DIR	1	BI-DIR	5	BI-DIR	4	BI-DIR	4	BI-DIR	3	BI-DIR	3	BI-DIR	TRUE
ENST00000233616	MOGS:ENST00000233616	2	NARROW	4	NARROW	5	NARROW	4	NARROW	1	NARROW	3	NARROW	5	NARROW	2	NARROW	2	NARROW	3	NARROW	5	NARROW	5	NARROW	2	NARROW	4	BI-DIR	1	NARROW	5	NARROW	4	NARROW	TRUE
ENST00000233623	TTC31:ENST00000233623	4	BI-DIR	2	EXPRESSED	2	BI-DIR	5	BI-DIR	4	BI-DIR	2	BI-DIR	2	BI-DIR	4	BI-DIR	5	BI-DIR	1	BI-DIR	2	BI-DIR	1	BI-DIR	5	BI-DIR	4	BI-DIR	4	BI-DIR	3	BI-DIR	3	BI-DIR	TRUE
ENST00000233627	NDUFS7:ENST00000233627	2	NARROW	4	NARROW	5	NARROW	4	NARROW	1	NARROW	3	NARROW	5	NARROW	2	NARROW	2	NARROW	3	NARROW	5	NARROW	4	BROAD	4	BROAD	4	BI-DIR	1	NARROW	3	BI-DIR	4	NARROW	TRUE
ENST00000233630	PCGF1:ENST00000233630	2	NARROW	1	REPRESSED	5	NARROW	4	NARROW	2	REPRESSED	3	NARROW	5	NARROW	1	REPRESSED	4	REPRESSED	2	REPRESSED	5	NARROW	3	REPRESSED	4	BROAD	5	BROAD	3	BROAD	1	BROAD	2	BROAD	TRUE
ENST00000233710	ACADL:ENST00000233710	5	INACTIVE	1	REPRESSED	4	REPRESSED	2	REPRESSED	2	REPRESSED	1	EXPRESSED	4	REPRESSED	1	REPRESSED	4	REPRESSED	2	REPRESSED	3	REPRESSED	5	NARROW	1	REPRESSED	2	NARROW	2	REPRESSED	5	NARROW	4	NARROW	TRUE
ENST00000233735	REG1A:ENST00000233735	5	INACTIVE	3	INACTIVE	3	INACTIVE	3	INACTIVE	5	INACTIVE	5	INACTIVE	3	INACTIVE	5	INACTIVE	3	INACTIVE	4	INACTIVE	1	INACTIVE	2	INACTIVE	1	REPRESSED	4	BI-DIR	1	NARROW	2	REPRESSED	1	REPRESSED	FALSE
ENST00000233741	FANCL:ENST00000233741	4	BI-DIR	2	EXPRESSED	5	NARROW	4	NARROW	1	NARROW	3	NARROW	5	NARROW	2	NARROW	2	NARROW	3	NARROW	5	NARROW	5	NARROW	2	NARROW	2	NARROW	1	NARROW	5	NARROW	4	NARROW	TRUE
ENST00000233809	IGFBP2:ENST00000233809	2	NARROW	4	NARROW	5	NARROW	1	BROAD	3	BROAD	3	NARROW	1	BROAD	3	BROAD	1	BROAD	3	NARROW	4	BROAD	4	BROAD	2	NARROW	5	BROAD	1	NARROW	5	NARROW	4	NARROW	TRUE
ENST00000233813	IGFBP5:ENST00000233813	2	NARROW	4	NARROW	5	NARROW	1	BROAD	3	BROAD	4	REPRESSED	1	BROAD	3	BROAD	1	BROAD	3	NARROW	4	BROAD	4	BROAD	4	BROAD	2	NARROW	3	BROAD	1	BROAD	4	NARROW	TRUE
ENST00000233826	KCNJ13:ENST00000233826	1	BI-DIR-2	5	BI-DIR	2	BI-DIR	5	BI-DIR	4	BI-DIR	2	BI-DIR	2	BI-DIR	4	BI-DIR	5	BI-DIR	1	BI-DIR	2	BI-DIR	1	BI-DIR	3	BI-DIR-2	1	BI-DIR-2	5	BI-DIR-2	4	BI-DIR-2	5	BI-DIR-2	FALSE
ENST00000233838	GGCX:ENST00000233838	4	BI-DIR	4	NARROW	5	NARROW	4	NARROW	1	NARROW	3	NARROW	5	NARROW	2	NARROW	2	NARROW	1	BI-DIR	5	NARROW	5	NARROW	5	BI-DIR	4	BI-DIR	4	BI-DIR	3	BI-DIR	4	NARROW	TRUE
ENST00000233840	NEU2:ENST00000233840	5	INACTIVE	3	INACTIVE	3	INACTIVE	3	INACTIVE	5	INACTIVE	5	INACTIVE	3	INACTIVE	5	INACTIVE	3	INACTIVE	4	INACTIVE	1	INACTIVE	2	INACTIVE	1	REPRESSED	3	REPRESSED	2	REPRESSED	2	REPRESSED	1	REPRESSED	FALSE
ENST00000233892	MOB4:ENST00000233892	4	BI-DIR	4	NARROW	5	NARROW	1	BROAD	3	BROAD	3	NARROW	1	BROAD	3	BROAD	1	BROAD	3	NARROW	4	BROAD	4	BROAD	2	NARROW	5	BROAD	3	BROAD	5	NARROW	2	BROAD	TRUE
ENST00000233893	HSPE1:ENST00000233893	4	BI-DIR	5	BI-DIR	2	BI-DIR	5	BI-DIR	4	BI-DIR	2	BI-DIR	2	BI-DIR	4	BI-DIR	5	BI-DIR	1	BI-DIR	2	BI-DIR	1	BI-DIR	5	BI-DIR	4	BI-DIR	4	BI-DIR	3	BI-DIR	3	BI-DIR	TRUE
ENST00000233944	PRKAG3:ENST00000233944	5	INACTIVE	3	INACTIVE	3	INACTIVE	3	INACTIVE	5	INACTIVE	5	INACTIVE	3	INACTIVE	5	INACTIVE	3	INACTIVE	4	INACTIVE	1	INACTIVE	2	INACTIVE	1	REPRESSED	3	REPRESSED	2	REPRESSED	2	REPRESSED	1	REPRESSED	FALSE
ENST00000233948	WNT6:ENST00000233948	3	REPRESSED	1	REPRESSED	4	REPRESSED	2	REPRESSED	2	REPRESSED	4	REPRESSED	4	REPRESSED	1	REPRESSED	4	REPRESSED	2	REPRESSED	3	REPRESSED	3	REPRESSED	1	REPRESSED	3	REPRESSED	2	REPRESSED	2	REPRESSED	1	REPRESSED	TRUE
ENST00000233954	IL1RL1:ENST00000233954	5	INACTIVE	3	INACTIVE	3	INACTIVE	3	INACTIVE	5	INACTIVE	5	INACTIVE	3	INACTIVE	5	INACTIVE	3	INACTIVE	4	INACTIVE	1	INACTIVE	2	INACTIVE	1	REPRESSED	3	REPRESSED	2	REPRESSED	2	REPRESSED	1	REPRESSED	FALSE
ENST00000233969	SLC9A2:ENST00000233969	3	REPRESSED	1	REPRESSED	4	REPRESSED	2	REPRESSED	2	REPRESSED	4	REPRESSED	4	REPRESSED	1	REPRESSED	4	REPRESSED	2	REPRESSED	3	REPRESSED	3	REPRESSED	1	REPRESSED	3	REPRESSED	2	REPRESSED	2	REPRESSED	1	REPRESSED	TRUE
ENST00000234038	PPP1R7:ENST00000234038	4	BI-DIR	4	NARROW	5	NARROW	4	NARROW	4	BI-DIR	2	BI-DIR	2	BI-DIR	4	BI-DIR	5	BI-DIR	1	BI-DIR	2	BI-DIR	5	NARROW	2	NARROW	4	BI-DIR	1	NARROW	3	BI-DIR	4	NARROW	TRUE
ENST00000234071	PROC:ENST00000234071	5	INACTIVE	3	INACTIVE	3	INACTIVE	3	INACTIVE	2	REPRESSED	3	NARROW	3	INACTIVE	5	INACTIVE	4	REPRESSED	4	INACTIVE	1	INACTIVE	3	REPRESSED	1	REPRESSED	3	REPRESSED	2	REPRESSED	2	REPRESSED	1	REPRESSED	FALSE
ENST00000234091	ID2:ENST00000234091	3	REPRESSED	2	EXPRESSED	1	EXPRESSED	1	BROAD	3	BROAD	1	EXPRESSED	1	BROAD	3	BROAD	1	BROAD	3	NARROW	4	BROAD	4	BROAD	4	BROAD	5	BROAD	3	BROAD	1	BROAD	1	REPRESSED	TRUE
ENST00000234111	ODC1:ENST00000234111	2	NARROW	4	NARROW	5	NARROW	1	BROAD	3	BROAD	2	BI-DIR	1	BROAD	3	BROAD	1	BROAD	3	NARROW	4	BROAD	4	BROAD	2	NARROW	2	NARROW	1	NARROW	3	BI-DIR	4	NARROW	TRUE
ENST00000234160	GORASP2:ENST00000234160	4	BI-DIR	2	EXPRESSED	5	NARROW	1	BROAD	3	BROAD	3	NARROW	1	BROAD	3	BROAD	1	BROAD	3	NARROW	4	BROAD	4	BROAD	4	BROAD	5	BROAD	3	BROAD	1	BROAD	2	BROAD	TRUE
ENST00000234170	CEBPZ:ENST00000234170	4	BI-DIR	5	BI-DIR	2	BI-DIR	5	BI-DIR	4	BI-DIR	2	BI-DIR	2	BI-DIR	4	BI-DIR	5	BI-DIR	1	BI-DIR	2	BI-DIR	1	BI-DIR	5	BI-DIR	4	BI-DIR	4	BI-DIR	3	BI-DIR	3	BI-DIR	TRUE
ENST00000234195	RMDN2:ENST00000234195	1	BI-DIR-2	3	INACTIVE	3	INACTIVE	5	BI-DIR	5	INACTIVE	2	BI-DIR	2	BI-DIR	4	BI-DIR	5	BI-DIR	5	BI-DIR-2	2	BI-DIR	1	BI-DIR	1	REPRESSED	1	BI-DIR-2	5	BI-DIR-2	4	BI-DIR-2	5	BI-DIR-2	FALSE
ENST00000234198	DLX2:ENST00000234198	3	REPRESSED	1	REPRESSED	4	REPRESSED	2	REPRESSED	2	REPRESSED	4	REPRESSED	4	REPRESSED	3	BROAD	4	REPRESSED	2	REPRESSED	3	REPRESSED	3	REPRESSED	1	REPRESSED	3	REPRESSED	2	REPRESSED	2	REPRESSED	1	REPRESSED	TRUE
ENST00000234256	SLC1A4:ENST00000234256	3	REPRESSED	4	NARROW	4	REPRESSED	4	NARROW	1	NARROW	3	NARROW	4	REPRESSED	2	NARROW	2	NARROW	1	BI-DIR	5	NARROW	4	BROAD	2	NARROW	5	BROAD	3	BROAD	5	NARROW	4	NARROW	TRUE
ENST00000234296	ORC2:ENST00000234296	4	BI-DIR	2	EXPRESSED	1	EXPRESSED	1	BROAD	1	NARROW	3	NARROW	1	BROAD	2	NARROW	2	NARROW	1	BI-DIR	4	BROAD	5	NARROW	5	BI-DIR	4	BI-DIR	4	BI-DIR	3	BI-DIR	4	NARROW	TRUE
ENST00000234313	PLEK:ENST00000234313	5	INACTIVE	3	INACTIVE	3	INACTIVE	4	NARROW	5	INACTIVE	3	NARROW	3	INACTIVE	5	INACTIVE	3	INACTIVE	4	INACTIVE	1	INACTIVE	2	INACTIVE	1	REPRESSED	3	REPRESSED	1	NARROW	4	BI-DIR-2	4	NARROW	FALSE
ENST00000234347	PRTN3:ENST00000234347	1	BI-DIR-2	3	INACTIVE	3	INACTIVE	3	INACTIVE	5	INACTIVE	5	INACTIVE	3	INACTIVE	5	INACTIVE	3	INACTIVE	4	INACTIVE	1	INACTIVE	2	INACTIVE	1	REPRESSED	3	REPRESSED	5	BI-DIR-2	4	BI-DIR-2	1	REPRESSED	FALSE
ENST00000234371	KISS1R:ENST00000234371	3	REPRESSED	1	REPRESSED	4	REPRESSED	2	REPRESSED	2	REPRESSED	4	REPRESSED	4	REPRESSED	1	REPRESSED	4	REPRESSED	2	REPRESSED	3	REPRESSED	3	REPRESSED	1	REPRESSED	1	BI-DIR-2	5	BI-DIR-2	4	BI-DIR-2	1	REPRESSED	TRUE
ENST00000234389	GRIN3B:ENST00000234389	1	BI-DIR-2	1	REPRESSED	4	REPRESSED	2	REPRESSED	2	REPRESSED	4	REPRESSED	4	REPRESSED	1	REPRESSED	4	REPRESSED	2	REPRESSED	3	REPRESSED	3	REPRESSED	1	REPRESSED	1	BI-DIR-2	5	BI-DIR-2	4	BI-DIR-2	1	REPRESSED	TRUE
ENST00000234392	VAX2:ENST00000234392	3	REPRESSED	1	REPRESSED	4	REPRESSED	2	REPRESSED	2	REPRESSED	4	REPRESSED	4	REPRESSED	1	REPRESSED	4	REPRESSED	1	BI-DIR	3	REPRESSED	3	REPRESSED	1	REPRESSED	5	BROAD	2	REPRESSED	5	NARROW	1	REPRESSED	TRUE
ENST00000234396	ATP6V1B1:ENST00000234396	5	INACTIVE	3	INACTIVE	3	INACTIVE	3	INACTIVE	5	INACTIVE	5	INACTIVE	3	INACTIVE	1	REPRESSED	3	INACTIVE	5	BI-DIR-2	1	INACTIVE	2	INACTIVE	1	REPRESSED	1	BI-DIR-2	2	REPRESSED	2	REPRESSED	4	NARROW	FALSE
ENST00000234453	PLEKHA3:ENST00000234453	2	NARROW	2	EXPRESSED	2	BI-DIR	5	BI-DIR	4	BI-DIR	2	BI-DIR	2	BI-DIR	4	BI-DIR	5	BI-DIR	1	BI-DIR	2	BI-DIR	1	BI-DIR	2	NARROW	2	NARROW	1	NARROW	5	NARROW	3	BI-DIR	TRUE
ENST00000234454	SPR:ENST00000234454	2	NARROW	4	NARROW	4	REPRESSED	4	NARROW	2	REPRESSED	3	NARROW	4	REPRESSED	1	REPRESSED	2	NARROW	2	REPRESSED	3	REPRESSED	5	NARROW	2	NARROW	2	NARROW	1	NARROW	5	NARROW	4	NARROW	TRUE
ENST00000234590	ENO1:ENST00000234590	4	BI-DIR	4	NARROW	5	NARROW	1	BROAD	3	BROAD	3	NARROW	1	BROAD	3	BROAD	1	BROAD	3	NARROW	4	BROAD	4	BROAD	4	BROAD	5	BROAD	3	BROAD	1	BROAD	2	BROAD	TRUE
ENST00000234626	CDC7:ENST00000234626	2	NARROW	2	EXPRESSED	5	NARROW	1	BROAD	3	BROAD	3	NARROW	1	BROAD	3	BROAD	1	BROAD	3	NARROW	4	BROAD	4	BROAD	2	NARROW	2	NARROW	1	NARROW	5	NARROW	4	NARROW	TRUE
ENST00000234677	SARS:ENST00000234677	2	NARROW	4	NARROW	5	NARROW	4	NARROW	1	NARROW	3	NARROW	5	NARROW	2	NARROW	2	NARROW	3	NARROW	5	NARROW	5	NARROW	2	NARROW	2	NARROW	1	NARROW	5	NARROW	4	NARROW	TRUE
ENST00000234701	CLCA1:ENST00000234701	5	INACTIVE	3	INACTIVE	3	INACTIVE	3	INACTIVE	5	INACTIVE	5	INACTIVE	3	INACTIVE	5	INACTIVE	3	INACTIVE	4	INACTIVE	1	INACTIVE	2	INACTIVE	1	REPRESSED	3	REPRESSED	2	REPRESSED	2	REPRESSED	1	REPRESSED	FALSE
ENST00000234739	BCL9:ENST00000234739	2	NARROW	2	EXPRESSED	1	EXPRESSED	1	BROAD	3	BROAD	1	EXPRESSED	1	BROAD	3	BROAD	1	BROAD	3	NARROW	4	BROAD	4	BROAD	2	NARROW	2	NARROW	3	BROAD	5	NARROW	1	REPRESSED	FALSE
ENST00000234798	TPSG1:ENST00000234798	5	INACTIVE	3	INACTIVE	3	INACTIVE	3	INACTIVE	5	INACTIVE	5	INACTIVE	3	INACTIVE	5	INACTIVE	3	INACTIVE	4	INACTIVE	1	INACTIVE	2	INACTIVE	1	REPRESSED	1	BI-DIR-2	5	BI-DIR-2	4	BI-DIR-2	1	REPRESSED	FALSE
ENST00000234816	ANGPTL1:ENST00000234816	1	BI-DIR-2	2	EXPRESSED	5	NARROW	5	BI-DIR	4	BI-DIR	2	BI-DIR	2	BI-DIR	4	BI-DIR	5	BI-DIR	5	BI-DIR-2	2	BI-DIR	1	BI-DIR	3	BI-DIR-2	1	BI-DIR-2	1	NARROW	2	REPRESSED	5	BI-DIR-2	FALSE
ENST00000234831	TMEM59:ENST00000234831	4	BI-DIR	4	NARROW	2	BI-DIR	5	BI-DIR	4	BI-DIR	2	BI-DIR	2	BI-DIR	4	BI-DIR	5	BI-DIR	1	BI-DIR	2	BI-DIR	1	BI-DIR	5	BI-DIR	4	BI-DIR	4	BI-DIR	3	BI-DIR	3	BI-DIR	TRUE
ENST00000234961	OPRD1:ENST00000234961	3	REPRESSED	1	REPRESSED	4	REPRESSED	2	REPRESSED	2	REPRESSED	4	REPRESSED	4	REPRESSED	1	REPRESSED	4	REPRESSED	2	REPRESSED	3	REPRESSED	3	REPRESSED	1	REPRESSED	3	REPRESSED	2	REPRESSED	2	REPRESSED	1	REPRESSED	TRUE
ENST00000235090	WDR77:ENST00000235090	4	BI-DIR	5	BI-DIR	2	BI-DIR	5	BI-DIR	4	BI-DIR	2	BI-DIR	2	BI-DIR	4	BI-DIR	5	BI-DIR	1	BI-DIR	2	BI-DIR	1	BI-DIR	5	BI-DIR	4	BI-DIR	4	BI-DIR	3	BI-DIR	3	BI-DIR	TRUE
ENST00000235307	C1orf21:ENST00000235307	2	NARROW	4	NARROW	5	NARROW	1	BROAD	3	BROAD	3	NARROW	1	BROAD	3	BROAD	1	BROAD	3	NARROW	4	BROAD	4	BROAD	4	BROAD	2	NARROW	3	BROAD	1	BROAD	4	NARROW	TRUE
ENST00000235310	MAD2L2:ENST00000235310	4	BI-DIR	5	BI-DIR	5	NARROW	2	REPRESSED	2	REPRESSED	4	REPRESSED	2	BI-DIR	1	REPRESSED	4	REPRESSED	2	REPRESSED	2	BI-DIR	3	REPRESSED	1	REPRESSED	3	REPRESSED	2	REPRESSED	2	REPRESSED	1	REPRESSED	TRUE
ENST00000235332	MIIP:ENST00000235332	2	NARROW	4	NARROW	5	NARROW	4	NARROW	1	NARROW	3	NARROW	5	NARROW	2	NARROW	2	NARROW	3	NARROW	5	NARROW	5	NARROW	2	NARROW	2	NARROW	1	NARROW	5	NARROW	2	BROAD	TRUE
ENST00000235345	SLC35D1:ENST00000235345	2	NARROW	2	EXPRESSED	1	EXPRESSED	1	BROAD	1	NARROW	3	NARROW	1	BROAD	3	BROAD	1	BROAD	3	NARROW	4	BROAD	4	BROAD	2	NARROW	2	NARROW	3	BROAD	5	NARROW	2	BROAD	TRUE
ENST00000235347	PRAMEF10:ENST00000235347	5	INACTIVE	3	INACTIVE	3	INACTIVE	3	INACTIVE	5	INACTIVE	5	INACTIVE	3	INACTIVE	5	INACTIVE	3	INACTIVE	4	INACTIVE	1	INACTIVE	2	INACTIVE	1	REPRESSED	3	REPRESSED	2	REPRESSED	2	REPRESSED	1	REPRESSED	FALSE
ENST00000235349	PRAMEF4:ENST00000235349	5	INACTIVE	3	INACTIVE	3	INACTIVE	3	INACTIVE	5	INACTIVE	5	INACTIVE	3	INACTIVE	5	INACTIVE	3	INACTIVE	4	INACTIVE	1	INACTIVE	2	INACTIVE	1	REPRESSED	3	REPRESSED	2	REPRESSED	2	REPRESSED	1	REPRESSED	FALSE
ENST00000235382	RGS2:ENST00000235382	2	NARROW	4	NARROW	5	NARROW	1	BROAD	1	NARROW	3	NARROW	1	BROAD	3	BROAD	1	BROAD	3	NARROW	4	BROAD	5	NARROW	2	NARROW	5	BROAD	3	BROAD	5	NARROW	2	BROAD	TRUE
ENST00000235521	WARS2:ENST00000235521	4	BI-DIR	5	BI-DIR	2	BI-DIR	5	BI-DIR	4	BI-DIR	3	NARROW	2	BI-DIR	4	BI-DIR	5	BI-DIR	1	BI-DIR	2	BI-DIR	5	NARROW	5	BI-DIR	4	BI-DIR	4	BI-DIR	3	BI-DIR	3	BI-DIR	TRUE
ENST00000235532	OSCP1:ENST00000235532	1	BI-DIR-2	4	NARROW	5	NARROW	4	NARROW	1	NARROW	3	NARROW	5	NARROW	2	NARROW	2	NARROW	3	NARROW	5	NARROW	5	NARROW	2	NARROW	2	NARROW	1	NARROW	5	NARROW	4	NARROW	TRUE
ENST00000235628	NT5C1A:ENST00000235628	3	REPRESSED	1	REPRESSED	4	REPRESSED	2	REPRESSED	2	REPRESSED	4	REPRESSED	4	REPRESSED	1	REPRESSED	4	REPRESSED	2	REPRESSED	3	REPRESSED	3	REPRESSED	2	NARROW	2	NARROW	5	BI-DIR-2	2	REPRESSED	1	REPRESSED	TRUE
ENST00000235835	AKR7A2:ENST00000235835	4	BI-DIR	5	BI-DIR	2	BI-DIR	5	BI-DIR	4	BI-DIR	2	BI-DIR	2	BI-DIR	4	BI-DIR	5	BI-DIR	1	BI-DIR	2	BI-DIR	1	BI-DIR	5	BI-DIR	4	BI-DIR	4	BI-DIR	3	BI-DIR	3	BI-DIR	TRUE
ENST00000236137	SLC19A2:ENST00000236137	4	BI-DIR	2	EXPRESSED	1	EXPRESSED	4	NARROW	3	BROAD	3	NARROW	1	BROAD	3	BROAD	1	BROAD	1	BI-DIR	2	BI-DIR	4	BROAD	4	BROAD	4	BI-DIR	3	BROAD	1	BROAD	3	BI-DIR	TRUE
ENST00000236147	SELL:ENST00000236147	5	INACTIVE	3	INACTIVE	3	INACTIVE	3	INACTIVE	5	INACTIVE	5	INACTIVE	3	INACTIVE	5	INACTIVE	3	INACTIVE	4	INACTIVE	1	INACTIVE	2	INACTIVE	1	REPRESSED	3	REPRESSED	2	REPRESSED	4	BI-DIR-2	4	NARROW	FALSE
ENST00000236192	VAMP4:ENST00000236192	4	BI-DIR	2	EXPRESSED	5	NARROW	1	BROAD	1	NARROW	3	NARROW	1	BROAD	2	NARROW	2	NARROW	3	NARROW	5	NARROW	5	NARROW	2	NARROW	2	NARROW	1	NARROW	5	NARROW	4	NARROW	TRUE
ENST00000236273	SYF2:ENST00000236273	4	BI-DIR	4	NARROW	5	NARROW	4	NARROW	1	NARROW	3	NARROW	5	NARROW	2	NARROW	2	NARROW	3	NARROW	5	NARROW	5	NARROW	5	BI-DIR	4	BI-DIR	4	BI-DIR	3	BI-DIR	4	NARROW	TRUE
ENST00000236495	SLC5A9:ENST00000236495	5	INACTIVE	3	INACTIVE	3	INACTIVE	3	INACTIVE	5	INACTIVE	3	NARROW	3	INACTIVE	5	INACTIVE	3	INACTIVE	4	INACTIVE	1	INACTIVE	2	INACTIVE	1	REPRESSED	2	NARROW	2	REPRESSED	4	BI-DIR-2	1	REPRESSED	FALSE
ENST00000236671	CTSD:ENST00000236671	2	NARROW	4	NARROW	5	NARROW	4	NARROW	1	NARROW	3	NARROW	5	NARROW	2	NARROW	2	NARROW	3	NARROW	5	NARROW	5	NARROW	4	BROAD	5	BROAD	4	BI-DIR	1	BROAD	2	BROAD	TRUE
ENST00000236698	STAG1:ENST00000236698	2	NARROW	2	EXPRESSED	1	EXPRESSED	1	BROAD	3	BROAD	3	NARROW	1	BROAD	3	BROAD	1	BROAD	3	NARROW	4	BROAD	4	BROAD	4	BROAD	5	BROAD	3	BROAD	1	BROAD	2	BROAD	TRUE
ENST00000236709	A4GNT:ENST00000236709	5	INACTIVE	3	INACTIVE	3	INACTIVE	3	INACTIVE	5	INACTIVE	5	INACTIVE	3	INACTIVE	5	INACTIVE	3	INACTIVE	4	INACTIVE	1	INACTIVE	2	INACTIVE	1	REPRESSED	1	BI-DIR-2	2	REPRESSED	2	REPRESSED	1	REPRESSED	FALSE
ENST00000236850	APOA1:ENST00000236850	5	INACTIVE	3	INACTIVE	3	INACTIVE	5	BI-DIR	5	INACTIVE	3	NARROW	3	INACTIVE	5	INACTIVE	3	INACTIVE	4	INACTIVE	1	INACTIVE	2	INACTIVE	4	BROAD	3	REPRESSED	2	REPRESSED	2	REPRESSED	1	REPRESSED	FALSE
ENST00000236877	SLC8A2:ENST00000236877	2	NARROW	2	EXPRESSED	3	INACTIVE	3	INACTIVE	2	REPRESSED	5	INACTIVE	4	REPRESSED	5	INACTIVE	4	REPRESSED	4	INACTIVE	1	INACTIVE	3	REPRESSED	1	REPRESSED	2	NARROW	2	REPRESSED	2	REPRESSED	1	REPRESSED	FALSE
ENST00000236957	EEF1B2:ENST00000236957	4	BI-DIR	5	BI-DIR	2	BI-DIR	5	BI-DIR	4	BI-DIR	2	BI-DIR	2	BI-DIR	4	BI-DIR	5	BI-DIR	1	BI-DIR	2	BI-DIR	1	BI-DIR	5	BI-DIR	4	BI-DIR	4	BI-DIR	3	BI-DIR	3	BI-DIR	TRUE
ENST00000236959	ATIC:ENST00000236959	2	NARROW	4	NARROW	5	NARROW	4	NARROW	1	NARROW	3	NARROW	5	NARROW	2	NARROW	2	NARROW	3	NARROW	5	NARROW	5	NARROW	2	NARROW	2	NARROW	1	NARROW	5	NARROW	2	BROAD	TRUE
ENST00000236979	TNP1:ENST00000236979	5	INACTIVE	3	INACTIVE	3	INACTIVE	3	INACTIVE	5	INACTIVE	5	INACTIVE	3	INACTIVE	5	INACTIVE	3	INACTIVE	4	INACTIVE	1	INACTIVE	2	INACTIVE	1	REPRESSED	3	REPRESSED	2	REPRESSED	2	REPRESSED	1	REPRESSED	FALSE
ENST00000236980	FASTKD2:ENST00000236980	4	BI-DIR	2	EXPRESSED	5	NARROW	4	NARROW	4	BI-DIR	3	NARROW	5	NARROW	4	BI-DIR	2	NARROW	3	NARROW	5	NARROW	5	NARROW	2	NARROW	2	NARROW	1	NARROW	5	NARROW	4	NARROW	TRUE
ENST00000237014	TTR:ENST00000237014	5	INACTIVE	4	NARROW	3	INACTIVE	3	INACTIVE	5	INACTIVE	3	NARROW	3	INACTIVE	5	INACTIVE	2	NARROW	4	INACTIVE	1	INACTIVE	2	INACTIVE	1	REPRESSED	1	BI-DIR-2	2	REPRESSED	2	REPRESSED	1	REPRESSED	FALSE
ENST00000237177	CASP8AP2:ENST00000237177	2	NARROW	2	EXPRESSED	1	EXPRESSED	4	NARROW	1	NARROW	3	NARROW	5	NARROW	2	NARROW	2	NARROW	3	NARROW	5	NARROW	5	NARROW	2	NARROW	2	NARROW	1	NARROW	5	NARROW	4	NARROW	TRUE
ENST00000237201	SPACA1:ENST00000237201	5	INACTIVE	3	INACTIVE	3	INACTIVE	3	INACTIVE	5	INACTIVE	5	INACTIVE	3	INACTIVE	5	INACTIVE	3	INACTIVE	4	INACTIVE	1	INACTIVE	2	INACTIVE	1	REPRESSED	3	REPRESSED	2	REPRESSED	2	REPRESSED	1	REPRESSED	TRUE
ENST00000237264	TBPL1:ENST00000237264	2	NARROW	4	NARROW	5	NARROW	1	BROAD	1	NARROW	3	NARROW	1	BROAD	3	BROAD	2	NARROW	3	NARROW	4	BROAD	5	NARROW	2	NARROW	2	NARROW	1	NARROW	5	NARROW	4	NARROW	TRUE
ENST00000237275	ZC2HC1B:ENST00000237275	1	BI-DIR-2	3	INACTIVE	3	INACTIVE	3	INACTIVE	5	INACTIVE	5	INACTIVE	3	INACTIVE	5	INACTIVE	3	INACTIVE	4	INACTIVE	1	INACTIVE	2	INACTIVE	3	BI-DIR-2	3	REPRESSED	5	BI-DIR-2	4	BI-DIR-2	5	BI-DIR-2	FALSE
ENST00000237281	FBXO30:ENST00000237281	4	BI-DIR	2	EXPRESSED	1	EXPRESSED	1	BROAD	3	BROAD	3	NARROW	1	BROAD	3	BROAD	1	BROAD	1	BI-DIR	4	BROAD	4	BROAD	5	BI-DIR	4	BI-DIR	4	BI-DIR	3	BI-DIR	3	BI-DIR	TRUE
ENST00000237283	ADAT2:ENST00000237283	4	BI-DIR	5	BI-DIR	2	BI-DIR	5	BI-DIR	4	BI-DIR	2	BI-DIR	2	BI-DIR	4	BI-DIR	5	BI-DIR	1	BI-DIR	2	BI-DIR	1	BI-DIR	5	BI-DIR	4	BI-DIR	4	BI-DIR	3	BI-DIR	3	BI-DIR	TRUE
ENST00000237380	MED28:ENST00000237380	2	NARROW	4	NARROW	5	NARROW	4	NARROW	1	NARROW	3	NARROW	5	NARROW	2	NARROW	2	NARROW	3	NARROW	5	NARROW	5	NARROW	2	NARROW	2	NARROW	1	NARROW	5	NARROW	4	NARROW	TRUE
ENST00000237455	RNF103:ENST00000237455	2	NARROW	2	EXPRESSED	5	NARROW	1	BROAD	3	BROAD	3	NARROW	1	BROAD	3	BROAD	1	BROAD	3	NARROW	4	BROAD	4	BROAD	4	BROAD	5	BROAD	3	BROAD	1	BROAD	3	BI-DIR	TRUE
ENST00000237500	MYL12B:ENST00000237500	2	NARROW	4	NARROW	5	NARROW	1	BROAD	3	BROAD	3	NARROW	1	BROAD	3	BROAD	1	BROAD	3	NARROW	4	BROAD	4	BROAD	5	BI-DIR	4	BI-DIR	4	BI-DIR	1	BROAD	2	BROAD	TRUE
ENST00000237530	RPN2:ENST00000237530	4	BI-DIR	4	NARROW	2	BI-DIR	5	BI-DIR	4	BI-DIR	3	NARROW	2	BI-DIR	4	BI-DIR	5	BI-DIR	1	BI-DIR	4	BROAD	1	BI-DIR	5	BI-DIR	4	BI-DIR	1	NARROW	3	BI-DIR	3	BI-DIR	TRUE
ENST00000237536	SOGA1:ENST00000237536	2	NARROW	4	NARROW	1	EXPRESSED	1	BROAD	3	BROAD	1	EXPRESSED	5	NARROW	3	BROAD	1	BROAD	3	NARROW	4	BROAD	4	BROAD	4	BROAD	2	NARROW	3	BROAD	1	BROAD	2	BROAD	TRUE
ENST00000237596	PKD2:ENST00000237596	4	BI-DIR	2	EXPRESSED	1	EXPRESSED	4	NARROW	3	BROAD	1	EXPRESSED	1	BROAD	3	BROAD	1	BROAD	3	NARROW	4	BROAD	5	NARROW	2	NARROW	2	NARROW	3	BROAD	5	NARROW	4	NARROW	TRUE
ENST00000237654	CCNI:ENST00000237654	2	NARROW	4	NARROW	5	NARROW	1	BROAD	3	BROAD	3	NARROW	1	BROAD	3	BROAD	1	BROAD	3	NARROW	4	BROAD	4	BROAD	4	BROAD	5	BROAD	3	BROAD	1	BROAD	2	BROAD	TRUE
ENST00000237696	RARRES1:ENST00000237696	5	INACTIVE	2	EXPRESSED	5	NARROW	3	INACTIVE	1	NARROW	1	EXPRESSED	4	REPRESSED	1	REPRESSED	2	NARROW	1	BI-DIR	3	REPRESSED	3	REPRESSED	2	NARROW	2	NARROW	1	NARROW	3	BI-DIR	4	NARROW	TRUE
ENST00000237837	FGF23:ENST00000237837	5	INACTIVE	3	INACTIVE	3	INACTIVE	3	INACTIVE	5	INACTIVE	3	NARROW	3	INACTIVE	5	INACTIVE	3	INACTIVE	4	INACTIVE	1	INACTIVE	5	NARROW	1	REPRESSED	3	REPRESSED	2	REPRESSED	2	REPRESSED	1	REPRESSED	FALSE
ENST00000237853	ELL2:ENST00000237853	2	NARROW	2	EXPRESSED	1	EXPRESSED	4	NARROW	3	BROAD	3	NARROW	1	BROAD	3	BROAD	1	BROAD	3	NARROW	4	BROAD	4	BROAD	4	BROAD	5	BROAD	3	BROAD	1	BROAD	2	BROAD	TRUE
ENST00000237937	ZFAND5:ENST00000237937	2	NARROW	4	NARROW	5	NARROW	1	BROAD	3	BROAD	3	NARROW	1	BROAD	3	BROAD	1	BROAD	3	NARROW	4	BROAD	4	BROAD	4	BROAD	5	BROAD	3	BROAD	1	BROAD	3	BI-DIR	TRUE
ENST00000238081	YWHAQ:ENST00000238081	2	NARROW	4	NARROW	5	NARROW	1	BROAD	3	BROAD	3	NARROW	1	BROAD	3	BROAD	1	BROAD	3	NARROW	4	BROAD	4	BROAD	4	BROAD	5	BROAD	3	BROAD	1	BROAD	2	BROAD	TRUE
ENST00000238112	CPSF3:ENST00000238112	4	BI-DIR	5	BI-DIR	2	BI-DIR	5	BI-DIR	4	BI-DIR	2	BI-DIR	2	BI-DIR	4	BI-DIR	5	BI-DIR	1	BI-DIR	2	BI-DIR	1	BI-DIR	5	BI-DIR	4	BI-DIR	4	BI-DIR	3	BI-DIR	3	BI-DIR	TRUE
ENST00000238146	DDX55:ENST00000238146	2	NARROW	2	EXPRESSED	5	NARROW	4	NARROW	1	NARROW	3	NARROW	5	NARROW	2	NARROW	2	NARROW	3	NARROW	5	NARROW	5	NARROW	2	NARROW	2	NARROW	1	NARROW	5	NARROW	4	NARROW	TRUE
ENST00000238156	CCDC92:ENST00000238156	1	BI-DIR-2	5	BI-DIR	2	BI-DIR	5	BI-DIR	4	BI-DIR	2	BI-DIR	2	BI-DIR	4	BI-DIR	5	BI-DIR	1	BI-DIR	2	BI-DIR	1	BI-DIR	5	BI-DIR	4	BI-DIR	4	BI-DIR	3	BI-DIR	3	BI-DIR	TRUE
ENST00000238477	ALG2:ENST00000238477	4	BI-DIR	5	BI-DIR	2	BI-DIR	5	BI-DIR	4	BI-DIR	2	BI-DIR	2	BI-DIR	4	BI-DIR	5	BI-DIR	1	BI-DIR	2	BI-DIR	1	BI-DIR	5	BI-DIR	4	BI-DIR	4	BI-DIR	3	BI-DIR	3	BI-DIR	TRUE
ENST00000238497	VPS4B:ENST00000238497	2	NARROW	2	EXPRESSED	5	NARROW	4	NARROW	1	NARROW	3	NARROW	5	NARROW	2	NARROW	2	NARROW	3	NARROW	5	NARROW	5	NARROW	2	NARROW	2	NARROW	1	NARROW	5	NARROW	4	NARROW	TRUE
ENST00000238508	SERPINB10:ENST00000238508	5	INACTIVE	3	INACTIVE	3	INACTIVE	3	INACTIVE	5	INACTIVE	5	INACTIVE	3	INACTIVE	5	INACTIVE	3	INACTIVE	4	INACTIVE	1	INACTIVE	2	INACTIVE	1	REPRESSED	3	REPRESSED	2	REPRESSED	2	REPRESSED	1	REPRESSED	FALSE
ENST00000238558	GSC:ENST00000238558	3	REPRESSED	1	REPRESSED	4	REPRESSED	2	REPRESSED	2	REPRESSED	4	REPRESSED	4	REPRESSED	1	REPRESSED	4	REPRESSED	2	REPRESSED	3	REPRESSED	3	REPRESSED	1	REPRESSED	2	NARROW	2	REPRESSED	2	REPRESSED	1	REPRESSED	TRUE
ENST00000238561	ADCK1:ENST00000238561	2	NARROW	2	EXPRESSED	1	EXPRESSED	4	NARROW	1	NARROW	3	NARROW	5	NARROW	2	NARROW	2	NARROW	3	NARROW	1	INACTIVE	5	NARROW	2	NARROW	2	NARROW	1	NARROW	5	NARROW	1	REPRESSED	TRUE
ENST00000238616	NEK9:ENST00000238616	2	NARROW	2	EXPRESSED	1	EXPRESSED	1	BROAD	1	NARROW	3	NARROW	5	NARROW	2	NARROW	2	NARROW	3	NARROW	5	NARROW	5	NARROW	2	NARROW	2	NARROW	1	NARROW	3	BI-DIR	4	NARROW	TRUE
ENST00000238647	IRF2BPL:ENST00000238647	4	BI-DIR	4	NARROW	5	NARROW	1	BROAD	3	BROAD	3	NARROW	1	BROAD	3	BROAD	1	BROAD	3	NARROW	4	BROAD	4	BROAD	4	BROAD	5	BROAD	3	BROAD	1	BROAD	2	BROAD	TRUE
ENST00000238682	TGFB3:ENST00000238682	1	BI-DIR-2	3	INACTIVE	5	NARROW	4	NARROW	1	NARROW	1	EXPRESSED	1	BROAD	3	BROAD	1	BROAD	3	NARROW	4	BROAD	4	BROAD	4	BROAD	4	BI-DIR	5	BI-DIR-2	1	BROAD	2	BROAD	FALSE
ENST00000238714	PAPOLG:ENST00000238714	2	NARROW	2	EXPRESSED	1	EXPRESSED	4	NARROW	1	NARROW	3	NARROW	5	NARROW	2	NARROW	2	NARROW	3	NARROW	5	NARROW	5	NARROW	2	NARROW	2	NARROW	1	NARROW	5	NARROW	4	NARROW	TRUE
ENST00000238738	RHOQ:ENST00000238738	4	BI-DIR	4	NARROW	5	NARROW	5	BI-DIR	4	BI-DIR	3	NARROW	2	BI-DIR	4	BI-DIR	1	BROAD	1	BI-DIR	4	BROAD	4	BROAD	4	BROAD	5	BROAD	3	BROAD	1	BROAD	3	BI-DIR	TRUE
ENST00000238788	TMEM214:ENST00000238788	4	BI-DIR	4	NARROW	5	NARROW	4	NARROW	1	NARROW	3	NARROW	5	NARROW	2	NARROW	2	NARROW	3	NARROW	5	NARROW	5	NARROW	2	NARROW	5	BROAD	1	NARROW	5	NARROW	4	NARROW	TRUE
ENST00000238789	ATAD2B:ENST00000238789	4	BI-DIR	2	EXPRESSED	1	EXPRESSED	1	BROAD	3	BROAD	1	EXPRESSED	1	BROAD	3	BROAD	1	BROAD	1	BI-DIR	4	BROAD	4	BROAD	5	BI-DIR	4	BI-DIR	3	BROAD	3	BI-DIR	2	BROAD	TRUE
ENST00000238823	FAM98A:ENST00000238823	4	BI-DIR	2	EXPRESSED	5	NARROW	4	NARROW	1	NARROW	3	NARROW	5	NARROW	2	NARROW	2	NARROW	3	NARROW	5	NARROW	5	NARROW	2	NARROW	2	NARROW	1	NARROW	5	NARROW	4	NARROW	TRUE
ENST00000238831	YIPF4:ENST00000238831	2	NARROW	4	NARROW	5	NARROW	4	NARROW	1	NARROW	3	NARROW	5	NARROW	2	NARROW	2	NARROW	3	NARROW	5	NARROW	5	NARROW	2	NARROW	2	NARROW	1	NARROW	5	NARROW	2	BROAD	TRUE
ENST00000238855	AFTPH:ENST00000238855	2	NARROW	2	EXPRESSED	1	EXPRESSED	1	BROAD	1	NARROW	3	NARROW	5	NARROW	2	NARROW	1	BROAD	3	NARROW	4	BROAD	4	BROAD	2	NARROW	2	NARROW	3	BROAD	5	NARROW	2	BROAD	TRUE
ENST00000238875	LGALSL:ENST00000238875	2	NARROW	4	NARROW	5	NARROW	1	BROAD	1	NARROW	3	NARROW	5	NARROW	2	NARROW	1	BROAD	3	NARROW	5	NARROW	5	NARROW	2	NARROW	2	NARROW	3	BROAD	3	BI-DIR	4	NARROW	TRUE
ENST00000238936	TMEM180:ENST00000238936	2	NARROW	2	EXPRESSED	4	REPRESSED	3	INACTIVE	2	REPRESSED	1	EXPRESSED	4	REPRESSED	1	REPRESSED	2	NARROW	2	REPRESSED	3	REPRESSED	3	REPRESSED	1	REPRESSED	2	NARROW	2	REPRESSED	5	NARROW	2	BROAD	TRUE
ENST00000238961	FAM178A:ENST00000238961	2	NARROW	2	EXPRESSED	1	EXPRESSED	1	BROAD	3	BROAD	3	NARROW	1	BROAD	3	BROAD	2	NARROW	3	NARROW	4	BROAD	5	NARROW	2	NARROW	2	NARROW	3	BROAD	5	NARROW	4	NARROW	TRUE
ENST00000238994	PPP1R3C:ENST00000238994	2	NARROW	2	EXPRESSED	5	NARROW	4	NARROW	1	NARROW	3	NARROW	5	NARROW	2	NARROW	1	BROAD	3	NARROW	5	NARROW	4	BROAD	4	BROAD	2	NARROW	1	NARROW	5	NARROW	4	NARROW	TRUE
ENST00000239026	HELLS:ENST00000239026	1	BI-DIR-2	3	INACTIVE	3	INACTIVE	5	BI-DIR	4	BI-DIR	2	BI-DIR	2	BI-DIR	4	BI-DIR	5	BI-DIR	5	BI-DIR-2	2	BI-DIR	1	BI-DIR	3	BI-DIR-2	1	BI-DIR-2	5	BI-DIR-2	4	BI-DIR-2	5	BI-DIR-2	FALSE
ENST00000239032	PRLHR:ENST00000239032	3	REPRESSED	1	REPRESSED	4	REPRESSED	2	REPRESSED	2	REPRESSED	4	REPRESSED	4	REPRESSED	1	REPRESSED	4	REPRESSED	2	REPRESSED	3	REPRESSED	3	REPRESSED	1	REPRESSED	3	REPRESSED	2	REPRESSED	2	REPRESSED	1	REPRESSED	TRUE
ENST00000239125	C10orf95:ENST00000239125	4	BI-DIR	5	BI-DIR	2	BI-DIR	5	BI-DIR	4	BI-DIR	2	BI-DIR	2	BI-DIR	4	BI-DIR	5	BI-DIR	5	BI-DIR-2	2	BI-DIR	2	INACTIVE	5	BI-DIR	4	BI-DIR	4	BI-DIR	3	BI-DIR	3	BI-DIR	NA
ENST00000239144	HOXB8:ENST00000239144	3	REPRESSED	1	REPRESSED	4	REPRESSED	2	REPRESSED	3	BROAD	4	REPRESSED	4	REPRESSED	1	REPRESSED	4	REPRESSED	2	REPRESSED	3	REPRESSED	3	REPRESSED	1	REPRESSED	3	REPRESSED	3	BROAD	2	REPRESSED	1	REPRESSED	TRUE
ENST00000239151	HOXB5:ENST00000239151	3	REPRESSED	5	BI-DIR	2	BI-DIR	5	BI-DIR	3	BROAD	4	REPRESSED	4	REPRESSED	1	REPRESSED	1	BROAD	2	REPRESSED	3	REPRESSED	3	REPRESSED	1	REPRESSED	1	BI-DIR-2	5	BI-DIR-2	4	BI-DIR-2	1	REPRESSED	TRUE
ENST00000239174	HOXB1:ENST00000239174	3	REPRESSED	1	REPRESSED	4	REPRESSED	3	INACTIVE	2	REPRESSED	5	INACTIVE	4	REPRESSED	1	REPRESSED	4	REPRESSED	2	REPRESSED	3	REPRESSED	3	REPRESSED	1	REPRESSED	3	REPRESSED	2	REPRESSED	2	REPRESSED	1	REPRESSED	TRUE
ENST00000239223	DUSP1:ENST00000239223	2	NARROW	4	NARROW	5	NARROW	1	BROAD	3	BROAD	3	NARROW	1	BROAD	3	BROAD	1	BROAD	3	NARROW	4	BROAD	4	BROAD	4	BROAD	5	BROAD	3	BROAD	1	BROAD	2	BROAD	TRUE
ENST00000239231	PANK3:ENST00000239231	2	NARROW	4	NARROW	5	NARROW	1	BROAD	1	NARROW	3	NARROW	1	BROAD	3	BROAD	2	NARROW	3	NARROW	4	BROAD	4	BROAD	2	NARROW	2	NARROW	3	BROAD	5	NARROW	4	NARROW	TRUE
ENST00000239243	MSX2:ENST00000239243	3	REPRESSED	1	REPRESSED	4	REPRESSED	2	REPRESSED	2	REPRESSED	4	REPRESSED	1	BROAD	1	REPRESSED	4	REPRESSED	2	REPRESSED	4	BROAD	3	REPRESSED	2	NARROW	3	REPRESSED	2	REPRESSED	2	REPRESSED	2	BROAD	TRUE
ENST00000239316	INSL4:ENST00000239316	5	INACTIVE	3	INACTIVE	3	INACTIVE	3	INACTIVE	5	INACTIVE	5	INACTIVE	3	INACTIVE	5	INACTIVE	3	INACTIVE	4	INACTIVE	1	INACTIVE	2	INACTIVE	1	REPRESSED	3	REPRESSED	2	REPRESSED	2	REPRESSED	2	BROAD	FALSE
ENST00000239347	IFNA7:ENST00000239347	5	INACTIVE	3	INACTIVE	3	INACTIVE	3	INACTIVE	5	INACTIVE	5	INACTIVE	3	INACTIVE	5	INACTIVE	3	INACTIVE	4	INACTIVE	1	INACTIVE	2	INACTIVE	1	REPRESSED	3	REPRESSED	2	REPRESSED	2	REPRESSED	1	REPRESSED	FALSE
ENST00000239367	LRP11:ENST00000239367	2	NARROW	5	BI-DIR	5	NARROW	4	NARROW	1	NARROW	1	EXPRESSED	5	NARROW	2	NARROW	2	NARROW	3	NARROW	5	NARROW	5	NARROW	2	NARROW	4	BI-DIR	4	BI-DIR	3	BI-DIR	2	BROAD	TRUE
ENST00000239374	CCDC170:ENST00000239374	3	REPRESSED	1	REPRESSED	4	REPRESSED	2	REPRESSED	2	REPRESSED	4	REPRESSED	4	REPRESSED	1	REPRESSED	4	REPRESSED	2	REPRESSED	3	REPRESSED	3	REPRESSED	1	REPRESSED	3	REPRESSED	1	NARROW	5	NARROW	1	REPRESSED	TRUE
ENST00000239440	ARAP3:ENST00000239440	2	NARROW	2	EXPRESSED	5	NARROW	4	NARROW	1	NARROW	1	EXPRESSED	5	NARROW	2	NARROW	2	NARROW	3	NARROW	5	NARROW	5	NARROW	4	BROAD	2	NARROW	1	NARROW	1	BROAD	4	NARROW	TRUE
ENST00000239444	PCDHB8:ENST00000239444	1	BI-DIR-2	1	REPRESSED	4	REPRESSED	3	INACTIVE	2	REPRESSED	5	INACTIVE	4	REPRESSED	1	REPRESSED	4	REPRESSED	5	BI-DIR-2	3	REPRESSED	3	REPRESSED	1	REPRESSED	3	REPRESSED	2	REPRESSED	2	REPRESSED	1	REPRESSED	FALSE
ENST00000239449	PCDHB14:ENST00000239449	1	BI-DIR-2	5	BI-DIR	4	REPRESSED	3	INACTIVE	4	BI-DIR	5	INACTIVE	5	NARROW	4	BI-DIR	5	BI-DIR	5	BI-DIR-2	2	BI-DIR	2	INACTIVE	3	BI-DIR-2	1	BI-DIR-2	2	REPRESSED	2	REPRESSED	1	REPRESSED	FALSE
ENST00000239450	PCDHB12:ENST00000239450	1	BI-DIR-2	5	BI-DIR	4	REPRESSED	3	INACTIVE	2	REPRESSED	5	INACTIVE	4	REPRESSED	1	REPRESSED	3	INACTIVE	5	BI-DIR-2	3	REPRESSED	3	REPRESSED	1	REPRESSED	3	REPRESSED	2	REPRESSED	2	REPRESSED	1	REPRESSED	FALSE
ENST00000239451	SLC25A2:ENST00000239451	5	INACTIVE	3	INACTIVE	3	INACTIVE	3	INACTIVE	5	INACTIVE	5	INACTIVE	3	INACTIVE	5	INACTIVE	3	INACTIVE	4	INACTIVE	1	INACTIVE	2	INACTIVE	1	REPRESSED	3	REPRESSED	2	REPRESSED	2	REPRESSED	1	REPRESSED	TRUE
ENST00000239461	PRRX1:ENST00000239461	3	REPRESSED	1	REPRESSED	4	REPRESSED	2	REPRESSED	2	REPRESSED	4	REPRESSED	1	BROAD	3	BROAD	4	REPRESSED	3	NARROW	4	BROAD	4	BROAD	4	BROAD	2	NARROW	1	NARROW	1	BROAD	4	NARROW	TRUE
ENST00000239462	TNN:ENST00000239462	5	INACTIVE	3	INACTIVE	3	INACTIVE	3	INACTIVE	5	INACTIVE	5	INACTIVE	3	INACTIVE	5	INACTIVE	3	INACTIVE	4	INACTIVE	1	INACTIVE	2	INACTIVE	1	REPRESSED	3	REPRESSED	2	REPRESSED	2	REPRESSED	1	REPRESSED	FALSE
ENST00000239614	MSANTD2:ENST00000239614	4	BI-DIR	4	NARROW	5	NARROW	1	BROAD	3	BROAD	1	EXPRESSED	1	BROAD	3	BROAD	1	BROAD	1	BI-DIR	4	BROAD	4	BROAD	5	BI-DIR	4	BI-DIR	3	BROAD	1	BROAD	2	BROAD	TRUE
ENST00000239666	PDZD11:ENST00000239666	4	BI-DIR	4	NARROW	2	BI-DIR	5	BI-DIR	4	BI-DIR	2	BI-DIR	2	BI-DIR	4	BI-DIR	5	BI-DIR	5	BI-DIR-2	2	BI-DIR	1	BI-DIR	2	NARROW	2	NARROW	1	NARROW	5	NARROW	5	BI-DIR-2	TRUE
ENST00000239690	NUDCD1:ENST00000239690	4	BI-DIR	5	BI-DIR	2	BI-DIR	5	BI-DIR	4	BI-DIR	2	BI-DIR	2	BI-DIR	4	BI-DIR	5	BI-DIR	1	BI-DIR	2	BI-DIR	1	BI-DIR	5	BI-DIR	4	BI-DIR	4	BI-DIR	3	BI-DIR	3	BI-DIR	TRUE
ENST00000239878	UFM1:ENST00000239878	2	NARROW	2	EXPRESSED	5	NARROW	4	NARROW	1	NARROW	3	NARROW	5	NARROW	2	NARROW	2	NARROW	3	NARROW	5	NARROW	5	NARROW	2	NARROW	2	NARROW	1	NARROW	3	BI-DIR	3	BI-DIR	TRUE
ENST00000239926	MYOT:ENST00000239926	5	INACTIVE	3	INACTIVE	3	INACTIVE	3	INACTIVE	5	INACTIVE	5	INACTIVE	3	INACTIVE	5	INACTIVE	3	INACTIVE	4	INACTIVE	1	INACTIVE	2	INACTIVE	3	BI-DIR-2	3	REPRESSED	5	BI-DIR-2	2	REPRESSED	1	REPRESSED	FALSE
ENST00000239938	EGR1:ENST00000239938	2	NARROW	4	NARROW	5	NARROW	1	BROAD	3	BROAD	3	NARROW	1	BROAD	3	BROAD	1	BROAD	3	NARROW	5	NARROW	4	BROAD	4	BROAD	5	BROAD	3	BROAD	1	BROAD	2	BROAD	TRUE
ENST00000240050	MTERFD3:ENST00000240050	2	NARROW	4	NARROW	5	NARROW	4	NARROW	1	NARROW	3	NARROW	5	NARROW	2	NARROW	2	NARROW	3	NARROW	5	NARROW	5	NARROW	2	NARROW	2	NARROW	1	NARROW	5	NARROW	4	NARROW	TRUE
ENST00000240055	NFYB:ENST00000240055	4	BI-DIR	4	NARROW	5	NARROW	1	BROAD	3	BROAD	3	NARROW	1	BROAD	3	BROAD	1	BROAD	3	NARROW	4	BROAD	4	BROAD	2	NARROW	2	NARROW	3	BROAD	5	NARROW	4	NARROW	TRUE
ENST00000240079	CCDC53:ENST00000240079	2	NARROW	4	NARROW	5	NARROW	4	NARROW	1	NARROW	3	NARROW	5	NARROW	2	NARROW	2	NARROW	3	NARROW	5	NARROW	5	NARROW	2	NARROW	2	NARROW	1	NARROW	5	NARROW	4	NARROW	TRUE
ENST00000240095	SLC39A14:ENST00000240095	2	NARROW	3	INACTIVE	1	EXPRESSED	4	NARROW	1	NARROW	3	NARROW	5	NARROW	2	NARROW	2	NARROW	3	NARROW	5	NARROW	4	BROAD	4	BROAD	5	BROAD	3	BROAD	1	BROAD	4	NARROW	TRUE
ENST00000240100	DUSP4:ENST00000240100	3	REPRESSED	4	NARROW	4	REPRESSED	1	BROAD	3	BROAD	4	REPRESSED	1	BROAD	3	BROAD	1	BROAD	2	REPRESSED	4	BROAD	3	REPRESSED	2	NARROW	5	BROAD	3	BROAD	1	BROAD	2	BROAD	TRUE
ENST00000240123	SORBS3:ENST00000240123	3	REPRESSED	1	REPRESSED	1	EXPRESSED	2	REPRESSED	2	REPRESSED	4	REPRESSED	4	REPRESSED	1	REPRESSED	4	REPRESSED	2	REPRESSED	3	REPRESSED	3	REPRESSED	4	BROAD	4	BI-DIR	3	BROAD	3	BI-DIR	3	BI-DIR	TRUE
ENST00000240139	PPP3CC:ENST00000240139	2	NARROW	2	EXPRESSED	5	NARROW	1	BROAD	3	BROAD	3	NARROW	5	NARROW	2	NARROW	1	BROAD	3	NARROW	5	NARROW	4	BROAD	4	BROAD	2	NARROW	3	BROAD	1	BROAD	2	BROAD	TRUE
ENST00000240189	PRAMEF2:ENST00000240189	5	INACTIVE	3	INACTIVE	3	INACTIVE	3	INACTIVE	5	INACTIVE	5	INACTIVE	3	INACTIVE	5	INACTIVE	3	INACTIVE	4	INACTIVE	1	INACTIVE	2	INACTIVE	1	REPRESSED	3	REPRESSED	2	REPRESSED	2	REPRESSED	1	REPRESSED	FALSE
ENST00000240285	RDH10:ENST00000240285	4	BI-DIR	5	BI-DIR	2	BI-DIR	5	BI-DIR	3	BROAD	2	BI-DIR	2	BI-DIR	4	BI-DIR	5	BI-DIR	1	BI-DIR	2	BI-DIR	1	BI-DIR	5	BI-DIR	4	BI-DIR	4	BI-DIR	3	BI-DIR	3	BI-DIR	TRUE
ENST00000240306	DLX4:ENST00000240306	3	REPRESSED	1	REPRESSED	4	REPRESSED	2	REPRESSED	2	REPRESSED	4	REPRESSED	4	REPRESSED	1	REPRESSED	4	REPRESSED	2	REPRESSED	3	REPRESSED	3	REPRESSED	1	REPRESSED	3	REPRESSED	2	REPRESSED	4	BI-DIR-2	2	BROAD	TRUE
ENST00000240316	COIL:ENST00000240316	2	NARROW	2	EXPRESSED	5	NARROW	4	NARROW	1	NARROW	3	NARROW	5	NARROW	2	NARROW	2	NARROW	3	NARROW	5	NARROW	5	NARROW	2	NARROW	2	NARROW	1	NARROW	5	NARROW	4	NARROW	TRUE
ENST00000240333	SLC35B1:ENST00000240333	2	NARROW	4	NARROW	5	NARROW	4	NARROW	1	NARROW	2	BI-DIR	5	NARROW	2	NARROW	2	NARROW	3	NARROW	5	NARROW	5	NARROW	2	NARROW	2	NARROW	1	NARROW	5	NARROW	4	NARROW	FALSE
ENST00000240423	NCAPH:ENST00000240423	2	NARROW	2	EXPRESSED	5	NARROW	4	NARROW	1	NARROW	3	NARROW	5	NARROW	2	NARROW	2	NARROW	3	NARROW	5	NARROW	5	NARROW	1	REPRESSED	3	REPRESSED	2	REPRESSED	2	REPRESSED	4	NARROW	TRUE
ENST00000240488	MND1:ENST00000240488	2	NARROW	4	NARROW	5	NARROW	4	NARROW	3	BROAD	3	NARROW	1	BROAD	3	BROAD	2	NARROW	3	NARROW	4	BROAD	4	BROAD	1	REPRESSED	3	REPRESSED	2	REPRESSED	2	REPRESSED	4	NARROW	TRUE
ENST00000240587	TSHZ3:ENST00000240587	4	BI-DIR	2	EXPRESSED	5	NARROW	2	REPRESSED	2	REPRESSED	1	EXPRESSED	1	BROAD	3	BROAD	1	BROAD	3	NARROW	4	BROAD	3	REPRESSED	2	NARROW	3	REPRESSED	3	BROAD	5	NARROW	1	REPRESSED	TRUE
ENST00000240615	TAS2R8:ENST00000240615	5	INACTIVE	3	INACTIVE	3	INACTIVE	3	INACTIVE	5	INACTIVE	5	INACTIVE	3	INACTIVE	5	INACTIVE	3	INACTIVE	4	INACTIVE	1	INACTIVE	2	INACTIVE	1	REPRESSED	3	REPRESSED	2	REPRESSED	2	REPRESSED	1	REPRESSED	FALSE
ENST00000240617	PLBD1:ENST00000240617	2	NARROW	1	REPRESSED	5	NARROW	3	INACTIVE	1	NARROW	1	EXPRESSED	5	NARROW	2	NARROW	2	NARROW	3	NARROW	5	NARROW	1	BI-DIR	5	BI-DIR	4	BI-DIR	2	REPRESSED	5	NARROW	2	BROAD	TRUE
ENST00000240619	TAS2R10:ENST00000240619	1	BI-DIR-2	3	INACTIVE	3	INACTIVE	3	INACTIVE	5	INACTIVE	5	INACTIVE	3	INACTIVE	5	INACTIVE	3	INACTIVE	4	INACTIVE	1	INACTIVE	2	INACTIVE	1	REPRESSED	3	REPRESSED	2	REPRESSED	2	REPRESSED	1	REPRESSED	FALSE
ENST00000240651	PYROXD1:ENST00000240651	2	NARROW	2	EXPRESSED	1	EXPRESSED	4	NARROW	1	NARROW	3	NARROW	5	NARROW	2	NARROW	2	NARROW	3	NARROW	3	REPRESSED	5	NARROW	2	NARROW	2	NARROW	1	NARROW	5	NARROW	4	NARROW	TRUE
ENST00000240662	KCNJ8:ENST00000240662	2	NARROW	2	EXPRESSED	5	NARROW	4	NARROW	3	BROAD	3	NARROW	4	REPRESSED	1	REPRESSED	1	BROAD	3	NARROW	3	REPRESSED	4	BROAD	4	BROAD	5	BROAD	1	NARROW	1	BROAD	4	NARROW	TRUE
ENST00000240687	TAS2R7:ENST00000240687	5	INACTIVE	3	INACTIVE	3	INACTIVE	3	INACTIVE	5	INACTIVE	5	INACTIVE	3	INACTIVE	5	INACTIVE	3	INACTIVE	4	INACTIVE	1	INACTIVE	2	INACTIVE	1	REPRESSED	3	REPRESSED	2	REPRESSED	2	REPRESSED	1	REPRESSED	FALSE
ENST00000240691	TAS2R9:ENST00000240691	5	INACTIVE	3	INACTIVE	3	INACTIVE	3	INACTIVE	5	INACTIVE	5	INACTIVE	3	INACTIVE	5	INACTIVE	3	INACTIVE	4	INACTIVE	1	INACTIVE	2	INACTIVE	1	REPRESSED	3	REPRESSED	2	REPRESSED	2	REPRESSED	1	REPRESSED	FALSE
ENST00000240922	NAA50:ENST00000240922	4	BI-DIR	2	EXPRESSED	5	NARROW	5	BI-DIR	3	BROAD	2	BI-DIR	1	BROAD	3	BROAD	5	BI-DIR	1	BI-DIR	2	BI-DIR	1	BI-DIR	5	BI-DIR	4	BI-DIR	4	BI-DIR	3	BI-DIR	3	BI-DIR	TRUE
ENST00000241014	MAPK8IP1:ENST00000241014	2	NARROW	4	NARROW	3	INACTIVE	2	REPRESSED	2	REPRESSED	5	INACTIVE	4	REPRESSED	1	REPRESSED	4	REPRESSED	2	REPRESSED	3	REPRESSED	3	REPRESSED	1	REPRESSED	2	NARROW	2	REPRESSED	4	BI-DIR-2	1	REPRESSED	TRUE
ENST00000241051	DEPDC7:ENST00000241051	2	NARROW	1	REPRESSED	5	NARROW	3	INACTIVE	1	NARROW	3	NARROW	5	NARROW	2	NARROW	2	NARROW	2	REPRESSED	5	NARROW	3	REPRESSED	1	REPRESSED	2	NARROW	2	REPRESSED	2	REPRESSED	1	REPRESSED	TRUE
ENST00000241052	CAT:ENST00000241052	2	NARROW	2	EXPRESSED	5	NARROW	4	NARROW	1	NARROW	3	NARROW	5	NARROW	2	NARROW	2	NARROW	3	NARROW	5	NARROW	5	NARROW	2	NARROW	2	NARROW	1	NARROW	5	NARROW	4	NARROW	TRUE
ENST00000241071	FBXO24:ENST00000241071	4	BI-DIR	5	BI-DIR	2	BI-DIR	5	BI-DIR	4	BI-DIR	2	BI-DIR	2	BI-DIR	4	BI-DIR	5	BI-DIR	1	BI-DIR	2	BI-DIR	1	BI-DIR	5	BI-DIR	4	BI-DIR	4	BI-DIR	3	BI-DIR	3	BI-DIR	TRUE
ENST00000241125	GJA3:ENST00000241125	3	REPRESSED	1	REPRESSED	4	REPRESSED	2	REPRESSED	2	REPRESSED	4	REPRESSED	4	REPRESSED	1	REPRESSED	4	REPRESSED	2	REPRESSED	3	REPRESSED	4	BROAD	2	NARROW	3	REPRESSED	2	REPRESSED	2	REPRESSED	1	REPRESSED	TRUE
ENST00000241256	GHSR:ENST00000241256	3	REPRESSED	1	REPRESSED	4	REPRESSED	2	REPRESSED	2	REPRESSED	4	REPRESSED	4	REPRESSED	1	REPRESSED	4	REPRESSED	2	REPRESSED	3	REPRESSED	3	REPRESSED	1	REPRESSED	3	REPRESSED	2	REPRESSED	2	REPRESSED	1	REPRESSED	TRUE
ENST00000241261	TNFSF10:ENST00000241261	5	INACTIVE	3	INACTIVE	3	INACTIVE	4	NARROW	5	INACTIVE	3	NARROW	3	INACTIVE	5	INACTIVE	2	NARROW	4	INACTIVE	1	INACTIVE	5	NARROW	2	NARROW	2	NARROW	1	NARROW	5	NARROW	4	NARROW	FALSE
ENST00000241274	SLITRK3:ENST00000241274	3	REPRESSED	2	EXPRESSED	4	REPRESSED	2	REPRESSED	2	REPRESSED	4	REPRESSED	4	REPRESSED	1	REPRESSED	4	REPRESSED	2	REPRESSED	3	REPRESSED	3	REPRESSED	1	REPRESSED	3	REPRESSED	2	REPRESSED	2	REPRESSED	1	REPRESSED	FALSE
ENST00000241393	CXCR4:ENST00000241393	3	REPRESSED	4	NARROW	4	REPRESSED	1	BROAD	3	BROAD	4	REPRESSED	4	REPRESSED	1	REPRESSED	4	REPRESSED	2	REPRESSED	3	REPRESSED	4	BROAD	2	NARROW	2	NARROW	3	BROAD	1	BROAD	4	NARROW	TRUE
ENST00000241436	POLK:ENST00000241436	1	BI-DIR-2	2	EXPRESSED	1	EXPRESSED	5	BI-DIR	4	BI-DIR	2	BI-DIR	2	BI-DIR	4	BI-DIR	5	BI-DIR	1	BI-DIR	2	BI-DIR	1	BI-DIR	5	BI-DIR	4	BI-DIR	4	BI-DIR	3	BI-DIR	3	BI-DIR	TRUE
ENST00000241453	FLT3:ENST00000241453	3	REPRESSED	1	REPRESSED	4	REPRESSED	2	REPRESSED	2	REPRESSED	4	REPRESSED	4	REPRESSED	1	REPRESSED	4	REPRESSED	2	REPRESSED	3	REPRESSED	3	REPRESSED	1	REPRESSED	3	REPRESSED	2	REPRESSED	2	REPRESSED	1	REPRESSED	TRUE
ENST00000241463	RASL11A:ENST00000241463	2	NARROW	4	NARROW	5	NARROW	4	NARROW	3	BROAD	3	NARROW	4	REPRESSED	1	REPRESSED	2	NARROW	3	NARROW	3	REPRESSED	5	NARROW	4	BROAD	5	BROAD	3	BROAD	1	BROAD	4	NARROW	TRUE
ENST00000241651	MYOG:ENST00000241651	5	INACTIVE	3	INACTIVE	3	INACTIVE	3	INACTIVE	5	INACTIVE	5	INACTIVE	3	INACTIVE	5	INACTIVE	3	INACTIVE	4	INACTIVE	5	NARROW	5	NARROW	1	REPRESSED	3	REPRESSED	2	REPRESSED	2	REPRESSED	1	REPRESSED	FALSE
ENST00000241704	COPA:ENST00000241704	4	BI-DIR	2	EXPRESSED	2	BI-DIR	5	BI-DIR	4	BI-DIR	2	BI-DIR	2	BI-DIR	4	BI-DIR	5	BI-DIR	1	BI-DIR	2	BI-DIR	1	BI-DIR	5	BI-DIR	4	BI-DIR	4	BI-DIR	3	BI-DIR	3	BI-DIR	TRUE
ENST00000241808	PRM2:ENST00000241808	5	INACTIVE	3	INACTIVE	3	INACTIVE	3	INACTIVE	5	INACTIVE	5	INACTIVE	3	INACTIVE	5	INACTIVE	3	INACTIVE	4	INACTIVE	1	INACTIVE	2	INACTIVE	1	REPRESSED	3	REPRESSED	2	REPRESSED	2	REPRESSED	1	REPRESSED	TRUE
ENST00000242057	AHR:ENST00000242057	2	NARROW	1	REPRESSED	4	REPRESSED	1	BROAD	3	BROAD	1	EXPRESSED	4	REPRESSED	3	BROAD	1	BROAD	3	NARROW	3	REPRESSED	4	BROAD	4	BROAD	5	BROAD	3	BROAD	1	BROAD	2	BROAD	TRUE
ENST00000242066	ETV1:ENST00000242066	2	NARROW	2	EXPRESSED	1	EXPRESSED	1	BROAD	3	BROAD	1	EXPRESSED	1	BROAD	3	BROAD	1	BROAD	3	NARROW	4	BROAD	4	BROAD	4	BROAD	5	BROAD	3	BROAD	1	BROAD	2	BROAD	TRUE
ENST00000242067	BBS9:ENST00000242067	2	NARROW	2	EXPRESSED	1	EXPRESSED	4	NARROW	1	NARROW	1	EXPRESSED	5	NARROW	2	NARROW	2	NARROW	3	NARROW	5	NARROW	5	NARROW	2	NARROW	2	NARROW	1	NARROW	5	NARROW	4	NARROW	TRUE
ENST00000242108	EEPD1:ENST00000242108	2	NARROW	2	EXPRESSED	5	NARROW	4	NARROW	1	NARROW	3	NARROW	5	NARROW	3	BROAD	1	BROAD	3	NARROW	4	BROAD	5	NARROW	4	BROAD	5	BROAD	1	NARROW	1	BROAD	1	REPRESSED	TRUE
ENST00000242109	KIAA0087:ENST00000242109	5	INACTIVE	3	INACTIVE	3	INACTIVE	3	INACTIVE	5	INACTIVE	5	INACTIVE	3	INACTIVE	5	INACTIVE	3	INACTIVE	5	BI-DIR-2	1	INACTIVE	2	INACTIVE	1	REPRESSED	3	REPRESSED	2	REPRESSED	2	REPRESSED	1	REPRESSED	FALSE
ENST00000242140	WIPF3:ENST00000242140	2	NARROW	1	REPRESSED	4	REPRESSED	2	REPRESSED	2	REPRESSED	4	REPRESSED	4	REPRESSED	1	REPRESSED	4	REPRESSED	2	REPRESSED	3	REPRESSED	3	REPRESSED	1	REPRESSED	3	REPRESSED	2	REPRESSED	2	REPRESSED	1	REPRESSED	TRUE
ENST00000242152	NPY:ENST00000242152	3	REPRESSED	1	REPRESSED	4	REPRESSED	2	REPRESSED	2	REPRESSED	4	REPRESSED	4	REPRESSED	1	REPRESSED	4	REPRESSED	2	REPRESSED	3	REPRESSED	3	REPRESSED	1	REPRESSED	2	NARROW	1	NARROW	2	REPRESSED	1	REPRESSED	TRUE
ENST00000242159	HOXA7:ENST00000242159	3	REPRESSED	1	REPRESSED	4	REPRESSED	1	BROAD	3	BROAD	4	REPRESSED	1	BROAD	1	REPRESSED	4	REPRESSED	2	REPRESSED	4	BROAD	3	REPRESSED	1	REPRESSED	3	REPRESSED	3	BROAD	5	NARROW	1	REPRESSED	TRUE
ENST00000242208	INHBA:ENST00000242208	5	INACTIVE	1	REPRESSED	4	REPRESSED	2	REPRESSED	2	REPRESSED	5	INACTIVE	4	REPRESSED	3	BROAD	4	REPRESSED	2	REPRESSED	5	NARROW	4	BROAD	1	REPRESSED	3	REPRESSED	2	REPRESSED	4	BI-DIR-2	2	BROAD	FALSE
ENST00000242248	POLM:ENST00000242248	2	NARROW	2	EXPRESSED	1	EXPRESSED	4	NARROW	1	NARROW	3	NARROW	5	NARROW	2	NARROW	2	NARROW	3	NARROW	5	NARROW	5	NARROW	2	NARROW	2	NARROW	1	NARROW	5	NARROW	4	NARROW	TRUE
ENST00000242310	TAF1L:ENST00000242310	5	INACTIVE	3	INACTIVE	3	INACTIVE	3	INACTIVE	5	INACTIVE	5	INACTIVE	3	INACTIVE	5	INACTIVE	3	INACTIVE	4	INACTIVE	1	INACTIVE	2	INACTIVE	1	REPRESSED	3	REPRESSED	2	REPRESSED	2	REPRESSED	1	REPRESSED	FALSE
ENST00000242315	KIAA1045:ENST00000242315	5	INACTIVE	1	REPRESSED	4	REPRESSED	2	REPRESSED	2	REPRESSED	4	REPRESSED	4	REPRESSED	1	REPRESSED	4	REPRESSED	2	REPRESSED	3	REPRESSED	3	REPRESSED	1	REPRESSED	3	REPRESSED	2	REPRESSED	2	REPRESSED	1	REPRESSED	TRUE
ENST00000242323	DCAF10:ENST00000242323	2	NARROW	4	NARROW	5	NARROW	1	BROAD	1	NARROW	3	NARROW	5	NARROW	4	BI-DIR	2	NARROW	1	BI-DIR	4	BROAD	5	NARROW	2	NARROW	5	BROAD	4	BI-DIR	3	BI-DIR	4	NARROW	TRUE
ENST00000242351	ZC3HAV1:ENST00000242351	2	NARROW	1	REPRESSED	4	REPRESSED	1	BROAD	3	BROAD	3	NARROW	4	REPRESSED	1	REPRESSED	4	REPRESSED	2	REPRESSED	3	REPRESSED	5	NARROW	4	BROAD	5	BROAD	3	BROAD	1	BROAD	2	BROAD	TRUE
ENST00000242462	NEUROG3:ENST00000242462	3	REPRESSED	1	REPRESSED	4	REPRESSED	2	REPRESSED	2	REPRESSED	4	REPRESSED	4	REPRESSED	1	REPRESSED	4	REPRESSED	2	REPRESSED	3	REPRESSED	3	REPRESSED	1	REPRESSED	3	REPRESSED	2	REPRESSED	2	REPRESSED	1	REPRESSED	TRUE
ENST00000242465	SRGN:ENST00000242465	5	INACTIVE	3	INACTIVE	5	NARROW	4	NARROW	5	INACTIVE	3	NARROW	3	INACTIVE	5	INACTIVE	2	NARROW	4	INACTIVE	1	INACTIVE	5	NARROW	2	NARROW	2	NARROW	1	NARROW	1	BROAD	4	NARROW	FALSE
ENST00000242505	FAM149B1:ENST00000242505	4	BI-DIR	2	EXPRESSED	2	BI-DIR	5	BI-DIR	4	BI-DIR	2	BI-DIR	2	BI-DIR	4	BI-DIR	5	BI-DIR	1	BI-DIR	2	BI-DIR	1	BI-DIR	5	BI-DIR	4	BI-DIR	4	BI-DIR	3	BI-DIR	3	BI-DIR	TRUE
ENST00000242576	UNG:ENST00000242576	2	NARROW	4	NARROW	5	NARROW	1	BROAD	1	NARROW	3	NARROW	5	NARROW	2	NARROW	2	NARROW	3	NARROW	4	BROAD	5	NARROW	2	NARROW	2	NARROW	3	BROAD	5	NARROW	4	NARROW	TRUE
ENST00000242592	ACADS:ENST00000242592	2	NARROW	4	NARROW	5	NARROW	4	NARROW	1	NARROW	3	NARROW	5	NARROW	2	NARROW	2	NARROW	3	NARROW	5	NARROW	5	NARROW	2	NARROW	2	NARROW	1	NARROW	5	NARROW	4	NARROW	TRUE
ENST00000242719	RNF11:ENST00000242719	2	NARROW	4	NARROW	5	NARROW	1	BROAD	3	BROAD	3	NARROW	1	BROAD	3	BROAD	1	BROAD	3	NARROW	4	BROAD	4	BROAD	4	BROAD	5	BROAD	3	BROAD	5	NARROW	2	BROAD	TRUE
ENST00000242728	BHLHE41:ENST00000242728	3	REPRESSED	1	REPRESSED	4	REPRESSED	2	REPRESSED	2	REPRESSED	4	REPRESSED	4	REPRESSED	1	REPRESSED	4	REPRESSED	3	NARROW	3	REPRESSED	3	REPRESSED	4	BROAD	5	BROAD	3	BROAD	1	BROAD	3	BI-DIR	TRUE
ENST00000242784	C19orf43:ENST00000242784	4	BI-DIR	4	NARROW	5	NARROW	1	BROAD	1	NARROW	3	NARROW	1	BROAD	2	NARROW	2	NARROW	3	NARROW	4	BROAD	5	NARROW	2	NARROW	5	BROAD	1	NARROW	3	BI-DIR	2	BROAD	TRUE
ENST00000242804	ZNF442:ENST00000242804	2	NARROW	2	EXPRESSED	1	EXPRESSED	4	NARROW	1	NARROW	1	EXPRESSED	5	NARROW	2	NARROW	2	NARROW	3	NARROW	5	NARROW	5	NARROW	2	NARROW	2	NARROW	1	NARROW	5	NARROW	1	REPRESSED	TRUE
ENST00000242819	CCDC70:ENST00000242819	5	INACTIVE	3	INACTIVE	3	INACTIVE	3	INACTIVE	5	INACTIVE	5	INACTIVE	3	INACTIVE	5	INACTIVE	3	INACTIVE	4	INACTIVE	1	INACTIVE	2	INACTIVE	1	REPRESSED	3	REPRESSED	2	REPRESSED	2	REPRESSED	1	REPRESSED	FALSE
ENST00000242827	EBPL:ENST00000242827	2	NARROW	4	NARROW	5	NARROW	4	NARROW	1	NARROW	3	NARROW	5	NARROW	2	NARROW	2	NARROW	3	NARROW	5	NARROW	5	NARROW	2	NARROW	2	NARROW	1	NARROW	5	NARROW	4	NARROW	TRUE
ENST00000242839	ATP7B:ENST00000242839	4	BI-DIR	2	EXPRESSED	1	EXPRESSED	5	BI-DIR	4	BI-DIR	2	BI-DIR	2	BI-DIR	4	BI-DIR	5	BI-DIR	1	BI-DIR	2	BI-DIR	1	BI-DIR	5	BI-DIR	4	BI-DIR	4	BI-DIR	3	BI-DIR	5	BI-DIR-2	TRUE
ENST00000242848	ZC3H13:ENST00000242848	4	BI-DIR	2	EXPRESSED	5	NARROW	1	BROAD	1	NARROW	2	BI-DIR	2	BI-DIR	4	BI-DIR	5	BI-DIR	3	NARROW	4	BROAD	5	NARROW	2	NARROW	4	BI-DIR	1	NARROW	3	BI-DIR	4	NARROW	TRUE
ENST00000242994	NEUROD4:ENST00000242994	5	INACTIVE	2	EXPRESSED	3	INACTIVE	3	INACTIVE	5	INACTIVE	5	INACTIVE	3	INACTIVE	5	INACTIVE	3	INACTIVE	4	INACTIVE	1	INACTIVE	2	INACTIVE	1	REPRESSED	3	REPRESSED	2	REPRESSED	2	REPRESSED	1	REPRESSED	FALSE
ENST00000243045	ORMDL2:ENST00000243045	4	BI-DIR	5	BI-DIR	2	BI-DIR	5	BI-DIR	4	BI-DIR	2	BI-DIR	2	BI-DIR	4	BI-DIR	5	BI-DIR	1	BI-DIR	2	BI-DIR	1	BI-DIR	5	BI-DIR	4	BI-DIR	4	BI-DIR	3	BI-DIR	3	BI-DIR	TRUE
ENST00000243052	PDE1B:ENST00000243052	3	REPRESSED	4	NARROW	4	REPRESSED	2	REPRESSED	2	REPRESSED	4	REPRESSED	4	REPRESSED	1	REPRESSED	4	REPRESSED	2	REPRESSED	3	REPRESSED	3	REPRESSED	1	REPRESSED	2	NARROW	5	BI-DIR-2	4	BI-DIR-2	1	REPRESSED	FALSE
ENST00000243056	HOXC13:ENST00000243056	3	REPRESSED	1	REPRESSED	4	REPRESSED	2	REPRESSED	2	REPRESSED	4	REPRESSED	4	REPRESSED	1	REPRESSED	4	REPRESSED	2	REPRESSED	3	REPRESSED	3	REPRESSED	1	REPRESSED	3	REPRESSED	2	REPRESSED	2	REPRESSED	1	REPRESSED	TRUE
ENST00000243077	LRP1:ENST00000243077	4	BI-DIR	2	EXPRESSED	1	EXPRESSED	4	NARROW	1	NARROW	1	EXPRESSED	1	BROAD	3	BROAD	1	BROAD	3	NARROW	4	BROAD	4	BROAD	4	BROAD	2	NARROW	3	BROAD	1	BROAD	2	BROAD	TRUE
ENST00000243103	HOXC12:ENST00000243103	3	REPRESSED	1	REPRESSED	4	REPRESSED	2	REPRESSED	2	REPRESSED	4	REPRESSED	4	REPRESSED	1	REPRESSED	4	REPRESSED	2	REPRESSED	3	REPRESSED	3	REPRESSED	1	REPRESSED	3	REPRESSED	2	REPRESSED	2	REPRESSED	1	REPRESSED	TRUE
ENST00000243167	FAAH:ENST00000243167	2	NARROW	4	NARROW	4	REPRESSED	2	REPRESSED	2	REPRESSED	5	INACTIVE	4	REPRESSED	1	REPRESSED	4	REPRESSED	2	REPRESSED	3	REPRESSED	3	REPRESSED	2	NARROW	2	NARROW	5	BI-DIR-2	4	BI-DIR-2	4	NARROW	TRUE
ENST00000243253	SEC61A1:ENST00000243253	2	NARROW	4	NARROW	5	NARROW	1	BROAD	1	NARROW	3	NARROW	5	NARROW	2	NARROW	2	NARROW	3	NARROW	5	NARROW	5	NARROW	4	BROAD	5	BROAD	1	NARROW	1	BROAD	2	BROAD	TRUE
ENST00000243298	RAB9B:ENST00000243298	1	BI-DIR-2	2	EXPRESSED	4	REPRESSED	4	NARROW	5	INACTIVE	5	INACTIVE	3	INACTIVE	1	REPRESSED	4	REPRESSED	2	REPRESSED	1	INACTIVE	5	NARROW	2	NARROW	3	REPRESSED	2	REPRESSED	2	REPRESSED	1	REPRESSED	FALSE
ENST00000243300	NRK:ENST00000243300	2	NARROW	1	REPRESSED	4	REPRESSED	1	BROAD	2	REPRESSED	5	INACTIVE	4	REPRESSED	1	REPRESSED	2	NARROW	2	REPRESSED	3	REPRESSED	5	NARROW	1	REPRESSED	3	REPRESSED	1	NARROW	2	REPRESSED	4	NARROW	TRUE
ENST00000243314	MAGEA9B:ENST00000243314	5	INACTIVE	3	INACTIVE	3	INACTIVE	3	INACTIVE	5	INACTIVE	5	INACTIVE	3	INACTIVE	5	INACTIVE	3	INACTIVE	4	INACTIVE	1	INACTIVE	2	INACTIVE	1	REPRESSED	3	REPRESSED	5	BI-DIR-2	4	BI-DIR-2	1	REPRESSED	FALSE
ENST00000243326	RIF1:ENST00000243326	2	NARROW	2	EXPRESSED	1	EXPRESSED	4	NARROW	1	NARROW	1	EXPRESSED	5	NARROW	2	NARROW	2	NARROW	3	NARROW	5	NARROW	5	NARROW	2	NARROW	2	NARROW	1	NARROW	5	NARROW	4	NARROW	TRUE
ENST00000243344	TTC21B:ENST00000243344	2	NARROW	2	EXPRESSED	1	EXPRESSED	4	NARROW	1	NARROW	1	EXPRESSED	5	NARROW	2	NARROW	2	NARROW	3	NARROW	5	NARROW	5	NARROW	2	NARROW	2	NARROW	2	REPRESSED	5	NARROW	4	NARROW	TRUE
ENST00000243346	NMI:ENST00000243346	2	NARROW	1	REPRESSED	5	NARROW	4	NARROW	1	NARROW	3	NARROW	5	NARROW	2	NARROW	2	NARROW	2	REPRESSED	5	NARROW	3	REPRESSED	2	NARROW	2	NARROW	1	NARROW	5	NARROW	2	BROAD	TRUE
ENST00000243347	TNFAIP6:ENST00000243347	2	NARROW	3	INACTIVE	5	NARROW	4	NARROW	5	INACTIVE	5	INACTIVE	5	NARROW	2	NARROW	3	INACTIVE	4	INACTIVE	5	NARROW	5	NARROW	1	REPRESSED	3	REPRESSED	2	REPRESSED	2	REPRESSED	4	NARROW	FALSE
ENST00000243349	ACVR1C:ENST00000243349	5	INACTIVE	1	REPRESSED	4	REPRESSED	2	REPRESSED	2	REPRESSED	1	EXPRESSED	4	REPRESSED	1	REPRESSED	4	REPRESSED	2	REPRESSED	3	REPRESSED	3	REPRESSED	1	REPRESSED	3	REPRESSED	2	REPRESSED	2	REPRESSED	1	REPRESSED	TRUE
ENST00000243440	BATF3:ENST00000243440	3	REPRESSED	1	REPRESSED	4	REPRESSED	2	REPRESSED	2	REPRESSED	4	REPRESSED	4	REPRESSED	1	REPRESSED	4	REPRESSED	2	REPRESSED	3	REPRESSED	3	REPRESSED	2	NARROW	2	NARROW	1	NARROW	5	NARROW	4	NARROW	TRUE
ENST00000243457	KCNJ2:ENST00000243457	5	INACTIVE	1	REPRESSED	1	EXPRESSED	2	REPRESSED	2	REPRESSED	1	EXPRESSED	4	REPRESSED	3	BROAD	4	REPRESSED	2	REPRESSED	3	REPRESSED	4	BROAD	5	BI-DIR	3	REPRESSED	2	REPRESSED	3	BI-DIR	4	NARROW	TRUE
ENST00000243501	PLA2G12A:ENST00000243501	2	NARROW	4	NARROW	2	BI-DIR	1	BROAD	4	BI-DIR	3	NARROW	5	NARROW	2	NARROW	5	BI-DIR	1	BI-DIR	5	NARROW	5	NARROW	5	BI-DIR	4	BI-DIR	4	BI-DIR	3	BI-DIR	4	NARROW	TRUE
ENST00000243563	SNRPA:ENST00000243563	4	BI-DIR	4	NARROW	2	BI-DIR	5	BI-DIR	4	BI-DIR	2	BI-DIR	2	BI-DIR	4	BI-DIR	5	BI-DIR	1	BI-DIR	2	BI-DIR	1	BI-DIR	5	BI-DIR	4	BI-DIR	4	BI-DIR	3	BI-DIR	2	BROAD	TRUE
ENST00000243578	B9D2:ENST00000243578	1	BI-DIR-2	5	BI-DIR	2	BI-DIR	5	BI-DIR	4	BI-DIR	2	BI-DIR	2	BI-DIR	4	BI-DIR	5	BI-DIR	1	BI-DIR	2	BI-DIR	1	BI-DIR	5	BI-DIR	4	BI-DIR	4	BI-DIR	3	BI-DIR	4	NARROW	TRUE
ENST00000243644	ZNF350:ENST00000243644	2	NARROW	4	NARROW	5	NARROW	4	NARROW	1	NARROW	1	EXPRESSED	5	NARROW	2	NARROW	2	NARROW	3	NARROW	5	NARROW	5	NARROW	2	NARROW	2	NARROW	1	NARROW	5	NARROW	4	NARROW	FALSE
ENST00000243662	RAB38:ENST00000243662	1	BI-DIR-2	2	EXPRESSED	5	NARROW	1	BROAD	1	NARROW	3	NARROW	5	NARROW	2	NARROW	2	NARROW	3	NARROW	5	NARROW	5	NARROW	1	REPRESSED	3	REPRESSED	1	NARROW	5	NARROW	3	BI-DIR	TRUE
ENST00000243673	GPR83:ENST00000243673	1	BI-DIR-2	1	REPRESSED	4	REPRESSED	2	REPRESSED	2	REPRESSED	4	REPRESSED	4	REPRESSED	1	REPRESSED	4	REPRESSED	2	REPRESSED	3	REPRESSED	3	REPRESSED	1	REPRESSED	3	REPRESSED	2	REPRESSED	2	REPRESSED	1	REPRESSED	TRUE
ENST00000243776	CHPF:ENST00000243776	4	BI-DIR	5	BI-DIR	5	NARROW	5	BI-DIR	4	BI-DIR	2	BI-DIR	5	NARROW	4	BI-DIR	5	BI-DIR	1	BI-DIR	5	NARROW	1	BI-DIR	5	BI-DIR	4	BI-DIR	4	BI-DIR	3	BI-DIR	3	BI-DIR	TRUE
ENST00000243878	ENKD1:ENST00000243878	4	BI-DIR	5	BI-DIR	5	NARROW	5	BI-DIR	4	BI-DIR	2	BI-DIR	5	NARROW	4	BI-DIR	2	NARROW	5	BI-DIR-2	5	NARROW	1	BI-DIR	5	BI-DIR	4	BI-DIR	4	BI-DIR	3	BI-DIR	4	NARROW	TRUE
ENST00000243903	ACTR5:ENST00000243903	2	NARROW	2	EXPRESSED	5	NARROW	4	NARROW	1	NARROW	3	NARROW	5	NARROW	2	NARROW	2	NARROW	3	NARROW	5	NARROW	5	NARROW	2	NARROW	2	NARROW	1	NARROW	5	NARROW	4	NARROW	TRUE
ENST00000243911	MC3R:ENST00000243911	5	INACTIVE	3	INACTIVE	3	INACTIVE	3	INACTIVE	5	INACTIVE	5	INACTIVE	3	INACTIVE	5	INACTIVE	3	INACTIVE	4	INACTIVE	1	INACTIVE	2	INACTIVE	1	REPRESSED	3	REPRESSED	2	REPRESSED	2	REPRESSED	1	REPRESSED	TRUE
ENST00000243913	GCNT7:ENST00000243913	1	BI-DIR-2	3	INACTIVE	3	INACTIVE	3	INACTIVE	5	INACTIVE	5	INACTIVE	3	INACTIVE	5	INACTIVE	3	INACTIVE	4	INACTIVE	1	INACTIVE	2	INACTIVE	1	REPRESSED	1	BI-DIR-2	2	REPRESSED	4	BI-DIR-2	1	REPRESSED	FALSE
ENST00000243924	PI3:ENST00000243924	5	INACTIVE	3	INACTIVE	3	INACTIVE	3	INACTIVE	5	INACTIVE	5	INACTIVE	3	INACTIVE	5	INACTIVE	3	INACTIVE	4	INACTIVE	1	INACTIVE	2	INACTIVE	1	REPRESSED	1	BI-DIR-2	2	REPRESSED	4	BI-DIR-2	1	REPRESSED	FALSE
ENST00000243997	ATP5E:ENST00000243997	4	BI-DIR	5	BI-DIR	2	BI-DIR	5	BI-DIR	4	BI-DIR	2	BI-DIR	2	BI-DIR	4	BI-DIR	5	BI-DIR	1	BI-DIR	2	BI-DIR	1	BI-DIR	5	BI-DIR	4	BI-DIR	4	BI-DIR	3	BI-DIR	3	BI-DIR	TRUE
ENST00000244007	PLCG1:ENST00000244007	4	BI-DIR	2	EXPRESSED	1	EXPRESSED	1	BROAD	3	BROAD	3	NARROW	1	BROAD	3	BROAD	1	BROAD	1	BI-DIR	4	BROAD	4	BROAD	4	BROAD	5	BROAD	3	BROAD	1	BROAD	2	BROAD	TRUE
ENST00000244020	SRSF6:ENST00000244020	2	NARROW	4	NARROW	5	NARROW	1	BROAD	3	BROAD	3	NARROW	1	BROAD	3	BROAD	1	BROAD	3	NARROW	4	BROAD	4	BROAD	2	NARROW	5	BROAD	3	BROAD	5	NARROW	4	NARROW	TRUE
ENST00000244040	RAB22A:ENST00000244040	4	BI-DIR	2	EXPRESSED	5	NARROW	5	BI-DIR	4	BI-DIR	3	NARROW	5	NARROW	4	BI-DIR	5	BI-DIR	1	BI-DIR	5	NARROW	5	NARROW	2	NARROW	2	NARROW	4	BI-DIR	3	BI-DIR	3	BI-DIR	TRUE
ENST00000244043	PTGIS:ENST00000244043	2	NARROW	2	EXPRESSED	1	EXPRESSED	4	NARROW	3	BROAD	1	EXPRESSED	5	NARROW	3	BROAD	1	BROAD	3	NARROW	5	NARROW	5	NARROW	2	NARROW	3	REPRESSED	1	NARROW	5	NARROW	1	REPRESSED	TRUE
ENST00000244050	SNAI1:ENST00000244050	2	NARROW	1	REPRESSED	5	NARROW	4	NARROW	1	NARROW	3	NARROW	1	BROAD	3	BROAD	1	BROAD	3	NARROW	4	BROAD	5	NARROW	2	NARROW	2	NARROW	1	NARROW	1	BROAD	4	NARROW	TRUE
ENST00000244051	MOCS3:ENST00000244051	4	BI-DIR	5	BI-DIR	2	BI-DIR	5	BI-DIR	4	BI-DIR	2	BI-DIR	2	BI-DIR	4	BI-DIR	5	BI-DIR	1	BI-DIR	2	BI-DIR	1	BI-DIR	5	BI-DIR	4	BI-DIR	4	BI-DIR	3	BI-DIR	3	BI-DIR	TRUE
ENST00000244061	RNF114:ENST00000244061	2	NARROW	4	NARROW	5	NARROW	4	NARROW	3	BROAD	3	NARROW	1	BROAD	3	BROAD	2	NARROW	3	NARROW	5	NARROW	5	NARROW	2	NARROW	5	BROAD	1	NARROW	5	NARROW	2	BROAD	TRUE
ENST00000244096	MAGEA10:ENST00000244096	5	INACTIVE	3	INACTIVE	3	INACTIVE	3	INACTIVE	5	INACTIVE	5	INACTIVE	3	INACTIVE	5	INACTIVE	3	INACTIVE	4	INACTIVE	1	INACTIVE	2	INACTIVE	1	REPRESSED	3	REPRESSED	2	REPRESSED	2	REPRESSED	4	NARROW	FALSE
ENST00000244137	PEPD:ENST00000244137	2	NARROW	4	NARROW	5	NARROW	4	NARROW	1	NARROW	3	NARROW	5	NARROW	2	NARROW	2	NARROW	3	NARROW	5	NARROW	5	NARROW	2	NARROW	2	NARROW	1	NARROW	5	NARROW	4	NARROW	TRUE
ENST00000244217	MCEE:ENST00000244217	4	BI-DIR	5	BI-DIR	2	BI-DIR	5	BI-DIR	4	BI-DIR	2	BI-DIR	2	BI-DIR	4	BI-DIR	5	BI-DIR	1	BI-DIR	2	BI-DIR	1	BI-DIR	5	BI-DIR	4	BI-DIR	4	BI-DIR	3	BI-DIR	3	BI-DIR	TRUE
ENST00000244221	PAIP2B:ENST00000244221	2	NARROW	4	NARROW	5	NARROW	4	NARROW	1	NARROW	3	NARROW	5	NARROW	2	NARROW	2	NARROW	3	NARROW	5	NARROW	4	BROAD	2	NARROW	5	BROAD	1	NARROW	5	NARROW	4	NARROW	TRUE
ENST00000244227	SNRNP27:ENST00000244227	2	NARROW	4	NARROW	5	NARROW	4	NARROW	1	NARROW	3	NARROW	1	BROAD	3	BROAD	2	NARROW	3	NARROW	4	BROAD	5	NARROW	2	NARROW	2	NARROW	1	NARROW	5	NARROW	4	NARROW	FALSE
ENST00000244230	MPHOSPH10:ENST00000244230	4	BI-DIR	5	BI-DIR	2	BI-DIR	5	BI-DIR	4	BI-DIR	2	BI-DIR	2	BI-DIR	4	BI-DIR	5	BI-DIR	1	BI-DIR	2	BI-DIR	1	BI-DIR	5	BI-DIR	4	BI-DIR	4	BI-DIR	3	BI-DIR	3	BI-DIR	TRUE
ENST00000244241	IL17C:ENST00000244241	1	BI-DIR-2	1	REPRESSED	4	REPRESSED	2	REPRESSED	2	REPRESSED	4	REPRESSED	4	REPRESSED	1	REPRESSED	4	REPRESSED	2	REPRESSED	3	REPRESSED	3	REPRESSED	1	REPRESSED	3	REPRESSED	2	REPRESSED	2	REPRESSED	1	REPRESSED	FALSE
ENST00000244289	LIPE:ENST00000244289	1	BI-DIR-2	5	BI-DIR	3	INACTIVE	5	BI-DIR	4	BI-DIR	5	INACTIVE	3	INACTIVE	4	BI-DIR	3	INACTIVE	5	BI-DIR-2	1	INACTIVE	1	BI-DIR	3	BI-DIR-2	1	BI-DIR-2	5	BI-DIR-2	4	BI-DIR-2	1	REPRESSED	FALSE
ENST00000244314	IRGC:ENST00000244314	5	INACTIVE	3	INACTIVE	3	INACTIVE	3	INACTIVE	5	INACTIVE	5	INACTIVE	3	INACTIVE	5	INACTIVE	3	INACTIVE	4	INACTIVE	1	INACTIVE	2	INACTIVE	1	REPRESSED	3	REPRESSED	2	REPRESSED	2	REPRESSED	1	REPRESSED	FALSE
ENST00000244333	LYPD3:ENST00000244333	2	NARROW	1	REPRESSED	4	REPRESSED	2	REPRESSED	2	REPRESSED	5	INACTIVE	4	REPRESSED	1	REPRESSED	4	REPRESSED	2	REPRESSED	3	REPRESSED	3	REPRESSED	1	REPRESSED	3	REPRESSED	2	REPRESSED	2	REPRESSED	2	BROAD	FALSE
ENST00000244360	RNF39:ENST00000244360	3	REPRESSED	1	REPRESSED	4	REPRESSED	2	REPRESSED	2	REPRESSED	4	REPRESSED	4	REPRESSED	1	REPRESSED	4	REPRESSED	2	REPRESSED	3	REPRESSED	3	REPRESSED	3	BI-DIR-2	4	BI-DIR	5	BI-DIR-2	4	BI-DIR-2	5	BI-DIR-2	TRUE
ENST00000244496	RRP36:ENST00000244496	4	BI-DIR	5	BI-DIR	2	BI-DIR	5	BI-DIR	4	BI-DIR	2	BI-DIR	2	BI-DIR	4	BI-DIR	5	BI-DIR	1	BI-DIR	2	BI-DIR	1	BI-DIR	5	BI-DIR	4	BI-DIR	4	BI-DIR	3	BI-DIR	3	BI-DIR	TRUE
ENST00000244513	BTN1A1:ENST00000244513	3	REPRESSED	1	REPRESSED	4	REPRESSED	2	REPRESSED	2	REPRESSED	4	REPRESSED	4	REPRESSED	1	REPRESSED	4	REPRESSED	2	REPRESSED	3	REPRESSED	3	REPRESSED	1	REPRESSED	3	REPRESSED	2	REPRESSED	2	REPRESSED	1	REPRESSED	TRUE
ENST00000244519	BTN3A3:ENST00000244519	1	BI-DIR-2	3	INACTIVE	5	NARROW	4	NARROW	1	NARROW	1	EXPRESSED	3	INACTIVE	4	BI-DIR	2	NARROW	5	BI-DIR-2	1	INACTIVE	2	INACTIVE	2	NARROW	2	NARROW	1	NARROW	5	NARROW	4	NARROW	FALSE
ENST00000244520	SNRPC:ENST00000244520	4	BI-DIR	4	NARROW	5	NARROW	4	NARROW	1	NARROW	3	NARROW	5	NARROW	2	NARROW	2	NARROW	3	NARROW	5	NARROW	5	NARROW	2	NARROW	2	NARROW	1	NARROW	3	BI-DIR	4	NARROW	TRUE
ENST00000244527	SLC17A1:ENST00000244527	5	INACTIVE	3	INACTIVE	3	INACTIVE	3	INACTIVE	5	INACTIVE	3	NARROW	3	INACTIVE	5	INACTIVE	3	INACTIVE	4	INACTIVE	1	INACTIVE	2	INACTIVE	1	REPRESSED	3	REPRESSED	2	REPRESSED	2	REPRESSED	1	REPRESSED	FALSE
ENST00000244534	HIST1H1D:ENST00000244534	2	NARROW	2	EXPRESSED	1	EXPRESSED	1	BROAD	3	BROAD	1	EXPRESSED	1	BROAD	3	BROAD	1	BROAD	3	NARROW	4	BROAD	4	BROAD	1	REPRESSED	3	REPRESSED	2	REPRESSED	5	NARROW	2	BROAD	FALSE
ENST00000244537	HIST1H4F:ENST00000244537	5	INACTIVE	2	EXPRESSED	1	EXPRESSED	4	NARROW	1	NARROW	1	EXPRESSED	5	NARROW	2	NARROW	1	BROAD	4	INACTIVE	4	BROAD	5	NARROW	1	REPRESSED	3	REPRESSED	2	REPRESSED	2	REPRESSED	4	NARROW	TRUE
ENST00000244565	UNC5CL:ENST00000244565	1	BI-DIR-2	3	INACTIVE	3	INACTIVE	3	INACTIVE	5	INACTIVE	5	INACTIVE	3	INACTIVE	5	INACTIVE	3	INACTIVE	4	INACTIVE	1	INACTIVE	2	INACTIVE	1	REPRESSED	2	NARROW	2	REPRESSED	2	REPRESSED	1	REPRESSED	FALSE
ENST00000244571	AARS2:ENST00000244571	2	NARROW	2	EXPRESSED	5	NARROW	4	NARROW	1	NARROW	3	NARROW	5	NARROW	2	NARROW	2	NARROW	3	NARROW	5	NARROW	5	NARROW	2	NARROW	2	NARROW	1	NARROW	5	NARROW	4	NARROW	TRUE
ENST00000244573	HIST1H1A:ENST00000244573	5	INACTIVE	2	EXPRESSED	1	EXPRESSED	1	BROAD	3	BROAD	1	EXPRESSED	1	BROAD	3	BROAD	1	BROAD	4	INACTIVE	4	BROAD	4	BROAD	2	NARROW	3	REPRESSED	2	REPRESSED	2	REPRESSED	1	REPRESSED	FALSE
ENST00000244623	OR2B6:ENST00000244623	5	INACTIVE	3	INACTIVE	3	INACTIVE	3	INACTIVE	5	INACTIVE	5	INACTIVE	3	INACTIVE	5	INACTIVE	3	INACTIVE	4	INACTIVE	1	INACTIVE	2	INACTIVE	1	REPRESSED	3	REPRESSED	2	REPRESSED	2	REPRESSED	1	REPRESSED	FALSE
ENST00000244669	APOBEC2:ENST00000244669	1	BI-DIR-2	3	INACTIVE	3	INACTIVE	3	INACTIVE	5	INACTIVE	5	INACTIVE	3	INACTIVE	5	INACTIVE	3	INACTIVE	4	INACTIVE	1	INACTIVE	4	BROAD	4	BROAD	1	BI-DIR-2	2	REPRESSED	5	NARROW	4	NARROW	FALSE
ENST00000244670	KLHDC3:ENST00000244670	4	BI-DIR	5	BI-DIR	2	BI-DIR	5	BI-DIR	4	BI-DIR	2	BI-DIR	2	BI-DIR	4	BI-DIR	5	BI-DIR	1	BI-DIR	2	BI-DIR	1	BI-DIR	5	BI-DIR	4	BI-DIR	4	BI-DIR	3	BI-DIR	3	BI-DIR	TRUE
ENST00000244711	MEA1:ENST00000244711	4	BI-DIR	5	BI-DIR	2	BI-DIR	5	BI-DIR	4	BI-DIR	2	BI-DIR	2	BI-DIR	4	BI-DIR	5	BI-DIR	1	BI-DIR	2	BI-DIR	1	BI-DIR	5	BI-DIR	4	BI-DIR	4	BI-DIR	3	BI-DIR	3	BI-DIR	TRUE
ENST00000244745	SOX4:ENST00000244745	2	NARROW	4	NARROW	5	NARROW	1	BROAD	3	BROAD	1	EXPRESSED	1	BROAD	3	BROAD	1	BROAD	3	NARROW	4	BROAD	4	BROAD	4	BROAD	5	BROAD	2	REPRESSED	1	BROAD	2	BROAD	FALSE
ENST00000244751	CPNE5:ENST00000244751	3	REPRESSED	1	REPRESSED	4	REPRESSED	2	REPRESSED	2	REPRESSED	4	REPRESSED	4	REPRESSED	1	REPRESSED	4	REPRESSED	3	NARROW	3	REPRESSED	5	NARROW	5	BI-DIR	3	REPRESSED	2	REPRESSED	5	NARROW	1	REPRESSED	TRUE
ENST00000244869	EREG:ENST00000244869	5	INACTIVE	1	REPRESSED	4	REPRESSED	2	REPRESSED	2	REPRESSED	4	REPRESSED	4	REPRESSED	1	REPRESSED	4	REPRESSED	2	REPRESSED	3	REPRESSED	3	REPRESSED	1	REPRESSED	3	REPRESSED	2	REPRESSED	2	REPRESSED	1	REPRESSED	FALSE
ENST00000244926	SCGB1D2:ENST00000244926	5	INACTIVE	3	INACTIVE	3	INACTIVE	3	INACTIVE	5	INACTIVE	5	INACTIVE	3	INACTIVE	5	INACTIVE	3	INACTIVE	4	INACTIVE	1	INACTIVE	2	INACTIVE	1	REPRESSED	3	REPRESSED	1	NARROW	2	REPRESSED	1	REPRESSED	FALSE
ENST00000244930	SCGB2A1:ENST00000244930	5	INACTIVE	3	INACTIVE	3	INACTIVE	3	INACTIVE	5	INACTIVE	5	INACTIVE	3	INACTIVE	5	INACTIVE	3	INACTIVE	4	INACTIVE	1	INACTIVE	2	INACTIVE	1	REPRESSED	2	NARROW	2	REPRESSED	4	BI-DIR-2	1	REPRESSED	FALSE
ENST00000245105	SH3TC1:ENST00000245105	5	INACTIVE	3	INACTIVE	1	EXPRESSED	4	NARROW	1	NARROW	3	NARROW	3	INACTIVE	5	INACTIVE	1	BROAD	4	INACTIVE	1	INACTIVE	5	NARROW	4	BROAD	5	BROAD	3	BROAD	1	BROAD	2	BROAD	FALSE
ENST00000245157	BBS2:ENST00000245157	2	NARROW	4	NARROW	5	NARROW	4	NARROW	1	NARROW	3	NARROW	5	NARROW	2	NARROW	2	NARROW	3	NARROW	5	NARROW	5	NARROW	2	NARROW	2	NARROW	3	BROAD	5	NARROW	4	NARROW	TRUE
ENST00000245185	MT2A:ENST00000245185	3	REPRESSED	1	REPRESSED	1	EXPRESSED	1	BROAD	2	REPRESSED	3	NARROW	3	INACTIVE	1	REPRESSED	2	NARROW	2	REPRESSED	3	REPRESSED	5	NARROW	4	BROAD	5	BROAD	3	BROAD	1	BROAD	2	BROAD	TRUE
ENST00000245206	GOT2:ENST00000245206	2	NARROW	4	NARROW	5	NARROW	4	NARROW	1	NARROW	3	NARROW	5	NARROW	2	NARROW	2	NARROW	3	NARROW	5	NARROW	5	NARROW	2	NARROW	2	NARROW	1	NARROW	5	NARROW	4	NARROW	TRUE
ENST00000245255	PIWIL1:ENST00000245255	5	INACTIVE	3	INACTIVE	4	REPRESSED	3	INACTIVE	5	INACTIVE	5	INACTIVE	3	INACTIVE	5	INACTIVE	4	REPRESSED	2	REPRESSED	3	REPRESSED	2	INACTIVE	1	REPRESSED	3	REPRESSED	2	REPRESSED	2	REPRESSED	1	REPRESSED	TRUE
ENST00000245304	RAP2A:ENST00000245304	4	BI-DIR	4	NARROW	5	NARROW	1	BROAD	3	BROAD	3	NARROW	1	BROAD	3	BROAD	1	BROAD	3	NARROW	4	BROAD	4	BROAD	2	NARROW	2	NARROW	3	BROAD	5	NARROW	2	BROAD	TRUE
ENST00000245312	SLC10A2:ENST00000245312	5	INACTIVE	3	INACTIVE	3	INACTIVE	3	INACTIVE	5	INACTIVE	5	INACTIVE	3	INACTIVE	5	INACTIVE	3	INACTIVE	4	INACTIVE	1	INACTIVE	2	INACTIVE	1	REPRESSED	3	REPRESSED	2	REPRESSED	2	REPRESSED	1	REPRESSED	FALSE
ENST00000245323	EFNB2:ENST00000245323	2	NARROW	2	EXPRESSED	1	EXPRESSED	1	BROAD	3	BROAD	1	EXPRESSED	1	BROAD	3	BROAD	1	BROAD	3	NARROW	4	BROAD	4	BROAD	4	BROAD	2	NARROW	2	REPRESSED	1	BROAD	4	NARROW	TRUE
ENST00000245407	SLC22A5:ENST00000245407	4	BI-DIR	2	EXPRESSED	1	EXPRESSED	4	NARROW	4	BI-DIR	1	EXPRESSED	5	NARROW	4	BI-DIR	2	NARROW	1	BI-DIR	5	NARROW	1	BI-DIR	5	BI-DIR	4	BI-DIR	4	BI-DIR	3	BI-DIR	3	BI-DIR	TRUE
ENST00000245414	IRF1:ENST00000245414	2	NARROW	1	REPRESSED	5	NARROW	4	NARROW	1	NARROW	1	EXPRESSED	5	NARROW	1	REPRESSED	2	NARROW	2	REPRESSED	5	NARROW	5	NARROW	4	BROAD	5	BROAD	3	BROAD	1	BROAD	2	BROAD	TRUE
ENST00000245441	NIN:ENST00000245441	2	NARROW	2	EXPRESSED	1	EXPRESSED	1	BROAD	1	NARROW	1	EXPRESSED	4	REPRESSED	3	BROAD	1	BROAD	3	NARROW	4	BROAD	4	BROAD	2	NARROW	3	REPRESSED	3	BROAD	5	NARROW	2	BROAD	TRUE
ENST00000245451	BMP4:ENST00000245451	3	REPRESSED	1	REPRESSED	5	NARROW	1	BROAD	3	BROAD	3	NARROW	1	BROAD	3	BROAD	1	BROAD	3	NARROW	4	BROAD	3	REPRESSED	4	BROAD	3	REPRESSED	1	NARROW	1	BROAD	2	BROAD	TRUE
ENST00000245457	PTGER2:ENST00000245457	3	REPRESSED	1	REPRESSED	4	REPRESSED	2	REPRESSED	2	REPRESSED	4	REPRESSED	4	REPRESSED	3	BROAD	4	REPRESSED	2	REPRESSED	3	REPRESSED	3	REPRESSED	1	REPRESSED	3	REPRESSED	1	NARROW	3	BI-DIR	4	NARROW	TRUE
ENST00000245479	SOX9:ENST00000245479	3	REPRESSED	2	EXPRESSED	5	NARROW	2	REPRESSED	3	BROAD	4	REPRESSED	1	BROAD	3	BROAD	1	BROAD	3	NARROW	4	BROAD	4	BROAD	5	BI-DIR	5	BROAD	3	BROAD	1	BROAD	1	REPRESSED	TRUE
ENST00000245503	MYH2:ENST00000245503	2	NARROW	3	INACTIVE	3	INACTIVE	3	INACTIVE	5	INACTIVE	5	INACTIVE	3	INACTIVE	5	INACTIVE	3	INACTIVE	4	INACTIVE	1	INACTIVE	2	INACTIVE	1	REPRESSED	3	REPRESSED	2	REPRESSED	2	REPRESSED	1	REPRESSED	FALSE
ENST00000245539	MRPS7:ENST00000245539	4	BI-DIR	4	NARROW	5	NARROW	5	BI-DIR	4	BI-DIR	2	BI-DIR	2	BI-DIR	4	BI-DIR	2	NARROW	1	BI-DIR	2	BI-DIR	1	BI-DIR	5	BI-DIR	4	BI-DIR	4	BI-DIR	3	BI-DIR	3	BI-DIR	TRUE
ENST00000245543	ARMC7:ENST00000245543	4	BI-DIR	4	NARROW	5	NARROW	4	NARROW	1	NARROW	3	NARROW	5	NARROW	4	BI-DIR	2	NARROW	3	NARROW	5	NARROW	5	NARROW	2	NARROW	4	BI-DIR	1	NARROW	3	BI-DIR	4	NARROW	TRUE
ENST00000245544	NUP85:ENST00000245544	4	BI-DIR	4	NARROW	5	NARROW	4	NARROW	1	NARROW	3	NARROW	5	NARROW	2	NARROW	2	NARROW	3	NARROW	5	NARROW	5	NARROW	2	NARROW	4	BI-DIR	1	NARROW	3	BI-DIR	4	NARROW	TRUE
ENST00000245552	NT5C:ENST00000245552	4	BI-DIR	4	NARROW	5	NARROW	4	NARROW	1	NARROW	3	NARROW	5	NARROW	2	NARROW	2	NARROW	3	NARROW	5	NARROW	5	NARROW	2	NARROW	4	BI-DIR	1	NARROW	1	BROAD	4	NARROW	TRUE
ENST00000245564	MSTO1:ENST00000245564	1	BI-DIR-2	4	NARROW	5	NARROW	4	NARROW	1	NARROW	3	NARROW	5	NARROW	2	NARROW	2	NARROW	5	BI-DIR-2	5	NARROW	5	NARROW	3	BI-DIR-2	1	BI-DIR-2	5	BI-DIR-2	4	BI-DIR-2	4	NARROW	TRUE
ENST00000245663	ZBTB46:ENST00000245663	3	REPRESSED	1	REPRESSED	4	REPRESSED	2	REPRESSED	3	BROAD	1	EXPRESSED	4	REPRESSED	1	REPRESSED	4	REPRESSED	2	REPRESSED	3	REPRESSED	4	BROAD	4	BROAD	2	NARROW	3	BROAD	1	BROAD	4	NARROW	TRUE
ENST00000245680	SLC35F5:ENST00000245680	2	NARROW	2	EXPRESSED	5	NARROW	1	BROAD	3	BROAD	3	NARROW	5	NARROW	3	BROAD	2	NARROW	3	NARROW	5	NARROW	5	NARROW	2	NARROW	5	BROAD	3	BROAD	5	NARROW	2	BROAD	TRUE
ENST00000245812	ALKBH7:ENST00000245812	2	NARROW	4	NARROW	5	NARROW	4	NARROW	1	NARROW	3	NARROW	5	NARROW	2	NARROW	2	NARROW	3	NARROW	5	NARROW	5	NARROW	2	NARROW	5	BROAD	1	NARROW	5	NARROW	4	NARROW	TRUE
ENST00000245816	CLPP:ENST00000245816	2	NARROW	4	NARROW	5	NARROW	4	NARROW	1	NARROW	3	NARROW	5	NARROW	2	NARROW	2	NARROW	3	NARROW	5	NARROW	5	NARROW	2	NARROW	2	NARROW	1	NARROW	5	NARROW	4	NARROW	TRUE
ENST00000245817	TNFSF9:ENST00000245817	3	REPRESSED	1	REPRESSED	5	NARROW	2	REPRESSED	2	REPRESSED	4	REPRESSED	4	REPRESSED	1	REPRESSED	4	REPRESSED	2	REPRESSED	3	REPRESSED	3	REPRESSED	1	REPRESSED	3	REPRESSED	2	REPRESSED	5	NARROW	1	REPRESSED	TRUE
ENST00000245838	THOC2:ENST00000245838	2	NARROW	2	EXPRESSED	1	EXPRESSED	4	NARROW	1	NARROW	1	EXPRESSED	5	NARROW	2	NARROW	2	NARROW	3	NARROW	5	NARROW	5	NARROW	2	NARROW	2	NARROW	1	NARROW	5	NARROW	4	NARROW	TRUE
ENST00000245907	C3:ENST00000245907	5	INACTIVE	3	INACTIVE	3	INACTIVE	3	INACTIVE	5	INACTIVE	3	NARROW	3	INACTIVE	5	INACTIVE	2	NARROW	4	INACTIVE	1	INACTIVE	2	INACTIVE	2	NARROW	4	BI-DIR	3	BROAD	4	BI-DIR-2	1	REPRESSED	FALSE
ENST00000245908	SH2D3A:ENST00000245908	2	NARROW	1	REPRESSED	4	REPRESSED	2	REPRESSED	2	REPRESSED	5	INACTIVE	4	REPRESSED	1	REPRESSED	4	REPRESSED	2	REPRESSED	3	REPRESSED	2	INACTIVE	1	REPRESSED	4	BI-DIR	2	REPRESSED	5	NARROW	2	BROAD	TRUE
ENST00000245912	TNFSF14:ENST00000245912	5	INACTIVE	3	INACTIVE	3	INACTIVE	3	INACTIVE	5	INACTIVE	5	INACTIVE	3	INACTIVE	5	INACTIVE	3	INACTIVE	4	INACTIVE	1	INACTIVE	2	INACTIVE	1	REPRESSED	1	BI-DIR-2	5	BI-DIR-2	4	BI-DIR-2	1	REPRESSED	FALSE
ENST00000245923	RTN2:ENST00000245923	1	BI-DIR-2	4	NARROW	4	REPRESSED	2	REPRESSED	2	REPRESSED	4	REPRESSED	4	REPRESSED	1	REPRESSED	4	REPRESSED	2	REPRESSED	3	REPRESSED	3	REPRESSED	3	BI-DIR-2	1	BI-DIR-2	5	BI-DIR-2	4	BI-DIR-2	1	REPRESSED	TRUE
ENST00000245932	VASP:ENST00000245932	4	BI-DIR	4	NARROW	5	NARROW	1	BROAD	1	NARROW	3	NARROW	1	BROAD	2	NARROW	1	BROAD	3	NARROW	4	BROAD	4	BROAD	4	BROAD	5	BROAD	3	BROAD	1	BROAD	2	BROAD	TRUE
ENST00000245934	SYMPK:ENST00000245934	4	BI-DIR	2	EXPRESSED	5	NARROW	4	NARROW	1	NARROW	2	BI-DIR	5	NARROW	2	NARROW	5	BI-DIR	3	NARROW	5	NARROW	5	NARROW	2	NARROW	4	BI-DIR	1	NARROW	3	BI-DIR	2	BROAD	TRUE
ENST00000245957	C20orf26:ENST00000245957	1	BI-DIR-2	2	EXPRESSED	2	BI-DIR	5	BI-DIR	4	BI-DIR	2	BI-DIR	2	BI-DIR	4	BI-DIR	5	BI-DIR	1	BI-DIR	2	BI-DIR	1	BI-DIR	5	BI-DIR	4	BI-DIR	2	REPRESSED	3	BI-DIR	5	BI-DIR-2	TRUE
ENST00000246006	CD93:ENST00000246006	5	INACTIVE	3	INACTIVE	5	NARROW	4	NARROW	1	NARROW	3	NARROW	3	INACTIVE	2	NARROW	1	BROAD	4	INACTIVE	1	INACTIVE	5	NARROW	4	BROAD	2	NARROW	3	BROAD	1	BROAD	2	BROAD	FALSE
ENST00000246012	CST8:ENST00000246012	5	INACTIVE	3	INACTIVE	3	INACTIVE	3	INACTIVE	5	INACTIVE	5	INACTIVE	3	INACTIVE	5	INACTIVE	3	INACTIVE	4	INACTIVE	1	INACTIVE	2	INACTIVE	1	REPRESSED	3	REPRESSED	2	REPRESSED	2	REPRESSED	1	REPRESSED	FALSE
ENST00000246024	TMX4:ENST00000246024	2	NARROW	4	NARROW	5	NARROW	4	NARROW	1	NARROW	3	NARROW	5	NARROW	2	NARROW	2	NARROW	3	NARROW	5	NARROW	5	NARROW	2	NARROW	2	NARROW	1	NARROW	5	NARROW	4	NARROW	TRUE
ENST00000246069	DSTN:ENST00000246069	4	BI-DIR	4	NARROW	5	NARROW	1	BROAD	3	BROAD	3	NARROW	1	BROAD	3	BROAD	1	BROAD	3	NARROW	4	BROAD	4	BROAD	4	BROAD	5	BROAD	3	BROAD	1	BROAD	2	BROAD	TRUE
ENST00000246070	LAMP5:ENST00000246070	3	REPRESSED	5	BI-DIR	4	REPRESSED	2	REPRESSED	2	REPRESSED	4	REPRESSED	4	REPRESSED	1	REPRESSED	4	REPRESSED	2	REPRESSED	3	REPRESSED	3	REPRESSED	1	REPRESSED	3	REPRESSED	2	REPRESSED	2	REPRESSED	1	REPRESSED	TRUE
ENST00000246071	SNRPB2:ENST00000246071	2	NARROW	4	NARROW	5	NARROW	4	NARROW	1	NARROW	3	NARROW	5	NARROW	2	NARROW	2	NARROW	3	NARROW	5	NARROW	5	NARROW	2	NARROW	2	NARROW	1	NARROW	5	NARROW	4	NARROW	TRUE
ENST00000246080	TCF15:ENST00000246080	3	REPRESSED	1	REPRESSED	4	REPRESSED	2	REPRESSED	2	REPRESSED	4	REPRESSED	4	REPRESSED	1	REPRESSED	4	REPRESSED	2	REPRESSED	3	REPRESSED	3	REPRESSED	4	BROAD	3	REPRESSED	1	NARROW	2	REPRESSED	1	REPRESSED	TRUE
ENST00000246104	SCRT2:ENST00000246104	3	REPRESSED	4	NARROW	4	REPRESSED	2	REPRESSED	2	REPRESSED	4	REPRESSED	4	REPRESSED	1	REPRESSED	4	REPRESSED	2	REPRESSED	3	REPRESSED	3	REPRESSED	1	REPRESSED	3	REPRESSED	2	REPRESSED	2	REPRESSED	1	REPRESSED	TRUE
ENST00000246105	DEFB129:ENST00000246105	5	INACTIVE	3	INACTIVE	3	INACTIVE	3	INACTIVE	5	INACTIVE	5	INACTIVE	3	INACTIVE	5	INACTIVE	3	INACTIVE	4	INACTIVE	1	INACTIVE	2	INACTIVE	1	REPRESSED	3	REPRESSED	2	REPRESSED	2	REPRESSED	1	REPRESSED	FALSE
ENST00000246112	TLE6:ENST00000246112	2	NARROW	1	REPRESSED	5	NARROW	3	INACTIVE	5	INACTIVE	5	INACTIVE	3	INACTIVE	5	INACTIVE	3	INACTIVE	4	INACTIVE	1	INACTIVE	5	NARROW	2	NARROW	2	NARROW	5	BI-DIR-2	5	NARROW	4	NARROW	TRUE
ENST00000246117	NCLN:ENST00000246117	2	NARROW	2	EXPRESSED	5	NARROW	4	NARROW	1	NARROW	3	NARROW	5	NARROW	2	NARROW	2	NARROW	3	NARROW	5	NARROW	5	NARROW	2	NARROW	5	BROAD	3	BROAD	3	BI-DIR	4	NARROW	TRUE
ENST00000246151	PITHD1:ENST00000246151	4	BI-DIR	5	BI-DIR	2	BI-DIR	5	BI-DIR	4	BI-DIR	2	BI-DIR	2	BI-DIR	4	BI-DIR	5	BI-DIR	1	BI-DIR	2	BI-DIR	1	BI-DIR	5	BI-DIR	4	BI-DIR	4	BI-DIR	3	BI-DIR	4	NARROW	TRUE
ENST00000246166	FNTB:ENST00000246166	2	NARROW	2	EXPRESSED	5	NARROW	4	NARROW	1	NARROW	3	NARROW	5	NARROW	2	NARROW	2	NARROW	3	NARROW	5	NARROW	5	NARROW	2	NARROW	2	NARROW	1	NARROW	5	NARROW	4	NARROW	TRUE
ENST00000246174	ARMCX5:ENST00000246174	2	NARROW	4	NARROW	5	NARROW	4	NARROW	1	NARROW	3	NARROW	5	NARROW	2	NARROW	2	NARROW	3	NARROW	5	NARROW	5	NARROW	2	NARROW	2	NARROW	1	NARROW	5	NARROW	4	NARROW	TRUE
ENST00000246186	MMP24:ENST00000246186	2	NARROW	1	REPRESSED	4	REPRESSED	5	BI-DIR	2	REPRESSED	4	REPRESSED	4	REPRESSED	1	REPRESSED	4	REPRESSED	5	BI-DIR-2	3	REPRESSED	3	REPRESSED	3	BI-DIR-2	1	BI-DIR-2	5	BI-DIR-2	4	BI-DIR-2	1	REPRESSED	TRUE
ENST00000246229	PLAGL2:ENST00000246229	4	BI-DIR	2	EXPRESSED	1	EXPRESSED	5	BI-DIR	4	BI-DIR	2	BI-DIR	2	BI-DIR	4	BI-DIR	5	BI-DIR	1	BI-DIR	2	BI-DIR	1	BI-DIR	5	BI-DIR	4	BI-DIR	4	BI-DIR	3	BI-DIR	5	BI-DIR-2	TRUE
ENST00000246337	UROD:ENST00000246337	4	BI-DIR	4	NARROW	5	NARROW	5	BI-DIR	4	BI-DIR	2	BI-DIR	2	BI-DIR	4	BI-DIR	5	BI-DIR	1	BI-DIR	2	BI-DIR	1	BI-DIR	5	BI-DIR	4	BI-DIR	4	BI-DIR	3	BI-DIR	3	BI-DIR	TRUE
ENST00000246515	SLURP1:ENST00000246515	5	INACTIVE	3	INACTIVE	3	INACTIVE	3	INACTIVE	5	INACTIVE	5	INACTIVE	3	INACTIVE	5	INACTIVE	3	INACTIVE	4	INACTIVE	1	INACTIVE	2	INACTIVE	1	REPRESSED	3	REPRESSED	5	BI-DIR-2	2	REPRESSED	1	REPRESSED	FALSE
ENST00000246532	IGFLR1:ENST00000246532	1	BI-DIR-2	5	BI-DIR	2	BI-DIR	5	BI-DIR	4	BI-DIR	2	BI-DIR	2	BI-DIR	4	BI-DIR	5	BI-DIR	5	BI-DIR-2	2	BI-DIR	1	BI-DIR	3	BI-DIR-2	1	BI-DIR-2	5	BI-DIR-2	4	BI-DIR-2	5	BI-DIR-2	FALSE
ENST00000246533	CAPNS1:ENST00000246533	2	NARROW	4	NARROW	5	NARROW	4	NARROW	1	NARROW	3	NARROW	5	NARROW	2	NARROW	2	NARROW	3	NARROW	4	BROAD	5	NARROW	4	BROAD	5	BROAD	3	BROAD	1	BROAD	2	BROAD	TRUE
ENST00000246535	PDCD2L:ENST00000246535	4	BI-DIR	4	NARROW	5	NARROW	4	NARROW	1	NARROW	3	NARROW	5	NARROW	2	NARROW	2	NARROW	3	NARROW	5	NARROW	5	NARROW	2	NARROW	2	NARROW	5	BI-DIR-2	4	BI-DIR-2	4	NARROW	TRUE
ENST00000246548	UBA2:ENST00000246548	2	NARROW	4	NARROW	5	NARROW	1	BROAD	1	NARROW	3	NARROW	1	BROAD	2	NARROW	2	NARROW	3	NARROW	4	BROAD	5	NARROW	2	NARROW	2	NARROW	1	NARROW	3	BI-DIR	4	NARROW	TRUE
ENST00000246551	HCST:ENST00000246551	1	BI-DIR-2	1	REPRESSED	5	NARROW	4	NARROW	5	INACTIVE	3	NARROW	3	INACTIVE	5	INACTIVE	5	BI-DIR	2	REPRESSED	1	INACTIVE	2	INACTIVE	2	NARROW	1	BI-DIR-2	5	BI-DIR-2	4	BI-DIR-2	2	BROAD	FALSE
ENST00000246553	FFAR1:ENST00000246553	5	INACTIVE	3	INACTIVE	3	INACTIVE	3	INACTIVE	5	INACTIVE	5	INACTIVE	3	INACTIVE	5	INACTIVE	3	INACTIVE	4	INACTIVE	1	INACTIVE	2	INACTIVE	1	REPRESSED	1	BI-DIR-2	2	REPRESSED	2	REPRESSED	1	REPRESSED	TRUE
ENST00000246554	COX6B1:ENST00000246554	2	NARROW	4	NARROW	5	NARROW	4	NARROW	1	NARROW	3	NARROW	5	NARROW	2	NARROW	2	NARROW	3	NARROW	5	NARROW	5	NARROW	2	NARROW	2	NARROW	1	NARROW	5	NARROW	4	NARROW	FALSE
ENST00000246639	KRT35:ENST00000246639	5	INACTIVE	3	INACTIVE	3	INACTIVE	3	INACTIVE	5	INACTIVE	5	INACTIVE	3	INACTIVE	5	INACTIVE	3	INACTIVE	4	INACTIVE	1	INACTIVE	2	INACTIVE	1	REPRESSED	3	REPRESSED	2	REPRESSED	2	REPRESSED	1	REPRESSED	FALSE
ENST00000246646	KRT38:ENST00000246646	5	INACTIVE	3	INACTIVE	3	INACTIVE	3	INACTIVE	5	INACTIVE	5	INACTIVE	3	INACTIVE	5	INACTIVE	3	INACTIVE	4	INACTIVE	1	INACTIVE	2	INACTIVE	1	REPRESSED	3	REPRESSED	2	REPRESSED	2	REPRESSED	1	REPRESSED	FALSE
ENST00000246657	CCR7:ENST00000246657	5	INACTIVE	3	INACTIVE	3	INACTIVE	3	INACTIVE	5	INACTIVE	5	INACTIVE	3	INACTIVE	5	INACTIVE	3	INACTIVE	4	INACTIVE	1	INACTIVE	2	INACTIVE	1	REPRESSED	3	REPRESSED	2	REPRESSED	2	REPRESSED	1	REPRESSED	FALSE
ENST00000246662	KRT9:ENST00000246662	5	INACTIVE	3	INACTIVE	3	INACTIVE	3	INACTIVE	5	INACTIVE	5	INACTIVE	3	INACTIVE	5	INACTIVE	3	INACTIVE	4	INACTIVE	1	INACTIVE	2	INACTIVE	1	REPRESSED	3	REPRESSED	2	REPRESSED	4	BI-DIR-2	1	REPRESSED	FALSE
ENST00000246672	NR1D1:ENST00000246672	2	NARROW	3	INACTIVE	1	EXPRESSED	1	BROAD	1	NARROW	3	NARROW	5	NARROW	2	NARROW	1	BROAD	3	NARROW	5	NARROW	4	BROAD	4	BROAD	5	BROAD	3	BROAD	1	BROAD	2	BROAD	TRUE
ENST00000246747	ARL2:ENST00000246747	2	NARROW	4	NARROW	5	NARROW	4	NARROW	1	NARROW	3	NARROW	5	NARROW	2	NARROW	2	NARROW	3	NARROW	5	NARROW	5	NARROW	2	NARROW	4	BI-DIR	4	BI-DIR	5	NARROW	4	NARROW	TRUE
ENST00000246792	RRAS:ENST00000246792	1	BI-DIR-2	4	NARROW	5	NARROW	5	BI-DIR	3	BROAD	2	BI-DIR	2	BI-DIR	4	BI-DIR	1	BROAD	1	BI-DIR	2	BI-DIR	4	BROAD	5	BI-DIR	4	BI-DIR	4	BI-DIR	1	BROAD	3	BI-DIR	TRUE
ENST00000246794	PRRG2:ENST00000246794	1	BI-DIR-2	5	BI-DIR	2	BI-DIR	5	BI-DIR	4	BI-DIR	2	BI-DIR	2	BI-DIR	4	BI-DIR	5	BI-DIR	5	BI-DIR-2	2	BI-DIR	1	BI-DIR	3	BI-DIR-2	4	BI-DIR	5	BI-DIR-2	3	BI-DIR	3	BI-DIR	TRUE
ENST00000246801	TSKS:ENST00000246801	5	INACTIVE	3	INACTIVE	3	INACTIVE	3	INACTIVE	5	INACTIVE	5	INACTIVE	3	INACTIVE	5	INACTIVE	3	INACTIVE	4	INACTIVE	1	INACTIVE	2	INACTIVE	1	REPRESSED	1	BI-DIR-2	5	BI-DIR-2	4	BI-DIR-2	1	REPRESSED	FALSE
ENST00000246802	GLTSCR2:ENST00000246802	2	NARROW	4	NARROW	2	BI-DIR	4	NARROW	1	NARROW	3	NARROW	5	NARROW	4	BI-DIR	5	BI-DIR	3	NARROW	5	NARROW	5	NARROW	5	BI-DIR	4	BI-DIR	4	BI-DIR	3	BI-DIR	4	NARROW	TRUE
ENST00000246841	FLRT1:ENST00000246841	1	BI-DIR-2	5	BI-DIR	2	BI-DIR	3	INACTIVE	4	BI-DIR	2	BI-DIR	2	BI-DIR	4	BI-DIR	5	BI-DIR	5	BI-DIR-2	2	BI-DIR	1	BI-DIR	3	BI-DIR-2	1	BI-DIR-2	5	BI-DIR-2	4	BI-DIR-2	5	BI-DIR-2	FALSE
ENST00000246868	SBDS:ENST00000246868	1	BI-DIR-2	4	NARROW	5	NARROW	5	BI-DIR	4	BI-DIR	2	BI-DIR	2	BI-DIR	4	BI-DIR	5	BI-DIR	1	BI-DIR	2	BI-DIR	1	BI-DIR	5	BI-DIR	4	BI-DIR	1	NARROW	3	BI-DIR	3	BI-DIR	TRUE
ENST00000246891	CSN1S1:ENST00000246891	5	INACTIVE	3	INACTIVE	3	INACTIVE	3	INACTIVE	5	INACTIVE	5	INACTIVE	3	INACTIVE	5	INACTIVE	3	INACTIVE	4	INACTIVE	1	INACTIVE	2	INACTIVE	1	REPRESSED	3	REPRESSED	2	REPRESSED	2	REPRESSED	1	REPRESSED	FALSE
ENST00000246895	STATH:ENST00000246895	5	INACTIVE	3	INACTIVE	3	INACTIVE	3	INACTIVE	5	INACTIVE	5	INACTIVE	3	INACTIVE	5	INACTIVE	3	INACTIVE	4	INACTIVE	1	INACTIVE	2	INACTIVE	1	REPRESSED	3	REPRESSED	2	REPRESSED	2	REPRESSED	1	REPRESSED	FALSE
ENST00000246896	HTN1:ENST00000246896	5	INACTIVE	3	INACTIVE	3	INACTIVE	3	INACTIVE	5	INACTIVE	5	INACTIVE	3	INACTIVE	5	INACTIVE	3	INACTIVE	4	INACTIVE	1	INACTIVE	2	INACTIVE	1	REPRESSED	3	REPRESSED	2	REPRESSED	2	REPRESSED	1	REPRESSED	FALSE
ENST00000246914	WNK4:ENST00000246914	1	BI-DIR-2	1	REPRESSED	4	REPRESSED	2	REPRESSED	2	REPRESSED	2	BI-DIR	4	REPRESSED	1	REPRESSED	4	REPRESSED	2	REPRESSED	3	REPRESSED	3	REPRESSED	1	REPRESSED	1	BI-DIR-2	2	REPRESSED	4	BI-DIR-2	1	REPRESSED	TRUE
ENST00000246957	TRAP1:ENST00000246957	2	NARROW	4	NARROW	5	NARROW	4	NARROW	1	NARROW	3	NARROW	5	NARROW	2	NARROW	2	NARROW	3	NARROW	5	NARROW	5	NARROW	2	NARROW	2	NARROW	1	NARROW	5	NARROW	4	NARROW	TRUE
ENST00000247001	SUGP1:ENST00000247001	4	BI-DIR	4	NARROW	5	NARROW	5	BI-DIR	4	BI-DIR	2	BI-DIR	2	BI-DIR	4	BI-DIR	5	BI-DIR	1	BI-DIR	2	BI-DIR	1	BI-DIR	5	BI-DIR	4	BI-DIR	4	BI-DIR	3	BI-DIR	3	BI-DIR	TRUE
ENST00000247003	DDX49:ENST00000247003	4	BI-DIR	5	BI-DIR	2	BI-DIR	5	BI-DIR	4	BI-DIR	2	BI-DIR	2	BI-DIR	4	BI-DIR	5	BI-DIR	1	BI-DIR	2	BI-DIR	1	BI-DIR	5	BI-DIR	4	BI-DIR	4	BI-DIR	3	BI-DIR	3	BI-DIR	TRUE
ENST00000247005	GDF1:ENST00000247005	2	NARROW	4	NARROW	4	REPRESSED	2	REPRESSED	1	NARROW	4	REPRESSED	5	NARROW	2	NARROW	2	NARROW	3	NARROW	3	REPRESSED	5	NARROW	1	REPRESSED	2	NARROW	2	REPRESSED	2	REPRESSED	1	REPRESSED	TRUE
ENST00000247020	SDF2:ENST00000247020	4	BI-DIR	4	NARROW	5	NARROW	5	BI-DIR	4	BI-DIR	2	BI-DIR	2	BI-DIR	4	BI-DIR	5	BI-DIR	1	BI-DIR	2	BI-DIR	1	BI-DIR	5	BI-DIR	4	BI-DIR	4	BI-DIR	3	BI-DIR	3	BI-DIR	TRUE
ENST00000247087	AHDC1:ENST00000247087	2	NARROW	4	NARROW	5	NARROW	1	BROAD	3	BROAD	3	NARROW	1	BROAD	3	BROAD	1	BROAD	3	NARROW	4	BROAD	4	BROAD	4	BROAD	5	BROAD	3	BROAD	1	BROAD	2	BROAD	TRUE
ENST00000247138	SLC35A2:ENST00000247138	4	BI-DIR	5	BI-DIR	2	BI-DIR	5	BI-DIR	4	BI-DIR	2	BI-DIR	5	NARROW	2	NARROW	2	NARROW	5	BI-DIR-2	5	NARROW	5	NARROW	2	NARROW	4	BI-DIR	1	NARROW	3	BI-DIR	4	NARROW	TRUE
ENST00000247153	CFP:ENST00000247153	1	BI-DIR-2	3	INACTIVE	3	INACTIVE	3	INACTIVE	5	INACTIVE	5	INACTIVE	3	INACTIVE	5	INACTIVE	3	INACTIVE	4	INACTIVE	1	INACTIVE	2	INACTIVE	1	REPRESSED	3	REPRESSED	5	BI-DIR-2	4	BI-DIR-2	1	REPRESSED	FALSE
ENST00000247178	ATG14:ENST00000247178	2	NARROW	2	EXPRESSED	1	EXPRESSED	4	NARROW	1	NARROW	3	NARROW	5	NARROW	2	NARROW	2	NARROW	3	NARROW	5	NARROW	5	NARROW	2	NARROW	2	NARROW	1	NARROW	5	NARROW	4	NARROW	TRUE
ENST00000247191	DLGAP5:ENST00000247191	2	NARROW	2	EXPRESSED	5	NARROW	4	NARROW	1	NARROW	3	NARROW	1	BROAD	2	NARROW	2	NARROW	3	NARROW	5	NARROW	5	NARROW	1	REPRESSED	3	REPRESSED	2	REPRESSED	2	REPRESSED	4	NARROW	TRUE
ENST00000247219	TBPL2:ENST00000247219	5	INACTIVE	3	INACTIVE	3	INACTIVE	3	INACTIVE	5	INACTIVE	5	INACTIVE	3	INACTIVE	5	INACTIVE	3	INACTIVE	4	INACTIVE	1	INACTIVE	2	INACTIVE	1	REPRESSED	3	REPRESSED	2	REPRESSED	2	REPRESSED	1	REPRESSED	TRUE
ENST00000247225	SGPP1:ENST00000247225	2	NARROW	2	EXPRESSED	1	EXPRESSED	4	NARROW	1	NARROW	3	NARROW	5	NARROW	2	NARROW	2	NARROW	3	NARROW	5	NARROW	5	NARROW	2	NARROW	2	NARROW	3	BROAD	5	NARROW	2	BROAD	TRUE
ENST00000247226	PLEKHG3:ENST00000247226	2	NARROW	1	REPRESSED	1	EXPRESSED	4	NARROW	3	BROAD	3	NARROW	1	BROAD	3	BROAD	1	BROAD	3	NARROW	4	BROAD	4	BROAD	4	BROAD	5	BROAD	1	NARROW	5	NARROW	2	BROAD	TRUE
ENST00000247306	CTAG2:ENST00000247306	5	INACTIVE	3	INACTIVE	3	INACTIVE	3	INACTIVE	5	INACTIVE	5	INACTIVE	3	INACTIVE	5	INACTIVE	3	INACTIVE	4	INACTIVE	1	INACTIVE	2	INACTIVE	1	REPRESSED	3	REPRESSED	2	REPRESSED	2	REPRESSED	1	REPRESSED	FALSE
ENST00000247452	MAGEC2:ENST00000247452	5	INACTIVE	3	INACTIVE	3	INACTIVE	3	INACTIVE	5	INACTIVE	5	INACTIVE	3	INACTIVE	5	INACTIVE	3	INACTIVE	4	INACTIVE	1	INACTIVE	2	INACTIVE	1	REPRESSED	3	REPRESSED	2	REPRESSED	2	REPRESSED	1	REPRESSED	FALSE
ENST00000247470	PYCARD:ENST00000247470	2	NARROW	1	REPRESSED	4	REPRESSED	2	REPRESSED	2	REPRESSED	1	EXPRESSED	4	REPRESSED	1	REPRESSED	4	REPRESSED	2	REPRESSED	3	REPRESSED	3	REPRESSED	2	NARROW	2	NARROW	1	NARROW	5	NARROW	4	NARROW	TRUE
ENST00000247655	COX7C:ENST00000247655	2	NARROW	4	NARROW	5	NARROW	4	NARROW	1	NARROW	3	NARROW	5	NARROW	2	NARROW	2	NARROW	3	NARROW	5	NARROW	5	NARROW	2	NARROW	2	NARROW	1	NARROW	5	NARROW	4	NARROW	FALSE
ENST00000247668	TRAF2:ENST00000247668	2	NARROW	2	EXPRESSED	5	NARROW	4	NARROW	1	NARROW	1	EXPRESSED	5	NARROW	2	NARROW	2	NARROW	3	NARROW	5	NARROW	5	NARROW	5	BI-DIR	4	BI-DIR	1	NARROW	3	BI-DIR	4	NARROW	TRUE
ENST00000247706	ABHD8:ENST00000247706	1	BI-DIR-2	4	NARROW	2	BI-DIR	5	BI-DIR	4	BI-DIR	3	NARROW	2	BI-DIR	4	BI-DIR	5	BI-DIR	5	BI-DIR-2	2	BI-DIR	1	BI-DIR	5	BI-DIR	1	BI-DIR-2	4	BI-DIR	3	BI-DIR	3	BI-DIR	TRUE
ENST00000247815	HELB:ENST00000247815	2	NARROW	2	EXPRESSED	1	EXPRESSED	4	NARROW	1	NARROW	1	EXPRESSED	5	NARROW	2	NARROW	2	NARROW	4	INACTIVE	3	REPRESSED	2	INACTIVE	2	NARROW	2	NARROW	2	REPRESSED	2	REPRESSED	4	NARROW	FALSE
ENST00000247843	YEATS4:ENST00000247843	2	NARROW	4	NARROW	5	NARROW	4	NARROW	1	NARROW	3	NARROW	5	NARROW	2	NARROW	2	NARROW	3	NARROW	5	NARROW	5	NARROW	2	NARROW	2	NARROW	1	NARROW	5	NARROW	4	NARROW	TRUE
ENST00000247879	TAS2R3:ENST00000247879	5	INACTIVE	3	INACTIVE	3	INACTIVE	3	INACTIVE	5	INACTIVE	5	INACTIVE	3	INACTIVE	5	INACTIVE	3	INACTIVE	4	INACTIVE	1	INACTIVE	2	INACTIVE	1	REPRESSED	3	REPRESSED	2	REPRESSED	2	REPRESSED	1	REPRESSED	FALSE
ENST00000247881	TAS2R4:ENST00000247881	5	INACTIVE	3	INACTIVE	3	INACTIVE	3	INACTIVE	5	INACTIVE	5	INACTIVE	3	INACTIVE	5	INACTIVE	3	INACTIVE	4	INACTIVE	1	INACTIVE	2	INACTIVE	1	REPRESSED	3	REPRESSED	2	REPRESSED	2	REPRESSED	1	REPRESSED	FALSE
ENST00000247883	TAS2R5:ENST00000247883	1	BI-DIR-2	3	INACTIVE	3	INACTIVE	3	INACTIVE	5	INACTIVE	5	INACTIVE	3	INACTIVE	5	INACTIVE	3	INACTIVE	4	INACTIVE	1	INACTIVE	2	INACTIVE	1	REPRESSED	1	BI-DIR-2	2	REPRESSED	4	BI-DIR-2	1	REPRESSED	FALSE
ENST00000247930	ZNF777:ENST00000247930	2	NARROW	2	EXPRESSED	1	EXPRESSED	4	NARROW	1	NARROW	1	EXPRESSED	5	NARROW	2	NARROW	2	NARROW	3	NARROW	5	NARROW	5	NARROW	2	NARROW	2	NARROW	2	REPRESSED	5	NARROW	4	NARROW	TRUE
ENST00000247933	IDUA:ENST00000247933	1	BI-DIR-2	5	BI-DIR	2	BI-DIR	5	BI-DIR	4	BI-DIR	2	BI-DIR	5	NARROW	4	BI-DIR	2	NARROW	5	BI-DIR-2	5	NARROW	5	NARROW	2	NARROW	4	BI-DIR	4	BI-DIR	3	BI-DIR	1	REPRESSED	FALSE
ENST00000247956	ZNF317:ENST00000247956	2	NARROW	2	EXPRESSED	1	EXPRESSED	4	NARROW	1	NARROW	3	NARROW	5	NARROW	2	NARROW	2	NARROW	3	NARROW	5	NARROW	5	NARROW	2	NARROW	2	NARROW	1	NARROW	5	NARROW	4	NARROW	TRUE
ENST00000247970	PIN1:ENST00000247970	2	NARROW	4	NARROW	5	NARROW	4	NARROW	1	NARROW	3	NARROW	5	NARROW	2	NARROW	2	NARROW	3	NARROW	5	NARROW	5	NARROW	2	NARROW	2	NARROW	1	NARROW	5	NARROW	4	NARROW	TRUE
ENST00000247986	KIF17:ENST00000247986	2	NARROW	3	INACTIVE	4	REPRESSED	2	REPRESSED	2	REPRESSED	5	INACTIVE	3	INACTIVE	1	REPRESSED	4	REPRESSED	2	REPRESSED	3	REPRESSED	3	REPRESSED	1	REPRESSED	3	REPRESSED	2	REPRESSED	2	REPRESSED	5	BI-DIR-2	TRUE
ENST00000248041	CYP4F11:ENST00000248041	5	INACTIVE	3	INACTIVE	3	INACTIVE	3	INACTIVE	5	INACTIVE	5	INACTIVE	3	INACTIVE	5	INACTIVE	3	INACTIVE	4	INACTIVE	1	INACTIVE	2	INACTIVE	1	REPRESSED	2	NARROW	2	REPRESSED	2	REPRESSED	1	REPRESSED	FALSE
ENST00000248054	SIN3B:ENST00000248054	2	NARROW	4	NARROW	5	NARROW	4	NARROW	1	NARROW	3	NARROW	5	NARROW	2	NARROW	2	NARROW	3	NARROW	5	NARROW	5	NARROW	2	NARROW	2	NARROW	1	NARROW	5	NARROW	4	NARROW	TRUE
ENST00000248058	OR7A10:ENST00000248058	5	INACTIVE	3	INACTIVE	3	INACTIVE	3	INACTIVE	5	INACTIVE	5	INACTIVE	3	INACTIVE	5	INACTIVE	3	INACTIVE	4	INACTIVE	1	INACTIVE	2	INACTIVE	1	REPRESSED	3	REPRESSED	2	REPRESSED	2	REPRESSED	1	REPRESSED	FALSE
ENST00000248071	KLF2:ENST00000248071	3	REPRESSED	1	REPRESSED	5	NARROW	1	BROAD	2	REPRESSED	3	NARROW	4	REPRESSED	1	REPRESSED	1	BROAD	2	REPRESSED	3	REPRESSED	4	BROAD	4	BROAD	5	BROAD	3	BROAD	1	BROAD	2	BROAD	TRUE
ENST00000248072	OR7C2:ENST00000248072	5	INACTIVE	3	INACTIVE	3	INACTIVE	3	INACTIVE	5	INACTIVE	5	INACTIVE	3	INACTIVE	5	INACTIVE	3	INACTIVE	4	INACTIVE	1	INACTIVE	2	INACTIVE	1	REPRESSED	3	REPRESSED	2	REPRESSED	2	REPRESSED	1	REPRESSED	FALSE
ENST00000248073	OR7C1:ENST00000248073	5	INACTIVE	3	INACTIVE	3	INACTIVE	3	INACTIVE	5	INACTIVE	5	INACTIVE	3	INACTIVE	5	INACTIVE	3	INACTIVE	4	INACTIVE	1	INACTIVE	2	INACTIVE	1	REPRESSED	3	REPRESSED	2	REPRESSED	2	REPRESSED	1	REPRESSED	FALSE
ENST00000248076	F2RL3:ENST00000248076	5	INACTIVE	3	INACTIVE	3	INACTIVE	3	INACTIVE	5	INACTIVE	5	INACTIVE	3	INACTIVE	5	INACTIVE	3	INACTIVE	4	INACTIVE	1	INACTIVE	2	INACTIVE	2	NARROW	2	NARROW	1	NARROW	1	BROAD	1	REPRESSED	TRUE
ENST00000248098	HN1L:ENST00000248098	4	BI-DIR	5	BI-DIR	2	BI-DIR	5	BI-DIR	4	BI-DIR	2	BI-DIR	2	BI-DIR	4	BI-DIR	5	BI-DIR	5	BI-DIR-2	2	BI-DIR	1	BI-DIR	5	BI-DIR	4	BI-DIR	4	BI-DIR	3	BI-DIR	5	BI-DIR-2	TRUE
ENST00000248114	GFER:ENST00000248114	4	BI-DIR	5	BI-DIR	5	NARROW	5	BI-DIR	1	NARROW	3	NARROW	5	NARROW	2	NARROW	5	BI-DIR	3	NARROW	5	NARROW	5	NARROW	2	NARROW	4	BI-DIR	4	BI-DIR	3	BI-DIR	4	NARROW	TRUE
ENST00000248121	SYNGR3:ENST00000248121	4	BI-DIR	1	REPRESSED	4	REPRESSED	2	REPRESSED	2	REPRESSED	4	REPRESSED	4	REPRESSED	1	REPRESSED	4	REPRESSED	2	REPRESSED	3	REPRESSED	3	REPRESSED	3	BI-DIR-2	1	BI-DIR-2	5	BI-DIR-2	4	BI-DIR-2	2	BROAD	TRUE
ENST00000248150	GNG13:ENST00000248150	1	BI-DIR-2	1	REPRESSED	4	REPRESSED	3	INACTIVE	2	REPRESSED	5	INACTIVE	4	REPRESSED	1	REPRESSED	4	REPRESSED	2	REPRESSED	3	REPRESSED	3	REPRESSED	1	REPRESSED	3	REPRESSED	2	REPRESSED	2	REPRESSED	1	REPRESSED	TRUE
ENST00000248211	ZNF10:ENST00000248211	4	BI-DIR	2	EXPRESSED	1	EXPRESSED	4	NARROW	4	BI-DIR	1	EXPRESSED	2	BI-DIR	4	BI-DIR	5	BI-DIR	1	BI-DIR	2	BI-DIR	5	NARROW	5	BI-DIR	4	BI-DIR	4	BI-DIR	3	BI-DIR	3	BI-DIR	TRUE
ENST00000248244	TICAM1:ENST00000248244	1	BI-DIR-2	3	INACTIVE	1	EXPRESSED	3	INACTIVE	5	INACTIVE	1	EXPRESSED	3	INACTIVE	2	NARROW	2	NARROW	4	INACTIVE	1	INACTIVE	2	INACTIVE	2	NARROW	2	NARROW	1	NARROW	5	NARROW	1	REPRESSED	TRUE
ENST00000248248	MON1B:ENST00000248248	2	NARROW	4	NARROW	5	NARROW	4	NARROW	1	NARROW	3	NARROW	5	NARROW	2	NARROW	2	NARROW	3	NARROW	5	NARROW	5	NARROW	2	NARROW	2	NARROW	1	NARROW	5	NARROW	4	NARROW	TRUE
ENST00000248306	METTL25:ENST00000248306	4	BI-DIR	5	BI-DIR	2	BI-DIR	5	BI-DIR	4	BI-DIR	2	BI-DIR	2	BI-DIR	4	BI-DIR	5	BI-DIR	1	BI-DIR	2	BI-DIR	1	BI-DIR	5	BI-DIR	4	BI-DIR	4	BI-DIR	3	BI-DIR	3	BI-DIR	TRUE
ENST00000248378	EMC6:ENST00000248378	4	BI-DIR	5	BI-DIR	2	BI-DIR	5	BI-DIR	4	BI-DIR	2	BI-DIR	2	BI-DIR	4	BI-DIR	5	BI-DIR	1	BI-DIR	2	BI-DIR	1	BI-DIR	5	BI-DIR	4	BI-DIR	4	BI-DIR	3	BI-DIR	3	BI-DIR	TRUE
ENST00000248384	OR1E2:ENST00000248384	5	INACTIVE	3	INACTIVE	3	INACTIVE	3	INACTIVE	5	INACTIVE	5	INACTIVE	3	INACTIVE	5	INACTIVE	3	INACTIVE	4	INACTIVE	1	INACTIVE	2	INACTIVE	1	REPRESSED	3	REPRESSED	2	REPRESSED	2	REPRESSED	1	REPRESSED	FALSE
ENST00000248444	VIL1:ENST00000248444	5	INACTIVE	3	INACTIVE	3	INACTIVE	3	INACTIVE	5	INACTIVE	3	NARROW	3	INACTIVE	5	INACTIVE	2	NARROW	4	INACTIVE	1	INACTIVE	2	INACTIVE	1	REPRESSED	2	NARROW	2	REPRESSED	2	REPRESSED	1	REPRESSED	FALSE
ENST00000248450	AAMP:ENST00000248450	4	BI-DIR	5	BI-DIR	2	BI-DIR	5	BI-DIR	4	BI-DIR	2	BI-DIR	2	BI-DIR	4	BI-DIR	5	BI-DIR	1	BI-DIR	2	BI-DIR	1	BI-DIR	5	BI-DIR	4	BI-DIR	4	BI-DIR	3	BI-DIR	3	BI-DIR	TRUE
ENST00000248553	HSPB1:ENST00000248553	2	NARROW	4	NARROW	5	NARROW	1	BROAD	1	NARROW	3	NARROW	1	BROAD	3	BROAD	1	BROAD	3	NARROW	4	BROAD	4	BROAD	4	BROAD	5	BROAD	3	BROAD	1	BROAD	2	BROAD	TRUE
ENST00000248564	GNG11:ENST00000248564	2	NARROW	4	NARROW	5	NARROW	1	BROAD	3	BROAD	3	NARROW	1	BROAD	3	BROAD	1	BROAD	3	NARROW	4	BROAD	4	BROAD	2	NARROW	2	NARROW	1	NARROW	5	NARROW	2	BROAD	FALSE
ENST00000248594	PTPN12:ENST00000248594	4	BI-DIR	4	NARROW	5	NARROW	1	BROAD	3	BROAD	3	NARROW	1	BROAD	3	BROAD	1	BROAD	3	NARROW	4	BROAD	4	BROAD	4	BROAD	5	BROAD	3	BROAD	1	BROAD	2	BROAD	TRUE
ENST00000248598	FGL2:ENST00000248598	5	INACTIVE	3	INACTIVE	3	INACTIVE	4	NARROW	1	NARROW	3	NARROW	3	INACTIVE	2	NARROW	2	NARROW	4	INACTIVE	1	INACTIVE	5	NARROW	2	NARROW	2	NARROW	1	NARROW	4	BI-DIR-2	4	NARROW	FALSE
ENST00000248633	PEX1:ENST00000248633	4	BI-DIR	5	BI-DIR	1	EXPRESSED	5	BI-DIR	4	BI-DIR	2	BI-DIR	2	BI-DIR	4	BI-DIR	2	NARROW	1	BI-DIR	2	BI-DIR	1	BI-DIR	5	BI-DIR	4	BI-DIR	4	BI-DIR	3	BI-DIR	3	BI-DIR	TRUE
ENST00000248668	LRFN1:ENST00000248668	1	BI-DIR-2	5	BI-DIR	3	INACTIVE	5	BI-DIR	4	BI-DIR	5	INACTIVE	2	BI-DIR	4	BI-DIR	5	BI-DIR	5	BI-DIR-2	1	INACTIVE	2	INACTIVE	1	REPRESSED	1	BI-DIR-2	2	REPRESSED	4	BI-DIR-2	1	REPRESSED	TRUE
ENST00000248701	SPINK2:ENST00000248701	2	NARROW	1	REPRESSED	4	REPRESSED	2	REPRESSED	2	REPRESSED	5	INACTIVE	4	REPRESSED	1	REPRESSED	4	REPRESSED	2	REPRESSED	3	REPRESSED	3	REPRESSED	1	REPRESSED	3	REPRESSED	2	REPRESSED	2	REPRESSED	1	REPRESSED	TRUE
ENST00000248706	RASL11B:ENST00000248706	2	NARROW	4	NARROW	5	NARROW	4	NARROW	3	BROAD	1	EXPRESSED	1	BROAD	3	BROAD	1	BROAD	3	NARROW	4	BROAD	4	BROAD	2	NARROW	3	REPRESSED	2	REPRESSED	5	NARROW	4	NARROW	TRUE
ENST00000248879	DGCR6L:ENST00000248879	2	NARROW	4	NARROW	5	NARROW	4	NARROW	1	NARROW	3	NARROW	5	NARROW	2	NARROW	2	NARROW	3	NARROW	5	NARROW	5	NARROW	2	NARROW	2	NARROW	1	NARROW	5	NARROW	4	NARROW	TRUE
ENST00000248901	CYTH4:ENST00000248901	5	INACTIVE	3	INACTIVE	3	INACTIVE	3	INACTIVE	5	INACTIVE	1	EXPRESSED	3	INACTIVE	5	INACTIVE	3	INACTIVE	4	INACTIVE	1	INACTIVE	2	INACTIVE	2	NARROW	3	REPRESSED	1	NARROW	5	NARROW	2	BROAD	FALSE
ENST00000248923	GGT1:ENST00000248923	1	BI-DIR-2	5	BI-DIR	3	INACTIVE	3	INACTIVE	4	BI-DIR	5	INACTIVE	2	BI-DIR	4	BI-DIR	3	INACTIVE	5	BI-DIR-2	2	BI-DIR	2	INACTIVE	3	BI-DIR-2	1	BI-DIR-2	5	BI-DIR-2	4	BI-DIR-2	1	REPRESSED	FALSE
ENST00000248929	SGSM3:ENST00000248929	4	BI-DIR	5	BI-DIR	2	BI-DIR	5	BI-DIR	4	BI-DIR	2	BI-DIR	2	BI-DIR	4	BI-DIR	5	BI-DIR	1	BI-DIR	2	BI-DIR	1	BI-DIR	5	BI-DIR	4	BI-DIR	4	BI-DIR	4	BI-DIR-2	4	NARROW	TRUE
ENST00000248948	VPREB3:ENST00000248948	5	INACTIVE	3	INACTIVE	3	INACTIVE	3	INACTIVE	5	INACTIVE	5	INACTIVE	3	INACTIVE	5	INACTIVE	3	INACTIVE	4	INACTIVE	1	INACTIVE	2	INACTIVE	3	BI-DIR-2	1	BI-DIR-2	5	BI-DIR-2	2	REPRESSED	1	REPRESSED	FALSE
ENST00000248958	SDF2L1:ENST00000248958	2	NARROW	4	NARROW	5	NARROW	4	NARROW	1	NARROW	3	NARROW	5	NARROW	2	NARROW	2	NARROW	3	NARROW	5	NARROW	5	NARROW	2	NARROW	2	NARROW	1	NARROW	5	NARROW	4	NARROW	TRUE
ENST00000248975	YWHAH:ENST00000248975	2	NARROW	4	NARROW	5	NARROW	1	BROAD	3	BROAD	3	NARROW	1	BROAD	4	BI-DIR	1	BROAD	1	BI-DIR	2	BI-DIR	4	BROAD	4	BROAD	5	BROAD	3	BROAD	1	BROAD	2	BROAD	TRUE
ENST00000248984	C22orf24:ENST00000248984	4	BI-DIR	5	BI-DIR	2	BI-DIR	5	BI-DIR	4	BI-DIR	2	BI-DIR	2	BI-DIR	4	BI-DIR	5	BI-DIR	1	BI-DIR	2	BI-DIR	1	BI-DIR	5	BI-DIR	4	BI-DIR	4	BI-DIR	3	BI-DIR	5	BI-DIR-2	NA
ENST00000249014	CDC42EP1:ENST00000249014	2	NARROW	4	NARROW	5	NARROW	4	NARROW	3	BROAD	3	NARROW	5	NARROW	3	BROAD	1	BROAD	3	NARROW	5	NARROW	4	BROAD	4	BROAD	5	BROAD	3	BROAD	1	BROAD	2	BROAD	TRUE
ENST00000249016	MCHR1:ENST00000249016	1	BI-DIR-2	2	EXPRESSED	3	INACTIVE	3	INACTIVE	5	INACTIVE	5	INACTIVE	3	INACTIVE	5	INACTIVE	3	INACTIVE	2	REPRESSED	1	INACTIVE	3	REPRESSED	1	REPRESSED	3	REPRESSED	2	REPRESSED	2	REPRESSED	1	REPRESSED	FALSE
ENST00000249041	GALR3:ENST00000249041	3	REPRESSED	1	REPRESSED	4	REPRESSED	2	REPRESSED	2	REPRESSED	5	INACTIVE	4	REPRESSED	1	REPRESSED	4	REPRESSED	2	REPRESSED	3	REPRESSED	3	REPRESSED	1	REPRESSED	1	BI-DIR-2	2	REPRESSED	2	REPRESSED	1	REPRESSED	FALSE
ENST00000249044	APOL5:ENST00000249044	5	INACTIVE	3	INACTIVE	3	INACTIVE	3	INACTIVE	5	INACTIVE	5	INACTIVE	3	INACTIVE	5	INACTIVE	3	INACTIVE	4	INACTIVE	1	INACTIVE	2	INACTIVE	3	BI-DIR-2	3	REPRESSED	2	REPRESSED	2	REPRESSED	1	REPRESSED	FALSE
ENST00000249066	APOL2:ENST00000249066	2	NARROW	3	INACTIVE	5	NARROW	4	NARROW	1	NARROW	3	NARROW	5	NARROW	2	NARROW	2	NARROW	3	NARROW	5	NARROW	5	NARROW	4	BROAD	5	BROAD	3	BROAD	1	BROAD	2	BROAD	FALSE
ENST00000249071	RAC2:ENST00000249071	2	NARROW	3	INACTIVE	5	NARROW	4	NARROW	5	INACTIVE	3	NARROW	5	NARROW	5	INACTIVE	2	NARROW	4	INACTIVE	5	NARROW	5	NARROW	1	REPRESSED	2	NARROW	1	NARROW	5	NARROW	4	NARROW	FALSE
ENST00000249075	LIF:ENST00000249075	4	BI-DIR	1	REPRESSED	4	REPRESSED	2	REPRESSED	1	NARROW	4	REPRESSED	4	REPRESSED	1	REPRESSED	4	REPRESSED	2	REPRESSED	3	REPRESSED	3	REPRESSED	1	REPRESSED	2	NARROW	2	REPRESSED	5	NARROW	1	REPRESSED	TRUE
ENST00000249284	TAS2R16:ENST00000249284	5	INACTIVE	3	INACTIVE	3	INACTIVE	3	INACTIVE	5	INACTIVE	5	INACTIVE	3	INACTIVE	5	INACTIVE	3	INACTIVE	4	INACTIVE	1	INACTIVE	2	INACTIVE	1	REPRESSED	3	REPRESSED	2	REPRESSED	2	REPRESSED	1	REPRESSED	FALSE
ENST00000249289	ATP6V1F:ENST00000249289	2	NARROW	4	NARROW	5	NARROW	4	NARROW	1	NARROW	3	NARROW	5	NARROW	2	NARROW	2	NARROW	3	NARROW	5	NARROW	5	NARROW	5	BI-DIR	2	NARROW	1	NARROW	5	NARROW	4	NARROW	TRUE
ENST00000249299	LSM8:ENST00000249299	2	NARROW	4	NARROW	5	NARROW	1	BROAD	3	BROAD	3	NARROW	1	BROAD	3	BROAD	1	BROAD	3	NARROW	4	BROAD	4	BROAD	2	NARROW	4	BI-DIR	1	NARROW	5	NARROW	4	NARROW	TRUE
ENST00000249330	VGF:ENST00000249330	1	BI-DIR-2	4	NARROW	4	REPRESSED	2	REPRESSED	2	REPRESSED	4	REPRESSED	4	REPRESSED	1	REPRESSED	4	REPRESSED	2	REPRESSED	3	REPRESSED	3	REPRESSED	1	REPRESSED	1	BI-DIR-2	1	NARROW	2	REPRESSED	1	REPRESSED	TRUE
ENST00000249356	DNAJB9:ENST00000249356	4	BI-DIR	2	EXPRESSED	5	NARROW	5	BI-DIR	3	BROAD	2	BI-DIR	2	BI-DIR	4	BI-DIR	5	BI-DIR	1	BI-DIR	2	BI-DIR	1	BI-DIR	5	BI-DIR	4	BI-DIR	4	BI-DIR	3	BI-DIR	3	BI-DIR	TRUE
ENST00000249363	LRRC4:ENST00000249363	4	BI-DIR	5	BI-DIR	2	BI-DIR	5	BI-DIR	4	BI-DIR	2	BI-DIR	2	BI-DIR	4	BI-DIR	5	BI-DIR	5	BI-DIR-2	2	BI-DIR	1	BI-DIR	5	BI-DIR	1	BI-DIR-2	4	BI-DIR	3	BI-DIR	5	BI-DIR-2	TRUE
ENST00000249373	SMO:ENST00000249373	2	NARROW	2	EXPRESSED	5	NARROW	4	NARROW	3	BROAD	3	NARROW	1	BROAD	3	BROAD	1	BROAD	3	NARROW	4	BROAD	5	NARROW	2	NARROW	2	NARROW	1	NARROW	2	REPRESSED	4	NARROW	TRUE
ENST00000249389	OPN1SW:ENST00000249389	5	INACTIVE	3	INACTIVE	3	INACTIVE	3	INACTIVE	5	INACTIVE	5	INACTIVE	3	INACTIVE	5	INACTIVE	3	INACTIVE	4	INACTIVE	1	INACTIVE	2	INACTIVE	3	BI-DIR-2	3	REPRESSED	2	REPRESSED	2	REPRESSED	1	REPRESSED	FALSE
ENST00000249499	HOXD9:ENST00000249499	3	REPRESSED	1	REPRESSED	4	REPRESSED	2	REPRESSED	3	BROAD	4	REPRESSED	2	BI-DIR	1	REPRESSED	4	REPRESSED	2	REPRESSED	2	BI-DIR	3	REPRESSED	1	REPRESSED	3	REPRESSED	1	NARROW	2	REPRESSED	1	REPRESSED	TRUE
ENST00000249636	PIAS1:ENST00000249636	2	NARROW	2	EXPRESSED	1	EXPRESSED	1	BROAD	3	BROAD	3	NARROW	1	BROAD	3	BROAD	1	BROAD	3	NARROW	4	BROAD	4	BROAD	2	NARROW	2	NARROW	3	BROAD	5	NARROW	4	NARROW	TRUE
ENST00000249700	TMOD2:ENST00000249700	2	NARROW	1	REPRESSED	4	REPRESSED	2	REPRESSED	2	REPRESSED	4	REPRESSED	4	REPRESSED	1	REPRESSED	4	REPRESSED	2	REPRESSED	3	REPRESSED	3	REPRESSED	2	NARROW	3	REPRESSED	1	NARROW	5	NARROW	4	NARROW	TRUE
ENST00000249749	DLL4:ENST00000249749	3	REPRESSED	1	REPRESSED	4	REPRESSED	2	REPRESSED	2	REPRESSED	4	REPRESSED	4	REPRESSED	1	REPRESSED	4	REPRESSED	2	REPRESSED	3	REPRESSED	3	REPRESSED	4	BROAD	5	BROAD	1	NARROW	1	BROAD	4	NARROW	TRUE
ENST00000249776	KNSTRN:ENST00000249776	2	NARROW	4	NARROW	5	NARROW	4	NARROW	1	NARROW	3	NARROW	5	NARROW	2	NARROW	2	NARROW	3	NARROW	5	NARROW	5	NARROW	2	NARROW	2	NARROW	1	NARROW	5	NARROW	4	NARROW	TRUE
ENST00000249837	VPS13C:ENST00000249837	2	NARROW	2	EXPRESSED	1	EXPRESSED	4	NARROW	1	NARROW	1	EXPRESSED	4	REPRESSED	1	REPRESSED	2	NARROW	3	NARROW	3	REPRESSED	5	NARROW	2	NARROW	2	NARROW	1	NARROW	5	NARROW	4	NARROW	TRUE
ENST00000249842	ISLR:ENST00000249842	5	INACTIVE	3	INACTIVE	5	NARROW	4	NARROW	1	NARROW	5	INACTIVE	5	NARROW	2	NARROW	1	BROAD	3	NARROW	4	BROAD	5	NARROW	2	NARROW	2	NARROW	1	NARROW	5	NARROW	4	NARROW	FALSE
ENST00000249861	THAP10:ENST00000249861	4	BI-DIR	2	EXPRESSED	2	BI-DIR	5	BI-DIR	4	BI-DIR	1	EXPRESSED	2	BI-DIR	4	BI-DIR	5	BI-DIR	1	BI-DIR	2	BI-DIR	1	BI-DIR	2	NARROW	2	NARROW	1	NARROW	3	BI-DIR	1	REPRESSED	TRUE
ENST00000249923	COPB1:ENST00000249923	2	NARROW	2	EXPRESSED	5	NARROW	1	BROAD	1	NARROW	3	NARROW	5	NARROW	2	NARROW	2	NARROW	3	NARROW	5	NARROW	5	NARROW	2	NARROW	2	NARROW	1	NARROW	5	NARROW	4	NARROW	TRUE
ENST00000250003	MYOD1:ENST00000250003	3	REPRESSED	1	REPRESSED	4	REPRESSED	2	REPRESSED	2	REPRESSED	4	REPRESSED	4	REPRESSED	1	REPRESSED	4	REPRESSED	2	REPRESSED	3	REPRESSED	3	REPRESSED	1	REPRESSED	3	REPRESSED	2	REPRESSED	2	REPRESSED	1	REPRESSED	TRUE
ENST00000250018	TPH1:ENST00000250018	5	INACTIVE	3	INACTIVE	3	INACTIVE	3	INACTIVE	5	INACTIVE	5	INACTIVE	3	INACTIVE	5	INACTIVE	3	INACTIVE	4	INACTIVE	1	INACTIVE	2	INACTIVE	1	REPRESSED	3	REPRESSED	2	REPRESSED	2	REPRESSED	1	REPRESSED	FALSE
ENST00000250055	SOX15:ENST00000250055	4	BI-DIR	5	BI-DIR	2	BI-DIR	5	BI-DIR	4	BI-DIR	2	BI-DIR	2	BI-DIR	4	BI-DIR	5	BI-DIR	5	BI-DIR-2	2	BI-DIR	1	BI-DIR	3	BI-DIR-2	1	BI-DIR-2	5	BI-DIR-2	4	BI-DIR-2	5	BI-DIR-2	TRUE
ENST00000250076	ZNF232:ENST00000250076	3	REPRESSED	3	INACTIVE	3	INACTIVE	3	INACTIVE	1	NARROW	5	INACTIVE	4	REPRESSED	2	NARROW	2	NARROW	5	BI-DIR-2	3	REPRESSED	3	REPRESSED	1	REPRESSED	3	REPRESSED	2	REPRESSED	2	REPRESSED	1	REPRESSED	TRUE
ENST00000250092	CD68:ENST00000250092	1	BI-DIR-2	5	BI-DIR	2	BI-DIR	5	BI-DIR	4	BI-DIR	2	BI-DIR	2	BI-DIR	4	BI-DIR	5	BI-DIR	5	BI-DIR-2	2	BI-DIR	1	BI-DIR	5	BI-DIR	1	BI-DIR-2	4	BI-DIR	3	BI-DIR	3	BI-DIR	FALSE
ENST00000250101	TXNDC17:ENST00000250101	4	BI-DIR	4	NARROW	5	NARROW	5	BI-DIR	4	BI-DIR	3	NARROW	2	BI-DIR	4	BI-DIR	5	BI-DIR	1	BI-DIR	2	BI-DIR	1	BI-DIR	5	BI-DIR	4	BI-DIR	4	BI-DIR	3	BI-DIR	3	BI-DIR	TRUE
ENST00000250113	FXR2:ENST00000250113	2	NARROW	4	NARROW	5	NARROW	4	NARROW	1	NARROW	3	NARROW	5	NARROW	2	NARROW	2	NARROW	3	NARROW	5	NARROW	5	NARROW	2	NARROW	2	NARROW	1	NARROW	5	NARROW	4	NARROW	TRUE
ENST00000250160	WISP1:ENST00000250160	5	INACTIVE	3	INACTIVE	1	EXPRESSED	4	NARROW	1	NARROW	1	EXPRESSED	3	INACTIVE	5	INACTIVE	2	NARROW	4	INACTIVE	1	INACTIVE	5	NARROW	1	REPRESSED	3	REPRESSED	1	NARROW	5	NARROW	1	REPRESSED	FALSE
ENST00000250340	CLEC11A:ENST00000250340	3	REPRESSED	5	BI-DIR	5	NARROW	4	NARROW	3	BROAD	3	NARROW	1	BROAD	2	NARROW	1	BROAD	3	NARROW	4	BROAD	4	BROAD	4	BROAD	5	BROAD	1	NARROW	5	NARROW	4	NARROW	FALSE
ENST00000250366	KLK9:ENST00000250366	5	INACTIVE	3	INACTIVE	3	INACTIVE	3	INACTIVE	5	INACTIVE	5	INACTIVE	3	INACTIVE	5	INACTIVE	3	INACTIVE	4	INACTIVE	1	INACTIVE	2	INACTIVE	1	REPRESSED	3	REPRESSED	2	REPRESSED	2	REPRESSED	1	REPRESSED	FALSE
ENST00000250378	CMA1:ENST00000250378	5	INACTIVE	3	INACTIVE	3	INACTIVE	3	INACTIVE	5	INACTIVE	5	INACTIVE	3	INACTIVE	5	INACTIVE	3	INACTIVE	4	INACTIVE	1	INACTIVE	2	INACTIVE	1	REPRESSED	3	REPRESSED	2	REPRESSED	2	REPRESSED	1	REPRESSED	FALSE
ENST00000250448	FOXA1:ENST00000250448	3	REPRESSED	1	REPRESSED	4	REPRESSED	2	REPRESSED	2	REPRESSED	3	NARROW	4	REPRESSED	1	REPRESSED	4	REPRESSED	2	REPRESSED	3	REPRESSED	3	REPRESSED	1	REPRESSED	3	REPRESSED	2	REPRESSED	3	BI-DIR	1	REPRESSED	TRUE
ENST00000250454	EAPP:ENST00000250454	2	NARROW	4	NARROW	5	NARROW	1	BROAD	1	NARROW	3	NARROW	5	NARROW	2	NARROW	2	NARROW	3	NARROW	5	NARROW	5	NARROW	2	NARROW	2	NARROW	1	NARROW	5	NARROW	4	NARROW	TRUE
ENST00000250489	TMEM55B:ENST00000250489	2	NARROW	4	NARROW	5	NARROW	4	NARROW	1	NARROW	3	NARROW	5	NARROW	2	NARROW	2	NARROW	3	NARROW	5	NARROW	5	NARROW	2	NARROW	2	NARROW	1	NARROW	5	NARROW	4	NARROW	TRUE
ENST00000250495	NEDD8:ENST00000250495	4	BI-DIR	5	BI-DIR	2	BI-DIR	5	BI-DIR	4	BI-DIR	2	BI-DIR	2	BI-DIR	4	BI-DIR	5	BI-DIR	1	BI-DIR	2	BI-DIR	1	BI-DIR	5	BI-DIR	4	BI-DIR	4	BI-DIR	3	BI-DIR	3	BI-DIR	TRUE
ENST00000250498	DAD1:ENST00000250498	2	NARROW	4	NARROW	5	NARROW	4	NARROW	1	NARROW	3	NARROW	5	NARROW	2	NARROW	2	NARROW	3	NARROW	5	NARROW	5	NARROW	2	NARROW	2	NARROW	1	NARROW	5	NARROW	4	NARROW	TRUE
ENST00000250535	CDO1:ENST00000250535	2	NARROW	4	NARROW	5	NARROW	4	NARROW	1	NARROW	3	NARROW	5	NARROW	2	NARROW	1	BROAD	3	NARROW	4	BROAD	5	NARROW	2	NARROW	2	NARROW	1	NARROW	5	NARROW	2	BROAD	TRUE
ENST00000250559	RAP1B:ENST00000250559	2	NARROW	4	NARROW	5	NARROW	1	BROAD	3	BROAD	3	NARROW	1	BROAD	3	BROAD	1	BROAD	3	NARROW	4	BROAD	4	BROAD	2	NARROW	5	BROAD	3	BROAD	1	BROAD	2	BROAD	TRUE
ENST00000250572	EMR1:ENST00000250572	5	INACTIVE	3	INACTIVE	3	INACTIVE	3	INACTIVE	5	INACTIVE	5	INACTIVE	3	INACTIVE	5	INACTIVE	3	INACTIVE	4	INACTIVE	1	INACTIVE	2	INACTIVE	1	REPRESSED	1	BI-DIR-2	2	REPRESSED	2	REPRESSED	1	REPRESSED	FALSE
ENST00000250615	AANAT:ENST00000250615	1	BI-DIR-2	2	EXPRESSED	3	INACTIVE	3	INACTIVE	4	BI-DIR	2	BI-DIR	2	BI-DIR	4	BI-DIR	3	INACTIVE	5	BI-DIR-2	2	BI-DIR	1	BI-DIR	3	BI-DIR-2	1	BI-DIR-2	2	REPRESSED	4	BI-DIR-2	5	BI-DIR-2	TRUE
ENST00000250617	ARHGEF6:ENST00000250617	5	INACTIVE	3	INACTIVE	3	INACTIVE	3	INACTIVE	5	INACTIVE	5	INACTIVE	3	INACTIVE	5	INACTIVE	3	INACTIVE	4	INACTIVE	1	INACTIVE	2	INACTIVE	1	REPRESSED	3	REPRESSED	2	REPRESSED	2	REPRESSED	4	NARROW	FALSE
ENST00000250693	ART1:ENST00000250693	5	INACTIVE	3	INACTIVE	3	INACTIVE	3	INACTIVE	5	INACTIVE	5	INACTIVE	3	INACTIVE	5	INACTIVE	3	INACTIVE	4	INACTIVE	1	INACTIVE	2	INACTIVE	1	REPRESSED	3	REPRESSED	2	REPRESSED	2	REPRESSED	1	REPRESSED	FALSE
ENST00000250699	CHRNA10:ENST00000250699	5	INACTIVE	3	INACTIVE	3	INACTIVE	3	INACTIVE	5	INACTIVE	5	INACTIVE	3	INACTIVE	5	INACTIVE	3	INACTIVE	4	INACTIVE	1	INACTIVE	2	INACTIVE	1	REPRESSED	3	REPRESSED	2	REPRESSED	4	BI-DIR-2	1	REPRESSED	FALSE
ENST00000250823	VCY1B:ENST00000250823	5	INACTIVE	3	INACTIVE	3	INACTIVE	3	INACTIVE	5	INACTIVE	5	INACTIVE	3	INACTIVE	5	INACTIVE	3	INACTIVE	4	INACTIVE	1	INACTIVE	2	INACTIVE	1	REPRESSED	3	REPRESSED	2	REPRESSED	2	REPRESSED	1	REPRESSED	FALSE
ENST00000250825	VCY:ENST00000250825	5	INACTIVE	3	INACTIVE	3	INACTIVE	3	INACTIVE	5	INACTIVE	5	INACTIVE	3	INACTIVE	5	INACTIVE	3	INACTIVE	4	INACTIVE	1	INACTIVE	2	INACTIVE	1	REPRESSED	3	REPRESSED	2	REPRESSED	2	REPRESSED	1	REPRESSED	FALSE
ENST00000250894	MAPK8IP3:ENST00000250894	2	NARROW	2	EXPRESSED	1	EXPRESSED	1	BROAD	1	NARROW	1	EXPRESSED	5	NARROW	2	NARROW	1	BROAD	3	NARROW	5	NARROW	4	BROAD	4	BROAD	4	BI-DIR	4	BI-DIR	1	BROAD	2	BROAD	TRUE
ENST00000250896	MKNK2:ENST00000250896	2	NARROW	4	NARROW	5	NARROW	4	NARROW	1	NARROW	3	NARROW	1	BROAD	2	NARROW	1	BROAD	3	NARROW	4	BROAD	4	BROAD	4	BROAD	5	BROAD	3	BROAD	1	BROAD	2	BROAD	TRUE
ENST00000250916	KLF16:ENST00000250916	4	BI-DIR	1	REPRESSED	5	NARROW	4	NARROW	3	BROAD	3	NARROW	5	NARROW	2	NARROW	1	BROAD	3	NARROW	5	NARROW	4	BROAD	4	BROAD	4	BI-DIR	4	BI-DIR	1	BROAD	4	NARROW	TRUE
ENST00000251020	SALL1:ENST00000251020	4	BI-DIR	2	EXPRESSED	4	REPRESSED	2	REPRESSED	3	BROAD	4	REPRESSED	1	BROAD	1	REPRESSED	4	REPRESSED	2	REPRESSED	4	BROAD	4	BROAD	1	REPRESSED	3	REPRESSED	2	REPRESSED	2	REPRESSED	1	REPRESSED	TRUE
ENST00000251038	ZC3H14:ENST00000251038	2	NARROW	2	EXPRESSED	5	NARROW	4	NARROW	1	NARROW	3	NARROW	5	NARROW	2	NARROW	2	NARROW	3	NARROW	5	NARROW	5	NARROW	2	NARROW	2	NARROW	1	NARROW	5	NARROW	4	NARROW	TRUE
ENST00000251047	LMAN1:ENST00000251047	2	NARROW	2	EXPRESSED	5	NARROW	1	BROAD	3	BROAD	3	NARROW	1	BROAD	3	BROAD	1	BROAD	3	NARROW	4	BROAD	4	BROAD	2	NARROW	5	BROAD	3	BROAD	1	BROAD	2	BROAD	TRUE
ENST00000251076	DMXL2:ENST00000251076	2	NARROW	2	EXPRESSED	1	EXPRESSED	1	BROAD	1	NARROW	1	EXPRESSED	5	NARROW	2	NARROW	1	BROAD	3	NARROW	5	NARROW	5	NARROW	2	NARROW	2	NARROW	1	NARROW	5	NARROW	4	NARROW	TRUE
ENST00000251089	ANGEL1:ENST00000251089	2	NARROW	2	EXPRESSED	1	EXPRESSED	4	NARROW	1	NARROW	3	NARROW	5	NARROW	2	NARROW	5	BI-DIR	3	NARROW	5	NARROW	4	BROAD	2	NARROW	4	BI-DIR	1	NARROW	5	NARROW	4	NARROW	TRUE
ENST00000251102	CNGB1:ENST00000251102	5	INACTIVE	3	INACTIVE	3	INACTIVE	3	INACTIVE	5	INACTIVE	5	INACTIVE	3	INACTIVE	5	INACTIVE	3	INACTIVE	4	INACTIVE	1	INACTIVE	2	INACTIVE	1	REPRESSED	3	REPRESSED	2	REPRESSED	2	REPRESSED	1	REPRESSED	FALSE
ENST00000251108	CDADC1:ENST00000251108	1	BI-DIR-2	5	BI-DIR	2	BI-DIR	5	BI-DIR	4	BI-DIR	2	BI-DIR	5	NARROW	4	BI-DIR	5	BI-DIR	1	BI-DIR	2	BI-DIR	5	NARROW	5	BI-DIR	4	BI-DIR	4	BI-DIR	3	BI-DIR	4	NARROW	TRUE
ENST00000251127	NALCN:ENST00000251127	5	INACTIVE	2	EXPRESSED	4	REPRESSED	2	REPRESSED	2	REPRESSED	4	REPRESSED	4	REPRESSED	1	REPRESSED	4	REPRESSED	2	REPRESSED	3	REPRESSED	3	REPRESSED	1	REPRESSED	3	REPRESSED	2	REPRESSED	2	REPRESSED	4	NARROW	TRUE
ENST00000251143	C16orf62:ENST00000251143	4	BI-DIR	2	EXPRESSED	1	EXPRESSED	4	NARROW	1	NARROW	3	NARROW	5	NARROW	2	NARROW	2	NARROW	3	NARROW	5	NARROW	5	NARROW	2	NARROW	2	NARROW	1	NARROW	5	NARROW	4	NARROW	TRUE
ENST00000251157	DOCK7:ENST00000251157	4	BI-DIR	2	EXPRESSED	1	EXPRESSED	4	NARROW	1	NARROW	1	EXPRESSED	2	BI-DIR	3	BROAD	1	BROAD	1	BI-DIR	4	BROAD	5	NARROW	2	NARROW	2	NARROW	1	NARROW	5	NARROW	4	NARROW	TRUE
ENST00000251166	CORO7:ENST00000251166	2	NARROW	4	NARROW	5	NARROW	4	NARROW	1	NARROW	3	NARROW	5	NARROW	2	NARROW	2	NARROW	3	NARROW	5	NARROW	5	NARROW	2	NARROW	2	NARROW	3	BROAD	5	NARROW	4	NARROW	TRUE
ENST00000251170	SEC14L5:ENST00000251170	5	INACTIVE	3	INACTIVE	3	INACTIVE	3	INACTIVE	5	INACTIVE	5	INACTIVE	3	INACTIVE	5	INACTIVE	3	INACTIVE	4	INACTIVE	1	INACTIVE	2	INACTIVE	1	REPRESSED	1	BI-DIR-2	2	REPRESSED	2	REPRESSED	1	REPRESSED	TRUE
ENST00000251195	CLSPN:ENST00000251195	2	NARROW	2	EXPRESSED	1	EXPRESSED	4	NARROW	1	NARROW	3	NARROW	5	NARROW	2	NARROW	2	NARROW	3	NARROW	5	NARROW	5	NARROW	1	REPRESSED	3	REPRESSED	2	REPRESSED	5	NARROW	4	NARROW	TRUE
ENST00000251203	PBX4:ENST00000251203	1	BI-DIR-2	4	NARROW	5	NARROW	3	INACTIVE	5	INACTIVE	5	INACTIVE	5	NARROW	2	NARROW	2	NARROW	3	NARROW	5	NARROW	2	INACTIVE	1	REPRESSED	3	REPRESSED	2	REPRESSED	5	NARROW	1	REPRESSED	TRUE
ENST00000251241	DHX40:ENST00000251241	2	NARROW	2	EXPRESSED	5	NARROW	4	NARROW	1	NARROW	3	NARROW	5	NARROW	2	NARROW	2	NARROW	3	NARROW	5	NARROW	5	NARROW	2	NARROW	2	NARROW	1	NARROW	5	NARROW	4	NARROW	TRUE
ENST00000251250	DTWD1:ENST00000251250	4	BI-DIR	2	EXPRESSED	2	BI-DIR	5	BI-DIR	4	BI-DIR	3	NARROW	2	BI-DIR	4	BI-DIR	5	BI-DIR	1	BI-DIR	2	BI-DIR	1	BI-DIR	5	BI-DIR	4	BI-DIR	4	BI-DIR	3	BI-DIR	4	NARROW	TRUE
ENST00000251269	ZNF221:ENST00000251269	2	NARROW	3	INACTIVE	1	EXPRESSED	4	NARROW	1	NARROW	1	EXPRESSED	3	INACTIVE	2	NARROW	2	NARROW	3	NARROW	5	NARROW	2	INACTIVE	2	NARROW	2	NARROW	1	NARROW	5	NARROW	4	NARROW	TRUE
ENST00000251287	HCN2:ENST00000251287	3	REPRESSED	1	REPRESSED	4	REPRESSED	2	REPRESSED	2	REPRESSED	4	REPRESSED	4	REPRESSED	1	REPRESSED	4	REPRESSED	2	REPRESSED	3	REPRESSED	3	REPRESSED	3	BI-DIR-2	1	BI-DIR-2	5	BI-DIR-2	2	REPRESSED	1	REPRESSED	TRUE
ENST00000251296	IGSF21:ENST00000251296	3	REPRESSED	1	REPRESSED	4	REPRESSED	2	REPRESSED	2	REPRESSED	4	REPRESSED	4	REPRESSED	1	REPRESSED	4	REPRESSED	2	REPRESSED	3	REPRESSED	3	REPRESSED	1	REPRESSED	3	REPRESSED	2	REPRESSED	2	REPRESSED	1	REPRESSED	TRUE
ENST00000251343	KHNYN:ENST00000251343	1	BI-DIR-2	2	EXPRESSED	5	NARROW	5	BI-DIR	3	BROAD	3	NARROW	1	BROAD	3	BROAD	1	BROAD	3	NARROW	4	BROAD	4	BROAD	4	BROAD	5	BROAD	4	BI-DIR	1	BROAD	2	BROAD	TRUE
ENST00000251377	LILRA2:ENST00000251377	5	INACTIVE	3	INACTIVE	3	INACTIVE	3	INACTIVE	5	INACTIVE	5	INACTIVE	3	INACTIVE	5	INACTIVE	3	INACTIVE	4	INACTIVE	1	INACTIVE	2	INACTIVE	1	REPRESSED	3	REPRESSED	5	BI-DIR-2	4	BI-DIR-2	1	REPRESSED	FALSE
ENST00000251412	TUBG2:ENST00000251412	1	BI-DIR-2	4	NARROW	5	NARROW	4	NARROW	4	BI-DIR	2	BI-DIR	5	NARROW	4	BI-DIR	2	NARROW	1	BI-DIR	5	NARROW	1	BI-DIR	5	BI-DIR	4	BI-DIR	4	BI-DIR	4	BI-DIR-2	5	BI-DIR-2	TRUE
ENST00000251413	TUBG1:ENST00000251413	4	BI-DIR	4	NARROW	5	NARROW	5	BI-DIR	4	BI-DIR	2	BI-DIR	2	BI-DIR	4	BI-DIR	5	BI-DIR	1	BI-DIR	2	BI-DIR	1	BI-DIR	5	BI-DIR	4	BI-DIR	4	BI-DIR	3	BI-DIR	3	BI-DIR	TRUE
ENST00000251453	RPS16:ENST00000251453	4	BI-DIR	4	NARROW	5	NARROW	4	NARROW	1	NARROW	3	NARROW	5	NARROW	2	NARROW	2	NARROW	3	NARROW	5	NARROW	5	NARROW	2	NARROW	2	NARROW	1	NARROW	3	BI-DIR	4	NARROW	TRUE
ENST00000251472	MAST1:ENST00000251472	4	BI-DIR	4	NARROW	4	REPRESSED	2	REPRESSED	2	REPRESSED	4	REPRESSED	4	REPRESSED	1	REPRESSED	4	REPRESSED	2	REPRESSED	3	REPRESSED	3	REPRESSED	1	REPRESSED	1	BI-DIR-2	5	BI-DIR-2	4	BI-DIR-2	1	REPRESSED	TRUE
ENST00000251473	LPPR2:ENST00000251473	1	BI-DIR-2	5	BI-DIR	2	BI-DIR	5	BI-DIR	4	BI-DIR	2	BI-DIR	3	INACTIVE	4	BI-DIR	5	BI-DIR	5	BI-DIR-2	2	BI-DIR	1	BI-DIR	3	BI-DIR-2	1	BI-DIR-2	4	BI-DIR	4	BI-DIR-2	5	BI-DIR-2	FALSE
ENST00000251481	SULT1C2:ENST00000251481	1	BI-DIR-2	3	INACTIVE	2	BI-DIR	4	NARROW	4	BI-DIR	2	BI-DIR	3	INACTIVE	5	INACTIVE	5	BI-DIR	5	BI-DIR-2	1	INACTIVE	1	BI-DIR	1	REPRESSED	1	BI-DIR-2	5	BI-DIR-2	4	BI-DIR-2	5	BI-DIR-2	FALSE
ENST00000251496	NCAPG:ENST00000251496	4	BI-DIR	2	EXPRESSED	2	BI-DIR	5	BI-DIR	4	BI-DIR	2	BI-DIR	2	BI-DIR	4	BI-DIR	5	BI-DIR	1	BI-DIR	2	BI-DIR	1	BI-DIR	5	BI-DIR	4	BI-DIR	4	BI-DIR	3	BI-DIR	3	BI-DIR	TRUE
ENST00000251507	RABGAP1L:ENST00000251507	2	NARROW	2	EXPRESSED	1	EXPRESSED	4	NARROW	1	NARROW	3	NARROW	5	NARROW	2	NARROW	2	NARROW	3	NARROW	5	NARROW	4	BROAD	5	BI-DIR	2	NARROW	1	NARROW	5	NARROW	4	NARROW	TRUE
ENST00000251527	ESYT2:ENST00000251527	2	NARROW	2	EXPRESSED	1	EXPRESSED	1	BROAD	3	BROAD	3	NARROW	1	BROAD	3	BROAD	1	BROAD	3	NARROW	4	BROAD	4	BROAD	4	BROAD	5	BROAD	3	BROAD	1	BROAD	2	BROAD	TRUE
ENST00000251535	ALOX12:ENST00000251535	3	REPRESSED	1	REPRESSED	4	REPRESSED	2	REPRESSED	2	REPRESSED	3	NARROW	4	REPRESSED	1	REPRESSED	4	REPRESSED	2	REPRESSED	3	REPRESSED	3	REPRESSED	3	BI-DIR-2	1	BI-DIR-2	5	BI-DIR-2	4	BI-DIR-2	1	REPRESSED	TRUE
ENST00000251566	UGT2A3:ENST00000251566	5	INACTIVE	3	INACTIVE	3	INACTIVE	3	INACTIVE	5	INACTIVE	5	INACTIVE	3	INACTIVE	5	INACTIVE	2	NARROW	4	INACTIVE	1	INACTIVE	2	INACTIVE	1	REPRESSED	2	NARROW	2	REPRESSED	2	REPRESSED	1	REPRESSED	FALSE
ENST00000251582	ADAMTS2:ENST00000251582	3	REPRESSED	1	REPRESSED	4	REPRESSED	2	REPRESSED	2	REPRESSED	4	REPRESSED	4	REPRESSED	1	REPRESSED	4	REPRESSED	2	REPRESSED	3	REPRESSED	3	REPRESSED	2	NARROW	2	NARROW	3	BROAD	5	NARROW	4	NARROW	TRUE
ENST00000251588	NARFL:ENST00000251588	2	NARROW	4	NARROW	5	NARROW	4	NARROW	1	NARROW	3	NARROW	5	NARROW	2	NARROW	2	NARROW	3	NARROW	5	NARROW	5	NARROW	2	NARROW	2	NARROW	1	NARROW	3	BI-DIR	4	NARROW	TRUE
ENST00000251595	HBA2:ENST00000251595	3	REPRESSED	1	REPRESSED	4	REPRESSED	4	NARROW	2	REPRESSED	3	NARROW	4	REPRESSED	1	REPRESSED	4	REPRESSED	2	REPRESSED	3	REPRESSED	3	REPRESSED	1	REPRESSED	1	BI-DIR-2	2	REPRESSED	4	BI-DIR-2	4	NARROW	TRUE
ENST00000251630	PDGFRL:ENST00000251630	2	NARROW	1	REPRESSED	4	REPRESSED	2	REPRESSED	1	NARROW	3	NARROW	5	NARROW	3	BROAD	1	BROAD	3	NARROW	5	NARROW	3	REPRESSED	1	REPRESSED	5	BROAD	2	REPRESSED	2	REPRESSED	4	NARROW	TRUE
ENST00000251636	DHX29:ENST00000251636	4	BI-DIR	2	EXPRESSED	1	EXPRESSED	5	BI-DIR	4	BI-DIR	2	BI-DIR	2	BI-DIR	4	BI-DIR	5	BI-DIR	1	BI-DIR	2	BI-DIR	1	BI-DIR	5	BI-DIR	4	BI-DIR	4	BI-DIR	3	BI-DIR	3	BI-DIR	TRUE
ENST00000251642	DHX58:ENST00000251642	1	BI-DIR-2	3	INACTIVE	3	INACTIVE	5	BI-DIR	5	INACTIVE	2	BI-DIR	3	INACTIVE	4	BI-DIR	5	BI-DIR	5	BI-DIR-2	1	INACTIVE	2	INACTIVE	5	BI-DIR	4	BI-DIR	4	BI-DIR	3	BI-DIR	3	BI-DIR	FALSE
ENST00000251643	KRT12:ENST00000251643	5	INACTIVE	3	INACTIVE	3	INACTIVE	3	INACTIVE	5	INACTIVE	5	INACTIVE	3	INACTIVE	5	INACTIVE	3	INACTIVE	4	INACTIVE	1	INACTIVE	2	INACTIVE	1	REPRESSED	3	REPRESSED	2	REPRESSED	2	REPRESSED	1	REPRESSED	FALSE
ENST00000251645	KRT31:ENST00000251645	5	INACTIVE	3	INACTIVE	3	INACTIVE	3	INACTIVE	5	INACTIVE	5	INACTIVE	3	INACTIVE	5	INACTIVE	3	INACTIVE	4	INACTIVE	1	INACTIVE	2	INACTIVE	1	REPRESSED	3	REPRESSED	2	REPRESSED	2	REPRESSED	1	REPRESSED	FALSE
ENST00000251691	KIAA1244:ENST00000251691	2	NARROW	1	REPRESSED	4	REPRESSED	2	REPRESSED	2	REPRESSED	4	REPRESSED	4	REPRESSED	1	REPRESSED	4	REPRESSED	2	REPRESSED	3	REPRESSED	3	REPRESSED	1	REPRESSED	2	NARROW	2	REPRESSED	5	NARROW	4	NARROW	TRUE
ENST00000251722	USP40:ENST00000251722	2	NARROW	2	EXPRESSED	1	EXPRESSED	4	NARROW	1	NARROW	3	NARROW	5	NARROW	2	NARROW	2	NARROW	3	NARROW	5	NARROW	5	NARROW	2	NARROW	2	NARROW	1	NARROW	5	NARROW	4	NARROW	TRUE
ENST00000251775	SNX4:ENST00000251775	2	NARROW	2	EXPRESSED	5	NARROW	4	NARROW	1	NARROW	3	NARROW	5	NARROW	2	NARROW	2	NARROW	3	NARROW	5	NARROW	5	NARROW	2	NARROW	2	NARROW	1	NARROW	5	NARROW	4	NARROW	TRUE
ENST00000251808	GRHL2:ENST00000251808	2	NARROW	1	REPRESSED	4	REPRESSED	2	REPRESSED	3	BROAD	4	REPRESSED	4	REPRESSED	3	BROAD	4	REPRESSED	2	REPRESSED	3	REPRESSED	3	REPRESSED	1	REPRESSED	5	BROAD	2	REPRESSED	4	BI-DIR-2	3	BI-DIR	TRUE
ENST00000251809	SPAG1:ENST00000251809	5	INACTIVE	1	REPRESSED	4	REPRESSED	2	REPRESSED	2	REPRESSED	5	INACTIVE	4	REPRESSED	1	REPRESSED	4	REPRESSED	2	REPRESSED	3	REPRESSED	2	INACTIVE	1	REPRESSED	3	REPRESSED	2	REPRESSED	5	NARROW	1	REPRESSED	TRUE
ENST00000251810	RRM2B:ENST00000251810	4	BI-DIR	2	EXPRESSED	1	EXPRESSED	1	BROAD	1	NARROW	1	EXPRESSED	5	NARROW	2	NARROW	2	NARROW	3	NARROW	5	NARROW	4	BROAD	2	NARROW	4	BI-DIR	3	BROAD	3	BI-DIR	2	BROAD	TRUE
ENST00000251849	RAF1:ENST00000251849	2	NARROW	2	EXPRESSED	5	NARROW	1	BROAD	3	BROAD	3	NARROW	1	BROAD	3	BROAD	1	BROAD	3	NARROW	4	BROAD	4	BROAD	4	BROAD	5	BROAD	3	BROAD	1	BROAD	2	BROAD	TRUE
ENST00000251864	TDRD1:ENST00000251864	5	INACTIVE	3	INACTIVE	3	INACTIVE	3	INACTIVE	5	INACTIVE	5	INACTIVE	3	INACTIVE	5	INACTIVE	3	INACTIVE	4	INACTIVE	1	INACTIVE	2	INACTIVE	1	REPRESSED	3	REPRESSED	2	REPRESSED	2	REPRESSED	1	REPRESSED	FALSE
ENST00000251871	MED17:ENST00000251871	4	BI-DIR	2	EXPRESSED	5	NARROW	1	BROAD	3	BROAD	3	NARROW	1	BROAD	3	BROAD	2	NARROW	3	NARROW	4	BROAD	5	NARROW	2	NARROW	2	NARROW	3	BROAD	5	NARROW	4	NARROW	TRUE
ENST00000251900	SCML2:ENST00000251900	2	NARROW	2	EXPRESSED	1	EXPRESSED	4	NARROW	1	NARROW	1	EXPRESSED	5	NARROW	2	NARROW	2	NARROW	3	NARROW	5	NARROW	5	NARROW	1	REPRESSED	3	REPRESSED	2	REPRESSED	2	REPRESSED	4	NARROW	TRUE
ENST00000251921	NXPE1:ENST00000251921	5	INACTIVE	3	INACTIVE	3	INACTIVE	3	INACTIVE	5	INACTIVE	5	INACTIVE	3	INACTIVE	5	INACTIVE	3	INACTIVE	4	INACTIVE	1	INACTIVE	2	INACTIVE	1	REPRESSED	3	REPRESSED	2	REPRESSED	2	REPRESSED	1	REPRESSED	FALSE
ENST00000252015	TRPC4AP:ENST00000252015	2	NARROW	4	NARROW	5	NARROW	4	NARROW	1	NARROW	3	NARROW	5	NARROW	2	NARROW	2	NARROW	3	NARROW	5	NARROW	5	NARROW	2	NARROW	2	NARROW	3	BROAD	5	NARROW	2	BROAD	TRUE
ENST00000252032	C20orf194:ENST00000252032	2	NARROW	2	EXPRESSED	1	EXPRESSED	1	BROAD	3	BROAD	1	EXPRESSED	1	BROAD	3	BROAD	1	BROAD	3	NARROW	4	BROAD	4	BROAD	4	BROAD	2	NARROW	3	BROAD	1	BROAD	4	NARROW	TRUE
ENST00000252034	ELN:ENST00000252034	2	NARROW	3	INACTIVE	5	NARROW	4	NARROW	1	NARROW	5	INACTIVE	5	NARROW	2	NARROW	1	BROAD	3	NARROW	5	NARROW	5	NARROW	4	BROAD	5	BROAD	1	NARROW	1	BROAD	4	NARROW	FALSE
ENST00000252050	CUL9:ENST00000252050	4	BI-DIR	5	BI-DIR	2	BI-DIR	5	BI-DIR	4	BI-DIR	1	EXPRESSED	2	BI-DIR	4	BI-DIR	5	BI-DIR	5	BI-DIR-2	2	BI-DIR	1	BI-DIR	5	BI-DIR	4	BI-DIR	4	BI-DIR	3	BI-DIR	5	BI-DIR-2	TRUE
ENST00000252085	PCDHGA12:ENST00000252085	1	BI-DIR-2	5	BI-DIR	2	BI-DIR	5	BI-DIR	4	BI-DIR	2	BI-DIR	2	BI-DIR	4	BI-DIR	5	BI-DIR	5	BI-DIR-2	2	BI-DIR	1	BI-DIR	3	BI-DIR-2	1	BI-DIR-2	5	BI-DIR-2	4	BI-DIR-2	5	BI-DIR-2	TRUE
ENST00000252087	PCDHGC5:ENST00000252087	1	BI-DIR-2	5	BI-DIR	2	BI-DIR	5	BI-DIR	4	BI-DIR	2	BI-DIR	2	BI-DIR	4	BI-DIR	5	BI-DIR	5	BI-DIR-2	2	BI-DIR	1	BI-DIR	3	BI-DIR-2	1	BI-DIR-2	5	BI-DIR-2	4	BI-DIR-2	5	BI-DIR-2	FALSE
ENST00000252108	UBE4A:ENST00000252108	2	NARROW	2	EXPRESSED	1	EXPRESSED	4	NARROW	1	NARROW	3	NARROW	5	NARROW	2	NARROW	2	NARROW	3	NARROW	5	NARROW	5	NARROW	2	NARROW	2	NARROW	1	NARROW	5	NARROW	4	NARROW	TRUE
ENST00000252115	POLDIP3:ENST00000252115	2	NARROW	4	NARROW	5	NARROW	1	BROAD	3	BROAD	3	NARROW	1	BROAD	3	BROAD	1	BROAD	3	NARROW	4	BROAD	4	BROAD	4	BROAD	5	BROAD	3	BROAD	3	BI-DIR	2	BROAD	TRUE
ENST00000252137	DGCR14:ENST00000252137	2	NARROW	4	NARROW	5	NARROW	4	NARROW	1	NARROW	3	NARROW	5	NARROW	2	NARROW	2	NARROW	3	NARROW	5	NARROW	5	NARROW	2	NARROW	2	NARROW	1	NARROW	5	NARROW	4	NARROW	TRUE
ENST00000252211	ZKSCAN3:ENST00000252211	2	NARROW	2	EXPRESSED	1	EXPRESSED	4	NARROW	1	NARROW	3	NARROW	5	NARROW	2	NARROW	2	NARROW	3	NARROW	5	NARROW	5	NARROW	2	NARROW	2	NARROW	2	REPRESSED	5	NARROW	4	NARROW	FALSE
ENST00000252242	KRT5:ENST00000252242	5	INACTIVE	3	INACTIVE	3	INACTIVE	3	INACTIVE	5	INACTIVE	5	INACTIVE	3	INACTIVE	2	NARROW	3	INACTIVE	4	INACTIVE	5	NARROW	2	INACTIVE	1	REPRESSED	1	BI-DIR-2	2	REPRESSED	4	BI-DIR-2	1	REPRESSED	FALSE
ENST00000252244	KRT1:ENST00000252244	5	INACTIVE	3	INACTIVE	3	INACTIVE	3	INACTIVE	5	INACTIVE	5	INACTIVE	3	INACTIVE	5	INACTIVE	3	INACTIVE	4	INACTIVE	1	INACTIVE	2	INACTIVE	1	REPRESSED	3	REPRESSED	2	REPRESSED	2	REPRESSED	1	REPRESSED	FALSE
ENST00000252245	KRT75:ENST00000252245	5	INACTIVE	3	INACTIVE	3	INACTIVE	3	INACTIVE	5	INACTIVE	5	INACTIVE	3	INACTIVE	5	INACTIVE	3	INACTIVE	4	INACTIVE	1	INACTIVE	2	INACTIVE	1	REPRESSED	3	REPRESSED	2	REPRESSED	4	BI-DIR-2	1	REPRESSED	FALSE
ENST00000252250	KRT6C:ENST00000252250	5	INACTIVE	3	INACTIVE	3	INACTIVE	3	INACTIVE	5	INACTIVE	5	INACTIVE	3	INACTIVE	5	INACTIVE	3	INACTIVE	4	INACTIVE	1	INACTIVE	2	INACTIVE	1	REPRESSED	3	REPRESSED	2	REPRESSED	4	BI-DIR-2	1	REPRESSED	FALSE
ENST00000252252	KRT6B:ENST00000252252	5	INACTIVE	3	INACTIVE	3	INACTIVE	3	INACTIVE	5	INACTIVE	5	INACTIVE	3	INACTIVE	5	INACTIVE	3	INACTIVE	4	INACTIVE	1	INACTIVE	2	INACTIVE	1	REPRESSED	3	REPRESSED	2	REPRESSED	4	BI-DIR-2	1	REPRESSED	FALSE
ENST00000252288	GAMT:ENST00000252288	2	NARROW	4	NARROW	5	NARROW	4	NARROW	1	NARROW	3	NARROW	5	NARROW	2	NARROW	2	NARROW	3	NARROW	5	NARROW	5	NARROW	2	NARROW	4	BI-DIR	5	BI-DIR-2	4	BI-DIR-2	4	NARROW	TRUE
ENST00000252321	KCNA5:ENST00000252321	3	REPRESSED	1	REPRESSED	4	REPRESSED	2	REPRESSED	2	REPRESSED	4	REPRESSED	4	REPRESSED	1	REPRESSED	4	REPRESSED	2	REPRESSED	5	NARROW	4	BROAD	2	NARROW	2	NARROW	2	REPRESSED	2	REPRESSED	1	REPRESSED	TRUE
ENST00000252329	PSMG3:ENST00000252329	1	BI-DIR-2	5	BI-DIR	2	BI-DIR	5	BI-DIR	4	BI-DIR	2	BI-DIR	2	BI-DIR	4	BI-DIR	5	BI-DIR	1	BI-DIR	2	BI-DIR	5	NARROW	5	BI-DIR	4	BI-DIR	4	BI-DIR	3	BI-DIR	2	BROAD	TRUE
ENST00000252338	FAM155B:ENST00000252338	2	NARROW	2	EXPRESSED	4	REPRESSED	2	REPRESSED	2	REPRESSED	5	INACTIVE	4	REPRESSED	1	REPRESSED	4	REPRESSED	2	REPRESSED	3	REPRESSED	3	REPRESSED	2	NARROW	2	NARROW	2	REPRESSED	2	REPRESSED	1	REPRESSED	TRUE
ENST00000252444	LDLR:ENST00000252444	4	BI-DIR	2	EXPRESSED	1	EXPRESSED	1	BROAD	3	BROAD	3	NARROW	1	BROAD	3	BROAD	1	BROAD	1	BI-DIR	4	BROAD	4	BROAD	4	BROAD	4	BI-DIR	4	BI-DIR	3	BI-DIR	2	BROAD	TRUE
ENST00000252456	CNN1:ENST00000252456	1	BI-DIR-2	3	INACTIVE	5	NARROW	3	INACTIVE	2	REPRESSED	5	INACTIVE	3	INACTIVE	5	INACTIVE	2	NARROW	4	INACTIVE	3	REPRESSED	4	BROAD	4	BROAD	1	BI-DIR-2	5	BI-DIR-2	1	BROAD	4	NARROW	FALSE
ENST00000252483	PVRL2:ENST00000252483	4	BI-DIR	4	NARROW	5	NARROW	1	BROAD	3	BROAD	3	NARROW	1	BROAD	3	BROAD	1	BROAD	3	NARROW	4	BROAD	4	BROAD	4	BROAD	5	BROAD	4	BI-DIR	1	BROAD	2	BROAD	TRUE
ENST00000252486	APOE:ENST00000252486	4	BI-DIR	5	BI-DIR	5	NARROW	5	BI-DIR	1	NARROW	3	NARROW	5	NARROW	2	NARROW	2	NARROW	5	BI-DIR-2	5	NARROW	1	BI-DIR	3	BI-DIR-2	1	BI-DIR-2	4	BI-DIR	4	BI-DIR-2	4	NARROW	FALSE
ENST00000252487	TOMM40:ENST00000252487	4	BI-DIR	4	NARROW	5	NARROW	5	BI-DIR	4	BI-DIR	3	NARROW	5	NARROW	2	NARROW	2	NARROW	3	NARROW	5	NARROW	5	NARROW	5	BI-DIR	4	BI-DIR	4	BI-DIR	3	BI-DIR	4	NARROW	TRUE
ENST00000252505	ALLC:ENST00000252505	5	INACTIVE	3	INACTIVE	3	INACTIVE	3	INACTIVE	5	INACTIVE	5	INACTIVE	3	INACTIVE	5	INACTIVE	3	INACTIVE	4	INACTIVE	1	INACTIVE	2	INACTIVE	1	REPRESSED	3	REPRESSED	5	BI-DIR-2	2	REPRESSED	1	REPRESSED	FALSE
ENST00000252506	GADD45G:ENST00000252506	2	NARROW	4	NARROW	1	EXPRESSED	1	BROAD	2	REPRESSED	1	EXPRESSED	4	REPRESSED	1	REPRESSED	4	REPRESSED	2	REPRESSED	3	REPRESSED	4	BROAD	4	BROAD	5	BROAD	4	BI-DIR	1	BROAD	2	BROAD	TRUE
ENST00000252512	XPO7:ENST00000252512	2	NARROW	2	EXPRESSED	1	EXPRESSED	4	NARROW	1	NARROW	3	NARROW	1	BROAD	3	BROAD	1	BROAD	3	NARROW	4	BROAD	5	NARROW	2	NARROW	2	NARROW	3	BROAD	3	BI-DIR	4	NARROW	TRUE
ENST00000252530	FAM98C:ENST00000252530	2	NARROW	4	NARROW	5	NARROW	4	NARROW	1	NARROW	3	NARROW	5	NARROW	2	NARROW	2	NARROW	3	NARROW	5	NARROW	5	NARROW	2	NARROW	2	NARROW	1	NARROW	5	NARROW	4	NARROW	TRUE
ENST00000252542	SAFB2:ENST00000252542	4	BI-DIR	5	BI-DIR	2	BI-DIR	5	BI-DIR	4	BI-DIR	2	BI-DIR	2	BI-DIR	4	BI-DIR	5	BI-DIR	1	BI-DIR	2	BI-DIR	1	BI-DIR	5	BI-DIR	4	BI-DIR	4	BI-DIR	3	BI-DIR	3	BI-DIR	TRUE
ENST00000252575	NCAN:ENST00000252575	3	REPRESSED	2	EXPRESSED	4	REPRESSED	3	INACTIVE	2	REPRESSED	5	INACTIVE	4	REPRESSED	1	REPRESSED	4	REPRESSED	2	REPRESSED	3	REPRESSED	3	REPRESSED	1	REPRESSED	3	REPRESSED	2	REPRESSED	2	REPRESSED	1	REPRESSED	TRUE
ENST00000252590	PLVAP:ENST00000252590	5	INACTIVE	3	INACTIVE	3	INACTIVE	4	NARROW	1	NARROW	3	NARROW	5	NARROW	2	NARROW	2	NARROW	4	INACTIVE	5	NARROW	5	NARROW	2	NARROW	1	BI-DIR-2	5	BI-DIR-2	4	BI-DIR-2	4	NARROW	FALSE
ENST00000252593	BST2:ENST00000252593	4	BI-DIR	3	INACTIVE	5	NARROW	5	BI-DIR	4	BI-DIR	3	NARROW	3	INACTIVE	5	INACTIVE	1	BROAD	4	INACTIVE	5	NARROW	5	NARROW	5	BI-DIR	1	BI-DIR-2	4	BI-DIR	3	BI-DIR	2	BROAD	FALSE
ENST00000252595	SLC27A1:ENST00000252595	2	NARROW	2	EXPRESSED	1	EXPRESSED	4	NARROW	1	NARROW	1	EXPRESSED	5	NARROW	2	NARROW	2	NARROW	3	NARROW	5	NARROW	5	NARROW	5	BI-DIR	4	BI-DIR	4	BI-DIR	3	BI-DIR	4	NARROW	TRUE
ENST00000252599	COLGALT1:ENST00000252599	2	NARROW	2	EXPRESSED	5	NARROW	4	NARROW	1	NARROW	3	NARROW	5	NARROW	2	NARROW	2	NARROW	3	NARROW	5	NARROW	5	NARROW	2	NARROW	2	NARROW	1	NARROW	5	NARROW	4	NARROW	TRUE
ENST00000252603	PGLS:ENST00000252603	4	BI-DIR	5	BI-DIR	5	NARROW	5	BI-DIR	4	BI-DIR	3	NARROW	2	BI-DIR	4	BI-DIR	2	NARROW	1	BI-DIR	2	BI-DIR	5	NARROW	5	BI-DIR	4	BI-DIR	4	BI-DIR	3	BI-DIR	4	NARROW	TRUE
ENST00000252622	LSM7:ENST00000252622	4	BI-DIR	4	NARROW	2	BI-DIR	5	BI-DIR	4	BI-DIR	2	BI-DIR	2	BI-DIR	4	BI-DIR	5	BI-DIR	1	BI-DIR	2	BI-DIR	1	BI-DIR	5	BI-DIR	4	BI-DIR	4	BI-DIR	3	BI-DIR	3	BI-DIR	TRUE
ENST00000252660	MAS1:ENST00000252660	5	INACTIVE	3	INACTIVE	3	INACTIVE	3	INACTIVE	5	INACTIVE	5	INACTIVE	3	INACTIVE	5	INACTIVE	3	INACTIVE	4	INACTIVE	1	INACTIVE	2	INACTIVE	1	REPRESSED	3	REPRESSED	2	REPRESSED	2	REPRESSED	1	REPRESSED	FALSE
ENST00000252674	MLLT1:ENST00000252674	2	NARROW	2	EXPRESSED	1	EXPRESSED	4	NARROW	1	NARROW	1	EXPRESSED	5	NARROW	2	NARROW	1	BROAD	3	NARROW	5	NARROW	5	NARROW	2	NARROW	2	NARROW	1	NARROW	1	BROAD	1	REPRESSED	TRUE
ENST00000252677	BMP15:ENST00000252677	5	INACTIVE	3	INACTIVE	3	INACTIVE	3	INACTIVE	5	INACTIVE	5	INACTIVE	3	INACTIVE	5	INACTIVE	3	INACTIVE	4	INACTIVE	1	INACTIVE	2	INACTIVE	1	REPRESSED	3	REPRESSED	2	REPRESSED	2	REPRESSED	1	REPRESSED	FALSE
ENST00000252699	ACTN4:ENST00000252699	2	NARROW	4	NARROW	5	NARROW	1	BROAD	3	BROAD	3	NARROW	1	BROAD	3	BROAD	1	BROAD	3	NARROW	4	BROAD	4	BROAD	4	BROAD	5	BROAD	3	BROAD	1	BROAD	2	BROAD	TRUE
ENST00000252723	EPO:ENST00000252723	3	REPRESSED	1	REPRESSED	4	REPRESSED	2	REPRESSED	2	REPRESSED	3	NARROW	4	REPRESSED	1	REPRESSED	4	REPRESSED	2	REPRESSED	3	REPRESSED	3	REPRESSED	1	REPRESSED	1	BI-DIR-2	2	REPRESSED	2	REPRESSED	1	REPRESSED	TRUE
ENST00000252725	ARPC1B:ENST00000252725	2	NARROW	4	NARROW	5	NARROW	4	NARROW	1	NARROW	3	NARROW	5	NARROW	2	NARROW	2	NARROW	3	NARROW	5	NARROW	5	NARROW	2	NARROW	2	NARROW	3	BROAD	3	BI-DIR	2	BROAD	TRUE
ENST00000252729	CACNG6:ENST00000252729	1	BI-DIR-2	3	INACTIVE	4	REPRESSED	2	REPRESSED	2	REPRESSED	4	REPRESSED	4	REPRESSED	1	REPRESSED	4	REPRESSED	2	REPRESSED	3	REPRESSED	3	REPRESSED	1	REPRESSED	3	REPRESSED	2	REPRESSED	4	BI-DIR-2	1	REPRESSED	TRUE
ENST00000252744	ZSWIM6:ENST00000252744	3	REPRESSED	4	NARROW	1	EXPRESSED	1	BROAD	3	BROAD	1	EXPRESSED	1	BROAD	3	BROAD	1	BROAD	3	NARROW	4	BROAD	4	BROAD	4	BROAD	5	BROAD	3	BROAD	1	BROAD	2	BROAD	TRUE
ENST00000252771	FCHO1:ENST00000252771	2	NARROW	2	EXPRESSED	3	INACTIVE	3	INACTIVE	5	INACTIVE	5	INACTIVE	3	INACTIVE	5	INACTIVE	3	INACTIVE	4	INACTIVE	1	INACTIVE	2	INACTIVE	1	REPRESSED	3	REPRESSED	2	REPRESSED	4	BI-DIR-2	1	REPRESSED	TRUE
ENST00000252804	PXDN:ENST00000252804	2	NARROW	2	EXPRESSED	1	EXPRESSED	4	NARROW	3	BROAD	1	EXPRESSED	1	BROAD	3	BROAD	1	BROAD	3	NARROW	4	BROAD	5	NARROW	4	BROAD	2	NARROW	1	NARROW	1	BROAD	4	NARROW	TRUE
ENST00000252818	JUND:ENST00000252818	4	BI-DIR	4	NARROW	5	NARROW	1	BROAD	3	BROAD	3	NARROW	1	BROAD	3	BROAD	1	BROAD	3	NARROW	4	BROAD	4	BROAD	4	BROAD	5	BROAD	3	BROAD	1	BROAD	2	BROAD	TRUE
ENST00000252825	HRC:ENST00000252825	1	BI-DIR-2	3	INACTIVE	5	NARROW	5	BI-DIR	1	NARROW	3	NARROW	5	NARROW	4	BI-DIR	2	NARROW	5	BI-DIR-2	5	NARROW	1	BI-DIR	5	BI-DIR	1	BI-DIR-2	5	BI-DIR-2	4	BI-DIR-2	1	REPRESSED	FALSE
ENST00000252826	TRPM4:ENST00000252826	1	BI-DIR-2	2	EXPRESSED	5	NARROW	5	BI-DIR	1	NARROW	3	NARROW	5	NARROW	2	NARROW	2	NARROW	3	NARROW	5	NARROW	1	BI-DIR	5	BI-DIR	4	BI-DIR	1	NARROW	3	BI-DIR	4	NARROW	TRUE
ENST00000252835	OR11H1:ENST00000252835	5	INACTIVE	3	INACTIVE	3	INACTIVE	3	INACTIVE	5	INACTIVE	5	INACTIVE	3	INACTIVE	5	INACTIVE	3	INACTIVE	4	INACTIVE	1	INACTIVE	2	INACTIVE	1	REPRESSED	3	REPRESSED	2	REPRESSED	2	REPRESSED	1	REPRESSED	FALSE
ENST00000252854	OLFM1:ENST00000252854	2	NARROW	4	NARROW	4	REPRESSED	2	REPRESSED	2	REPRESSED	5	INACTIVE	4	REPRESSED	1	REPRESSED	4	REPRESSED	2	REPRESSED	3	REPRESSED	3	REPRESSED	1	REPRESSED	2	NARROW	1	NARROW	5	NARROW	1	REPRESSED	TRUE
ENST00000252891	NUMBL:ENST00000252891	4	BI-DIR	5	BI-DIR	2	BI-DIR	5	BI-DIR	4	BI-DIR	1	EXPRESSED	2	BI-DIR	4	BI-DIR	5	BI-DIR	1	BI-DIR	2	BI-DIR	1	BI-DIR	5	BI-DIR	4	BI-DIR	4	BI-DIR	3	BI-DIR	5	BI-DIR-2	TRUE
ENST00000252934	ATXN10:ENST00000252934	2	NARROW	4	NARROW	5	NARROW	4	NARROW	1	NARROW	3	NARROW	5	NARROW	2	NARROW	2	NARROW	3	NARROW	5	NARROW	5	NARROW	2	NARROW	2	NARROW	1	NARROW	5	NARROW	4	NARROW	TRUE
ENST00000252939	CALY:ENST00000252939	3	REPRESSED	4	NARROW	4	REPRESSED	2	REPRESSED	2	REPRESSED	4	REPRESSED	4	REPRESSED	1	REPRESSED	4	REPRESSED	2	REPRESSED	3	REPRESSED	3	REPRESSED	1	REPRESSED	2	NARROW	1	NARROW	2	REPRESSED	1	REPRESSED	TRUE
ENST00000252951	HBZ:ENST00000252951	5	INACTIVE	1	REPRESSED	4	REPRESSED	4	NARROW	2	REPRESSED	3	NARROW	4	REPRESSED	1	REPRESSED	4	REPRESSED	2	REPRESSED	3	REPRESSED	3	REPRESSED	1	REPRESSED	1	BI-DIR-2	2	REPRESSED	2	REPRESSED	1	REPRESSED	FALSE
ENST00000252979	ZNF337:ENST00000252979	2	NARROW	5	BI-DIR	1	EXPRESSED	4	NARROW	1	NARROW	1	EXPRESSED	5	NARROW	4	BI-DIR	2	NARROW	3	NARROW	5	NARROW	5	NARROW	2	NARROW	2	NARROW	1	NARROW	5	NARROW	4	NARROW	TRUE
ENST00000252996	TAF4:ENST00000252996	4	BI-DIR	5	BI-DIR	2	BI-DIR	4	NARROW	4	BI-DIR	1	EXPRESSED	2	BI-DIR	4	BI-DIR	1	BROAD	5	BI-DIR-2	2	BI-DIR	4	BROAD	4	BROAD	5	BROAD	3	BROAD	1	BROAD	1	REPRESSED	TRUE
ENST00000252997	GATA5:ENST00000252997	3	REPRESSED	1	REPRESSED	5	NARROW	4	NARROW	2	REPRESSED	3	NARROW	4	REPRESSED	1	REPRESSED	4	REPRESSED	2	REPRESSED	3	REPRESSED	4	BROAD	2	NARROW	3	REPRESSED	1	NARROW	5	NARROW	1	REPRESSED	TRUE
ENST00000252998	RBBP8NL:ENST00000252998	5	INACTIVE	3	INACTIVE	3	INACTIVE	3	INACTIVE	5	INACTIVE	5	INACTIVE	3	INACTIVE	5	INACTIVE	3	INACTIVE	4	INACTIVE	1	INACTIVE	2	INACTIVE	1	REPRESSED	2	NARROW	2	REPRESSED	4	BI-DIR-2	4	NARROW	FALSE
ENST00000252999	LAMA5:ENST00000252999	4	BI-DIR	3	INACTIVE	1	EXPRESSED	2	REPRESSED	3	BROAD	5	INACTIVE	5	NARROW	2	NARROW	1	BROAD	3	NARROW	3	REPRESSED	4	BROAD	4	BROAD	4	BI-DIR	3	BROAD	1	BROAD	2	BROAD	TRUE
ENST00000253008	PRDM12:ENST00000253008	3	REPRESSED	1	REPRESSED	4	REPRESSED	2	REPRESSED	2	REPRESSED	4	REPRESSED	4	REPRESSED	1	REPRESSED	4	REPRESSED	2	REPRESSED	3	REPRESSED	3	REPRESSED	1	REPRESSED	3	REPRESSED	2	REPRESSED	2	REPRESSED	1	REPRESSED	TRUE
ENST00000253023	UBE2M:ENST00000253023	2	NARROW	4	NARROW	5	NARROW	1	BROAD	1	NARROW	3	NARROW	5	NARROW	2	NARROW	5	BI-DIR	3	NARROW	4	BROAD	4	BROAD	5	BI-DIR	4	BI-DIR	3	BROAD	1	BROAD	3	BI-DIR	TRUE
ENST00000253024	TRIM28:ENST00000253024	2	NARROW	4	NARROW	5	NARROW	1	BROAD	1	NARROW	3	NARROW	1	BROAD	3	BROAD	1	BROAD	3	NARROW	4	BROAD	5	NARROW	4	BROAD	5	BROAD	3	BROAD	1	BROAD	2	BROAD	TRUE
ENST00000253031	YIPF2:ENST00000253031	4	BI-DIR	5	BI-DIR	2	BI-DIR	5	BI-DIR	4	BI-DIR	2	BI-DIR	2	BI-DIR	4	BI-DIR	5	BI-DIR	1	BI-DIR	2	BI-DIR	1	BI-DIR	5	BI-DIR	4	BI-DIR	4	BI-DIR	3	BI-DIR	3	BI-DIR	TRUE
ENST00000253039	EIF2S3:ENST00000253039	2	NARROW	4	NARROW	5	NARROW	4	NARROW	1	NARROW	3	NARROW	5	NARROW	2	NARROW	2	NARROW	3	NARROW	5	NARROW	5	NARROW	2	NARROW	2	NARROW	1	NARROW	5	NARROW	4	NARROW	TRUE
ENST00000253047	TMEM160:ENST00000253047	2	NARROW	4	NARROW	5	NARROW	4	NARROW	1	NARROW	3	NARROW	5	NARROW	2	NARROW	2	NARROW	3	NARROW	5	NARROW	5	NARROW	2	NARROW	2	NARROW	1	NARROW	5	NARROW	4	NARROW	TRUE
ENST00000253048	ZC3H4:ENST00000253048	2	NARROW	2	EXPRESSED	1	EXPRESSED	1	BROAD	3	BROAD	1	EXPRESSED	1	BROAD	3	BROAD	1	BROAD	3	NARROW	4	BROAD	4	BROAD	4	BROAD	5	BROAD	3	BROAD	1	BROAD	2	BROAD	TRUE
ENST00000253055	MAP3K10:ENST00000253055	2	NARROW	4	NARROW	5	NARROW	4	NARROW	1	NARROW	1	EXPRESSED	5	NARROW	2	NARROW	2	NARROW	3	NARROW	5	NARROW	5	NARROW	2	NARROW	2	NARROW	4	BI-DIR	5	NARROW	4	NARROW	TRUE
ENST00000253063	SESN2:ENST00000253063	2	NARROW	2	EXPRESSED	1	EXPRESSED	4	NARROW	1	NARROW	1	EXPRESSED	5	NARROW	2	NARROW	2	NARROW	3	NARROW	5	NARROW	5	NARROW	2	NARROW	5	BROAD	1	NARROW	1	BROAD	2	BROAD	TRUE
ENST00000253079	CCDC62:ENST00000253079	1	BI-DIR-2	1	REPRESSED	1	EXPRESSED	2	REPRESSED	5	INACTIVE	1	EXPRESSED	3	INACTIVE	5	INACTIVE	3	INACTIVE	4	INACTIVE	3	REPRESSED	2	INACTIVE	1	REPRESSED	3	REPRESSED	2	REPRESSED	2	REPRESSED	1	REPRESSED	TRUE
ENST00000253083	HIP1R:ENST00000253083	2	NARROW	2	EXPRESSED	4	REPRESSED	1	BROAD	3	BROAD	3	NARROW	1	BROAD	2	NARROW	1	BROAD	3	NARROW	5	NARROW	5	NARROW	2	NARROW	5	BROAD	3	BROAD	1	BROAD	4	NARROW	TRUE
ENST00000253107	PPAN:ENST00000253107	2	NARROW	4	NARROW	5	NARROW	4	NARROW	1	NARROW	3	NARROW	5	NARROW	2	NARROW	2	NARROW	3	NARROW	5	NARROW	5	NARROW	2	NARROW	2	NARROW	1	NARROW	5	NARROW	4	NARROW	TRUE
ENST00000253108	EIF3G:ENST00000253108	2	NARROW	4	NARROW	5	NARROW	4	NARROW	1	NARROW	3	NARROW	5	NARROW	2	NARROW	2	NARROW	3	NARROW	5	NARROW	5	NARROW	2	NARROW	2	NARROW	1	NARROW	5	NARROW	4	NARROW	TRUE
ENST00000253109	ANGPTL6:ENST00000253109	5	INACTIVE	3	INACTIVE	3	INACTIVE	3	INACTIVE	5	INACTIVE	3	NARROW	3	INACTIVE	5	INACTIVE	5	BI-DIR	4	INACTIVE	1	INACTIVE	2	INACTIVE	1	REPRESSED	3	REPRESSED	2	REPRESSED	2	REPRESSED	4	NARROW	FALSE
ENST00000253110	C19orf66:ENST00000253110	2	NARROW	1	REPRESSED	5	NARROW	4	NARROW	1	NARROW	3	NARROW	4	REPRESSED	2	NARROW	2	NARROW	2	REPRESSED	3	REPRESSED	5	NARROW	2	NARROW	2	NARROW	3	BROAD	5	NARROW	4	NARROW	TRUE
ENST00000253115	ZNF426:ENST00000253115	4	BI-DIR	2	EXPRESSED	1	EXPRESSED	4	NARROW	1	NARROW	1	EXPRESSED	5	NARROW	2	NARROW	2	NARROW	3	NARROW	5	NARROW	5	NARROW	2	NARROW	2	NARROW	1	NARROW	5	NARROW	4	NARROW	TRUE
ENST00000253122	SLC6A8:ENST00000253122	2	NARROW	4	NARROW	3	INACTIVE	3	INACTIVE	1	NARROW	3	NARROW	5	NARROW	4	BI-DIR	3	INACTIVE	5	BI-DIR-2	5	NARROW	4	BROAD	4	BROAD	2	NARROW	5	BI-DIR-2	5	NARROW	4	NARROW	TRUE
ENST00000253144	ZNF331:ENST00000253144	2	NARROW	2	EXPRESSED	5	NARROW	4	NARROW	1	NARROW	1	EXPRESSED	5	NARROW	2	NARROW	2	NARROW	3	NARROW	5	NARROW	5	NARROW	2	NARROW	2	NARROW	1	NARROW	5	NARROW	4	NARROW	TRUE
ENST00000253188	SLC7A10:ENST00000253188	3	REPRESSED	1	REPRESSED	4	REPRESSED	2	REPRESSED	2	REPRESSED	4	REPRESSED	4	REPRESSED	1	REPRESSED	4	REPRESSED	2	REPRESSED	3	REPRESSED	3	REPRESSED	1	REPRESSED	3	REPRESSED	2	REPRESSED	2	REPRESSED	1	REPRESSED	TRUE
ENST00000253233	C12orf65:ENST00000253233	4	BI-DIR	4	NARROW	5	NARROW	5	BI-DIR	4	BI-DIR	2	BI-DIR	2	BI-DIR	4	BI-DIR	1	BROAD	1	BI-DIR	2	BI-DIR	1	BI-DIR	5	BI-DIR	5	BROAD	3	BROAD	3	BI-DIR	3	BI-DIR	TRUE
ENST00000253237	GRWD1:ENST00000253237	4	BI-DIR	5	BI-DIR	5	NARROW	4	NARROW	1	NARROW	3	NARROW	5	NARROW	2	NARROW	2	NARROW	3	NARROW	5	NARROW	5	NARROW	2	NARROW	2	NARROW	1	NARROW	3	BI-DIR	4	NARROW	TRUE
ENST00000253247	NOL11:ENST00000253247	2	NARROW	2	EXPRESSED	5	NARROW	1	BROAD	1	NARROW	3	NARROW	5	NARROW	2	NARROW	2	NARROW	3	NARROW	5	NARROW	5	NARROW	2	NARROW	2	NARROW	1	NARROW	5	NARROW	2	BROAD	TRUE
ENST00000253255	PKDREJ:ENST00000253255	3	REPRESSED	1	REPRESSED	4	REPRESSED	2	REPRESSED	2	REPRESSED	5	INACTIVE	4	REPRESSED	1	REPRESSED	4	REPRESSED	2	REPRESSED	3	REPRESSED	3	REPRESSED	1	REPRESSED	3	REPRESSED	2	REPRESSED	2	REPRESSED	1	REPRESSED	TRUE
ENST00000253329	PPIL4:ENST00000253329	2	NARROW	2	EXPRESSED	5	NARROW	1	BROAD	3	BROAD	3	NARROW	1	BROAD	3	BROAD	2	NARROW	3	NARROW	4	BROAD	5	NARROW	2	NARROW	2	NARROW	1	NARROW	5	NARROW	2	BROAD	TRUE
ENST00000253354	BPIFB1:ENST00000253354	5	INACTIVE	3	INACTIVE	3	INACTIVE	3	INACTIVE	5	INACTIVE	5	INACTIVE	3	INACTIVE	5	INACTIVE	3	INACTIVE	4	INACTIVE	1	INACTIVE	2	INACTIVE	1	REPRESSED	3	REPRESSED	2	REPRESSED	4	BI-DIR-2	1	REPRESSED	FALSE
ENST00000253362	BPIFA2:ENST00000253362	5	INACTIVE	3	INACTIVE	3	INACTIVE	3	INACTIVE	5	INACTIVE	5	INACTIVE	3	INACTIVE	5	INACTIVE	3	INACTIVE	4	INACTIVE	1	INACTIVE	2	INACTIVE	1	REPRESSED	3	REPRESSED	2	REPRESSED	2	REPRESSED	1	REPRESSED	FALSE
ENST00000253381	DEFB118:ENST00000253381	5	INACTIVE	3	INACTIVE	3	INACTIVE	3	INACTIVE	5	INACTIVE	5	INACTIVE	3	INACTIVE	5	INACTIVE	3	INACTIVE	4	INACTIVE	1	INACTIVE	2	INACTIVE	1	REPRESSED	3	REPRESSED	2	REPRESSED	2	REPRESSED	1	REPRESSED	FALSE
ENST00000253407	C1QL1:ENST00000253407	3	REPRESSED	1	REPRESSED	4	REPRESSED	2	REPRESSED	2	REPRESSED	4	REPRESSED	4	REPRESSED	1	REPRESSED	4	REPRESSED	2	REPRESSED	3	REPRESSED	3	REPRESSED	1	REPRESSED	2	NARROW	1	NARROW	2	REPRESSED	1	REPRESSED	TRUE
ENST00000253408	GFAP:ENST00000253408	5	INACTIVE	3	INACTIVE	3	INACTIVE	3	INACTIVE	5	INACTIVE	5	INACTIVE	3	INACTIVE	5	INACTIVE	3	INACTIVE	4	INACTIVE	1	INACTIVE	2	INACTIVE	3	BI-DIR-2	3	REPRESSED	2	REPRESSED	2	REPRESSED	1	REPRESSED	FALSE
ENST00000253413	ATP6V1E1:ENST00000253413	2	NARROW	4	NARROW	5	NARROW	4	NARROW	1	NARROW	3	NARROW	5	NARROW	2	NARROW	2	NARROW	3	NARROW	5	NARROW	5	NARROW	2	NARROW	2	NARROW	1	NARROW	5	NARROW	4	NARROW	TRUE
ENST00000253451	CCL25:ENST00000253451	5	INACTIVE	3	INACTIVE	3	INACTIVE	3	INACTIVE	5	INACTIVE	5	INACTIVE	3	INACTIVE	5	INACTIVE	3	INACTIVE	4	INACTIVE	1	INACTIVE	2	INACTIVE	1	REPRESSED	3	REPRESSED	2	REPRESSED	2	REPRESSED	1	REPRESSED	FALSE
ENST00000253458	GSE1:ENST00000253458	4	BI-DIR	2	EXPRESSED	4	REPRESSED	5	BI-DIR	4	BI-DIR	2	BI-DIR	2	BI-DIR	4	BI-DIR	5	BI-DIR	5	BI-DIR-2	2	BI-DIR	1	BI-DIR	5	BI-DIR	4	BI-DIR	4	BI-DIR	3	BI-DIR	3	BI-DIR	TRUE
ENST00000253462	GINS2:ENST00000253462	2	NARROW	4	NARROW	5	NARROW	4	NARROW	1	NARROW	3	NARROW	5	NARROW	2	NARROW	2	NARROW	3	NARROW	5	NARROW	5	NARROW	1	REPRESSED	2	NARROW	1	NARROW	5	NARROW	4	NARROW	TRUE
ENST00000253496	F12:ENST00000253496	5	INACTIVE	3	INACTIVE	3	INACTIVE	3	INACTIVE	5	INACTIVE	3	NARROW	3	INACTIVE	5	INACTIVE	3	INACTIVE	4	INACTIVE	1	INACTIVE	3	REPRESSED	1	REPRESSED	3	REPRESSED	2	REPRESSED	2	REPRESSED	1	REPRESSED	FALSE
ENST00000253506	NFATC1:ENST00000253506	3	REPRESSED	1	REPRESSED	4	REPRESSED	2	REPRESSED	2	REPRESSED	4	REPRESSED	4	REPRESSED	3	BROAD	4	REPRESSED	2	REPRESSED	4	BROAD	3	REPRESSED	2	NARROW	3	REPRESSED	2	REPRESSED	5	NARROW	1	REPRESSED	TRUE
ENST00000253669	HAUS8:ENST00000253669	4	BI-DIR	4	NARROW	5	NARROW	4	NARROW	1	NARROW	3	NARROW	5	NARROW	4	BI-DIR	5	BI-DIR	1	BI-DIR	5	NARROW	1	BI-DIR	5	BI-DIR	4	BI-DIR	4	BI-DIR	3	BI-DIR	3	BI-DIR	TRUE
ENST00000253686	MRPS25:ENST00000253686	2	NARROW	4	NARROW	5	NARROW	4	NARROW	1	NARROW	3	NARROW	5	NARROW	2	NARROW	2	NARROW	3	NARROW	5	NARROW	5	NARROW	4	BROAD	2	NARROW	1	NARROW	1	BROAD	4	NARROW	TRUE
ENST00000253693	CAPN7:ENST00000253693	2	NARROW	2	EXPRESSED	1	EXPRESSED	1	BROAD	1	NARROW	3	NARROW	5	NARROW	2	NARROW	2	NARROW	3	NARROW	4	BROAD	4	BROAD	2	NARROW	2	NARROW	1	NARROW	5	NARROW	4	NARROW	TRUE
ENST00000253697	C3orf20:ENST00000253697	1	BI-DIR-2	3	INACTIVE	3	INACTIVE	3	INACTIVE	5	INACTIVE	5	INACTIVE	3	INACTIVE	5	INACTIVE	3	INACTIVE	4	INACTIVE	1	INACTIVE	2	INACTIVE	3	BI-DIR-2	1	BI-DIR-2	2	REPRESSED	4	BI-DIR-2	1	REPRESSED	FALSE
ENST00000253699	ZFYVE20:ENST00000253699	2	NARROW	2	EXPRESSED	1	EXPRESSED	4	NARROW	1	NARROW	1	EXPRESSED	5	NARROW	2	NARROW	2	NARROW	3	NARROW	5	NARROW	5	NARROW	2	NARROW	2	NARROW	1	NARROW	5	NARROW	4	NARROW	TRUE
ENST00000253719	NAPSA:ENST00000253719	1	BI-DIR-2	3	INACTIVE	3	INACTIVE	3	INACTIVE	5	INACTIVE	5	INACTIVE	3	INACTIVE	5	INACTIVE	3	INACTIVE	4	INACTIVE	1	INACTIVE	2	INACTIVE	1	REPRESSED	1	BI-DIR-2	2	REPRESSED	4	BI-DIR-2	1	REPRESSED	FALSE
ENST00000253754	PDLIM4:ENST00000253754	2	NARROW	4	NARROW	5	NARROW	4	NARROW	3	BROAD	1	EXPRESSED	1	BROAD	3	BROAD	1	BROAD	3	NARROW	4	BROAD	5	NARROW	2	NARROW	2	NARROW	1	NARROW	5	NARROW	2	BROAD	TRUE
ENST00000253778	GFPT2:ENST00000253778	2	NARROW	2	EXPRESSED	1	EXPRESSED	2	REPRESSED	1	NARROW	4	REPRESSED	5	NARROW	2	NARROW	2	NARROW	3	NARROW	5	NARROW	5	NARROW	2	NARROW	2	NARROW	1	NARROW	5	NARROW	4	NARROW	TRUE
ENST00000253789	PSMC3IP:ENST00000253789	4	BI-DIR	5	BI-DIR	2	BI-DIR	5	BI-DIR	4	BI-DIR	2	BI-DIR	2	BI-DIR	4	BI-DIR	5	BI-DIR	1	BI-DIR	2	BI-DIR	1	BI-DIR	5	BI-DIR	4	BI-DIR	4	BI-DIR	3	BI-DIR	3	BI-DIR	TRUE
ENST00000253794	VPS25:ENST00000253794	2	NARROW	4	NARROW	5	NARROW	4	NARROW	1	NARROW	3	NARROW	5	NARROW	2	NARROW	2	NARROW	3	NARROW	5	NARROW	5	NARROW	2	NARROW	2	NARROW	1	NARROW	5	NARROW	4	NARROW	FALSE
ENST00000253799	AOC2:ENST00000253799	1	BI-DIR-2	5	BI-DIR	3	INACTIVE	5	BI-DIR	5	INACTIVE	5	INACTIVE	3	INACTIVE	4	BI-DIR	3	INACTIVE	5	BI-DIR-2	1	INACTIVE	2	INACTIVE	3	BI-DIR-2	1	BI-DIR-2	5	BI-DIR-2	4	BI-DIR-2	5	BI-DIR-2	FALSE
ENST00000253801	G6PC:ENST00000253801	5	INACTIVE	3	INACTIVE	3	INACTIVE	3	INACTIVE	5	INACTIVE	3	NARROW	3	INACTIVE	5	INACTIVE	3	INACTIVE	4	INACTIVE	1	INACTIVE	2	INACTIVE	1	REPRESSED	3	REPRESSED	2	REPRESSED	2	REPRESSED	1	REPRESSED	FALSE
ENST00000253807	PCDHAC1:ENST00000253807	4	BI-DIR	1	REPRESSED	4	REPRESSED	2	REPRESSED	2	REPRESSED	4	REPRESSED	4	REPRESSED	1	REPRESSED	4	REPRESSED	2	REPRESSED	3	REPRESSED	3	REPRESSED	1	REPRESSED	4	BI-DIR	2	REPRESSED	5	NARROW	1	REPRESSED	TRUE
ENST00000253812	PCDHGA3:ENST00000253812	5	INACTIVE	5	BI-DIR	3	INACTIVE	3	INACTIVE	4	BI-DIR	5	INACTIVE	3	INACTIVE	4	BI-DIR	3	INACTIVE	5	BI-DIR-2	2	BI-DIR	2	INACTIVE	5	BI-DIR	1	BI-DIR-2	2	REPRESSED	4	BI-DIR-2	1	REPRESSED	TRUE
ENST00000253814	NDFIP1:ENST00000253814	2	NARROW	4	NARROW	5	NARROW	1	BROAD	3	BROAD	3	NARROW	1	BROAD	3	BROAD	1	BROAD	3	NARROW	4	BROAD	4	BROAD	4	BROAD	5	BROAD	3	BROAD	5	NARROW	2	BROAD	TRUE
ENST00000253861	EXOC4:ENST00000253861	2	NARROW	2	EXPRESSED	5	NARROW	4	NARROW	1	NARROW	3	NARROW	5	NARROW	2	NARROW	2	NARROW	3	NARROW	5	NARROW	5	NARROW	2	NARROW	2	NARROW	1	NARROW	5	NARROW	4	NARROW	FALSE
ENST00000253925	PPFIA1:ENST00000253925	4	BI-DIR	2	EXPRESSED	1	EXPRESSED	4	NARROW	1	NARROW	3	NARROW	5	NARROW	2	NARROW	2	NARROW	3	NARROW	5	NARROW	5	NARROW	2	NARROW	2	NARROW	1	NARROW	5	NARROW	4	NARROW	TRUE
ENST00000253928	FLYWCH1:ENST00000253928	4	BI-DIR	4	NARROW	5	NARROW	4	NARROW	1	NARROW	3	NARROW	5	NARROW	2	NARROW	2	NARROW	3	NARROW	5	NARROW	5	NARROW	2	NARROW	4	BI-DIR	4	BI-DIR	5	NARROW	4	NARROW	TRUE
ENST00000253934	TMEM204:ENST00000253934	1	BI-DIR-2	5	BI-DIR	2	BI-DIR	5	BI-DIR	4	BI-DIR	5	INACTIVE	2	BI-DIR	4	BI-DIR	5	BI-DIR	5	BI-DIR-2	2	BI-DIR	1	BI-DIR	3	BI-DIR-2	1	BI-DIR-2	5	BI-DIR-2	4	BI-DIR-2	5	BI-DIR-2	FALSE
ENST00000253968	BARX1:ENST00000253968	3	REPRESSED	1	REPRESSED	4	REPRESSED	2	REPRESSED	2	REPRESSED	4	REPRESSED	4	REPRESSED	3	BROAD	4	REPRESSED	2	REPRESSED	3	REPRESSED	3	REPRESSED	1	REPRESSED	3	REPRESSED	2	REPRESSED	2	REPRESSED	1	REPRESSED	TRUE
ENST00000254035	CKMT2:ENST00000254035	1	BI-DIR-2	3	INACTIVE	3	INACTIVE	4	NARROW	4	BI-DIR	5	INACTIVE	2	BI-DIR	4	BI-DIR	5	BI-DIR	5	BI-DIR-2	2	BI-DIR	4	BROAD	4	BROAD	2	NARROW	3	BROAD	1	BROAD	1	REPRESSED	FALSE
ENST00000254037	ZCCHC9:ENST00000254037	4	BI-DIR	4	NARROW	2	BI-DIR	5	BI-DIR	4	BI-DIR	2	BI-DIR	2	BI-DIR	4	BI-DIR	5	BI-DIR	1	BI-DIR	2	BI-DIR	1	BI-DIR	5	BI-DIR	4	BI-DIR	4	BI-DIR	3	BI-DIR	3	BI-DIR	TRUE
ENST00000254043	KRT15:ENST00000254043	1	BI-DIR-2	3	INACTIVE	3	INACTIVE	3	INACTIVE	5	INACTIVE	5	INACTIVE	3	INACTIVE	4	BI-DIR	3	INACTIVE	4	INACTIVE	1	INACTIVE	2	INACTIVE	1	REPRESSED	1	BI-DIR-2	2	REPRESSED	4	BI-DIR-2	5	BI-DIR-2	FALSE
ENST00000254051	TNS4:ENST00000254051	5	INACTIVE	3	INACTIVE	3	INACTIVE	3	INACTIVE	5	INACTIVE	5	INACTIVE	3	INACTIVE	5	INACTIVE	3	INACTIVE	4	INACTIVE	1	INACTIVE	2	INACTIVE	1	REPRESSED	3	REPRESSED	2	REPRESSED	2	REPRESSED	2	BROAD	FALSE
ENST00000254066	RARA:ENST00000254066	2	NARROW	2	EXPRESSED	1	EXPRESSED	4	NARROW	5	INACTIVE	1	EXPRESSED	5	NARROW	3	BROAD	2	NARROW	3	NARROW	5	NARROW	4	BROAD	1	REPRESSED	2	NARROW	2	REPRESSED	5	NARROW	1	REPRESSED	FALSE
ENST00000254079	PPP1R1B:ENST00000254079	3	REPRESSED	1	REPRESSED	4	REPRESSED	2	REPRESSED	2	REPRESSED	4	REPRESSED	4	REPRESSED	1	REPRESSED	4	REPRESSED	2	REPRESSED	3	REPRESSED	3	REPRESSED	3	BI-DIR-2	5	BROAD	5	BI-DIR-2	4	BI-DIR-2	1	REPRESSED	TRUE
ENST00000254101	PRKAB2:ENST00000254101	4	BI-DIR	5	BI-DIR	1	EXPRESSED	1	BROAD	4	BI-DIR	2	BI-DIR	2	BI-DIR	4	BI-DIR	5	BI-DIR	1	BI-DIR	2	BI-DIR	1	BI-DIR	5	BI-DIR	4	BI-DIR	4	BI-DIR	3	BI-DIR	3	BI-DIR	TRUE
ENST00000254108	FUS:ENST00000254108	2	NARROW	4	NARROW	5	NARROW	1	BROAD	3	BROAD	3	NARROW	1	BROAD	3	BROAD	1	BROAD	3	NARROW	4	BROAD	4	BROAD	4	BROAD	5	BROAD	3	BROAD	1	BROAD	2	BROAD	TRUE
ENST00000254166	ZNF132:ENST00000254166	2	NARROW	2	EXPRESSED	1	EXPRESSED	4	NARROW	1	NARROW	1	EXPRESSED	5	NARROW	2	NARROW	2	NARROW	3	NARROW	5	NARROW	5	NARROW	5	BI-DIR	2	NARROW	1	NARROW	3	BI-DIR	4	NARROW	TRUE
ENST00000254181	USP29:ENST00000254181	5	INACTIVE	3	INACTIVE	3	INACTIVE	3	INACTIVE	5	INACTIVE	5	INACTIVE	3	INACTIVE	5	INACTIVE	3	INACTIVE	4	INACTIVE	1	INACTIVE	2	INACTIVE	1	REPRESSED	3	REPRESSED	2	REPRESSED	2	REPRESSED	1	REPRESSED	TRUE
ENST00000254190	CHSY1:ENST00000254190	2	NARROW	4	NARROW	5	NARROW	1	BROAD	3	BROAD	3	NARROW	1	BROAD	3	BROAD	1	BROAD	3	NARROW	4	BROAD	4	BROAD	2	NARROW	2	NARROW	3	BROAD	1	BROAD	2	BROAD	TRUE
ENST00000254227	NR0B2:ENST00000254227	5	INACTIVE	3	INACTIVE	3	INACTIVE	3	INACTIVE	5	INACTIVE	3	NARROW	3	INACTIVE	5	INACTIVE	2	NARROW	4	INACTIVE	1	INACTIVE	2	INACTIVE	2	NARROW	5	BROAD	3	BROAD	4	BI-DIR-2	1	REPRESSED	FALSE
ENST00000254250	THAP1:ENST00000254250	2	NARROW	2	EXPRESSED	5	NARROW	4	NARROW	1	NARROW	3	NARROW	5	NARROW	2	NARROW	2	NARROW	3	NARROW	5	NARROW	5	NARROW	2	NARROW	2	NARROW	1	NARROW	5	NARROW	2	BROAD	TRUE
ENST00000254260	RHPN2:ENST00000254260	2	NARROW	1	REPRESSED	4	REPRESSED	2	REPRESSED	2	REPRESSED	3	NARROW	4	REPRESSED	1	REPRESSED	2	NARROW	2	REPRESSED	3	REPRESSED	5	NARROW	1	REPRESSED	2	NARROW	2	REPRESSED	5	NARROW	4	NARROW	TRUE
ENST00000254271	LRRC9:ENST00000254271	2	NARROW	2	EXPRESSED	1	EXPRESSED	2	REPRESSED	1	NARROW	1	EXPRESSED	3	INACTIVE	2	NARROW	3	INACTIVE	4	INACTIVE	3	REPRESSED	2	INACTIVE	1	REPRESSED	3	REPRESSED	2	REPRESSED	2	REPRESSED	1	REPRESSED	TRUE
ENST00000254286	ACTR10:ENST00000254286	2	NARROW	4	NARROW	5	NARROW	1	BROAD	1	NARROW	3	NARROW	5	NARROW	2	NARROW	2	NARROW	3	NARROW	5	NARROW	5	NARROW	2	NARROW	2	NARROW	1	NARROW	5	NARROW	4	NARROW	TRUE
ENST00000254301	LGALS3:ENST00000254301	2	NARROW	1	REPRESSED	4	REPRESSED	2	REPRESSED	2	REPRESSED	3	NARROW	4	REPRESSED	2	NARROW	4	REPRESSED	2	REPRESSED	5	NARROW	4	BROAD	4	BROAD	5	BROAD	3	BROAD	1	BROAD	2	BROAD	TRUE
ENST00000254323	ZSWIM4:ENST00000254323	4	BI-DIR	5	BI-DIR	1	EXPRESSED	4	NARROW	4	BI-DIR	1	EXPRESSED	2	BI-DIR	2	NARROW	5	BI-DIR	1	BI-DIR	2	BI-DIR	5	NARROW	2	NARROW	4	BI-DIR	4	BI-DIR	1	BROAD	2	BROAD	TRUE
ENST00000254325	RFX1:ENST00000254325	4	BI-DIR	5	BI-DIR	2	BI-DIR	4	NARROW	4	BI-DIR	3	NARROW	2	BI-DIR	3	BROAD	5	BI-DIR	1	BI-DIR	2	BI-DIR	4	BROAD	4	BROAD	4	BI-DIR	4	BI-DIR	3	BI-DIR	2	BROAD	TRUE
ENST00000254337	DCAF15:ENST00000254337	4	BI-DIR	5	BI-DIR	5	NARROW	4	NARROW	4	BI-DIR	3	NARROW	5	NARROW	2	NARROW	5	BI-DIR	5	BI-DIR-2	2	BI-DIR	5	NARROW	5	BI-DIR	4	BI-DIR	5	BI-DIR-2	3	BI-DIR	4	NARROW	TRUE
ENST00000254436	TRIM21:ENST00000254436	2	NARROW	3	INACTIVE	5	NARROW	4	NARROW	1	NARROW	3	NARROW	5	NARROW	2	NARROW	2	NARROW	3	NARROW	5	NARROW	5	NARROW	2	NARROW	2	NARROW	1	NARROW	5	NARROW	4	NARROW	FALSE
ENST00000254442	WDR7:ENST00000254442	4	BI-DIR	2	EXPRESSED	1	EXPRESSED	4	NARROW	4	BI-DIR	1	EXPRESSED	5	NARROW	2	NARROW	2	NARROW	3	NARROW	5	NARROW	5	NARROW	2	NARROW	2	NARROW	1	NARROW	5	NARROW	4	NARROW	TRUE
ENST00000254480	SMARCC1:ENST00000254480	2	NARROW	2	EXPRESSED	5	NARROW	1	BROAD	3	BROAD	3	NARROW	1	BROAD	3	BROAD	1	BROAD	3	NARROW	4	BROAD	4	BROAD	2	NARROW	5	BROAD	3	BROAD	5	NARROW	2	BROAD	TRUE
ENST00000254488	SLC6A11:ENST00000254488	3	REPRESSED	1	REPRESSED	4	REPRESSED	2	REPRESSED	2	REPRESSED	5	INACTIVE	4	REPRESSED	1	REPRESSED	4	REPRESSED	2	REPRESSED	3	REPRESSED	3	REPRESSED	1	REPRESSED	3	REPRESSED	2	REPRESSED	2	REPRESSED	1	REPRESSED	TRUE
ENST00000254508	NUP210:ENST00000254508	2	NARROW	4	NARROW	4	REPRESSED	4	NARROW	1	NARROW	3	NARROW	4	REPRESSED	1	REPRESSED	2	NARROW	3	NARROW	3	REPRESSED	5	NARROW	2	NARROW	2	NARROW	1	NARROW	5	NARROW	4	NARROW	TRUE
ENST00000254528	EMILIN2:ENST00000254528	3	REPRESSED	1	REPRESSED	4	REPRESSED	2	REPRESSED	2	REPRESSED	4	REPRESSED	4	REPRESSED	3	BROAD	4	REPRESSED	2	REPRESSED	3	REPRESSED	4	BROAD	2	NARROW	3	REPRESSED	1	NARROW	5	NARROW	2	BROAD	TRUE
ENST00000254579	DNHD1:ENST00000254579	1	BI-DIR-2	3	INACTIVE	3	INACTIVE	3	INACTIVE	5	INACTIVE	5	INACTIVE	3	INACTIVE	5	INACTIVE	3	INACTIVE	5	BI-DIR-2	1	INACTIVE	2	INACTIVE	3	BI-DIR-2	1	BI-DIR-2	5	BI-DIR-2	4	BI-DIR-2	5	BI-DIR-2	FALSE
ENST00000254605	RRP8:ENST00000254605	4	BI-DIR	5	BI-DIR	2	BI-DIR	5	BI-DIR	4	BI-DIR	2	BI-DIR	2	BI-DIR	4	BI-DIR	5	BI-DIR	1	BI-DIR	2	BI-DIR	1	BI-DIR	5	BI-DIR	4	BI-DIR	4	BI-DIR	3	BI-DIR	3	BI-DIR	TRUE
ENST00000254616	TIMM10B:ENST00000254616	4	BI-DIR	5	BI-DIR	2	BI-DIR	5	BI-DIR	4	BI-DIR	2	BI-DIR	2	BI-DIR	4	BI-DIR	5	BI-DIR	1	BI-DIR	2	BI-DIR	1	BI-DIR	5	BI-DIR	4	BI-DIR	4	BI-DIR	3	BI-DIR	3	BI-DIR	TRUE
ENST00000254624	EFR3A:ENST00000254624	2	NARROW	2	EXPRESSED	1	EXPRESSED	4	NARROW	1	NARROW	1	EXPRESSED	5	NARROW	2	NARROW	2	NARROW	3	NARROW	5	NARROW	5	NARROW	2	NARROW	2	NARROW	3	BROAD	5	NARROW	4	NARROW	TRUE
ENST00000254630	PTCD3:ENST00000254630	4	BI-DIR	2	EXPRESSED	5	NARROW	5	BI-DIR	4	BI-DIR	2	BI-DIR	2	BI-DIR	4	BI-DIR	5	BI-DIR	1	BI-DIR	2	BI-DIR	1	BI-DIR	5	BI-DIR	4	BI-DIR	4	BI-DIR	3	BI-DIR	3	BI-DIR	TRUE
ENST00000254654	ILKAP:ENST00000254654	2	NARROW	4	NARROW	5	NARROW	4	NARROW	1	NARROW	3	NARROW	5	NARROW	2	NARROW	2	NARROW	3	NARROW	5	NARROW	5	NARROW	2	NARROW	2	NARROW	1	NARROW	5	NARROW	4	NARROW	TRUE
ENST00000254657	PER2:ENST00000254657	5	INACTIVE	2	EXPRESSED	1	EXPRESSED	3	INACTIVE	3	BROAD	1	EXPRESSED	5	NARROW	3	BROAD	1	BROAD	3	NARROW	5	NARROW	5	NARROW	4	BROAD	5	BROAD	2	REPRESSED	1	BROAD	2	BROAD	TRUE
ENST00000254663	SCLY:ENST00000254663	2	NARROW	2	EXPRESSED	5	NARROW	4	NARROW	1	NARROW	3	NARROW	5	NARROW	2	NARROW	2	NARROW	3	NARROW	5	NARROW	5	NARROW	2	NARROW	2	NARROW	1	NARROW	5	NARROW	1	REPRESSED	TRUE
ENST00000254667	PTPRE:ENST00000254667	5	INACTIVE	3	INACTIVE	4	REPRESSED	2	REPRESSED	2	REPRESSED	5	INACTIVE	4	REPRESSED	1	REPRESSED	4	REPRESSED	4	INACTIVE	3	REPRESSED	3	REPRESSED	4	BROAD	3	REPRESSED	3	BROAD	1	BROAD	1	REPRESSED	TRUE
ENST00000254718	MYBBP1A:ENST00000254718	2	NARROW	2	EXPRESSED	5	NARROW	4	NARROW	1	NARROW	3	NARROW	5	NARROW	2	NARROW	2	NARROW	3	NARROW	5	NARROW	5	NARROW	2	NARROW	4	BI-DIR	1	NARROW	3	BI-DIR	4	NARROW	TRUE
ENST00000254719	RPA1:ENST00000254719	4	BI-DIR	2	EXPRESSED	5	NARROW	5	BI-DIR	4	BI-DIR	2	BI-DIR	2	BI-DIR	4	BI-DIR	5	BI-DIR	1	BI-DIR	2	BI-DIR	1	BI-DIR	5	BI-DIR	4	BI-DIR	4	BI-DIR	3	BI-DIR	3	BI-DIR	TRUE
ENST00000254722	SERPINF1:ENST00000254722	2	NARROW	3	INACTIVE	5	NARROW	4	NARROW	1	NARROW	3	NARROW	5	NARROW	3	BROAD	1	BROAD	3	NARROW	4	BROAD	5	NARROW	4	BROAD	5	BROAD	1	NARROW	4	BI-DIR-2	2	BROAD	FALSE
ENST00000254730	EEFSEC:ENST00000254730	2	NARROW	4	NARROW	5	NARROW	4	NARROW	4	BI-DIR	2	BI-DIR	5	NARROW	2	NARROW	2	NARROW	3	NARROW	5	NARROW	5	NARROW	2	NARROW	2	NARROW	1	NARROW	5	NARROW	4	NARROW	TRUE
ENST00000254742	TMEM128:ENST00000254742	2	NARROW	4	NARROW	5	NARROW	4	NARROW	1	NARROW	3	NARROW	5	NARROW	2	NARROW	2	NARROW	3	NARROW	5	NARROW	5	NARROW	2	NARROW	2	NARROW	1	NARROW	5	NARROW	4	NARROW	TRUE
ENST00000254759	COQ3:ENST00000254759	2	NARROW	4	NARROW	5	NARROW	4	NARROW	1	NARROW	3	NARROW	5	NARROW	2	NARROW	2	NARROW	3	NARROW	5	NARROW	5	NARROW	2	NARROW	2	NARROW	1	NARROW	5	NARROW	4	NARROW	TRUE
ENST00000254770	LANCL2:ENST00000254770	2	NARROW	4	NARROW	5	NARROW	1	BROAD	3	BROAD	3	NARROW	1	BROAD	3	BROAD	1	BROAD	3	NARROW	4	BROAD	4	BROAD	4	BROAD	5	BROAD	3	BROAD	1	BROAD	4	NARROW	TRUE
ENST00000254799	GRSF1:ENST00000254799	2	NARROW	4	NARROW	5	NARROW	1	BROAD	3	BROAD	3	NARROW	1	BROAD	3	BROAD	1	BROAD	3	NARROW	4	BROAD	4	BROAD	4	BROAD	5	BROAD	3	BROAD	5	NARROW	2	BROAD	TRUE
ENST00000254803	UTP3:ENST00000254803	2	NARROW	4	NARROW	5	NARROW	4	NARROW	1	NARROW	3	NARROW	5	NARROW	2	NARROW	2	NARROW	3	NARROW	5	NARROW	5	NARROW	2	NARROW	2	NARROW	1	NARROW	5	NARROW	4	NARROW	TRUE
ENST00000254816	TRIM47:ENST00000254816	3	REPRESSED	1	REPRESSED	4	REPRESSED	4	NARROW	2	REPRESSED	1	EXPRESSED	4	REPRESSED	1	REPRESSED	4	REPRESSED	2	REPRESSED	3	REPRESSED	4	BROAD	4	BROAD	5	BROAD	3	BROAD	1	BROAD	2	BROAD	TRUE
ENST00000254846	KDM6B:ENST00000254846	3	REPRESSED	2	EXPRESSED	1	EXPRESSED	1	BROAD	4	BI-DIR	1	EXPRESSED	1	BROAD	4	BI-DIR	1	BROAD	5	BI-DIR-2	4	BROAD	1	BI-DIR	3	BI-DIR-2	1	BI-DIR-2	5	BI-DIR-2	4	BI-DIR-2	2	BROAD	FALSE
ENST00000254850	ASGR2:ENST00000254850	5	INACTIVE	3	INACTIVE	3	INACTIVE	3	INACTIVE	5	INACTIVE	3	NARROW	3	INACTIVE	5	INACTIVE	2	NARROW	4	INACTIVE	1	INACTIVE	2	INACTIVE	1	REPRESSED	3	REPRESSED	2	REPRESSED	4	BI-DIR-2	1	REPRESSED	FALSE
ENST00000254854	GUCY2D:ENST00000254854	3	REPRESSED	1	REPRESSED	4	REPRESSED	2	REPRESSED	2	REPRESSED	4	REPRESSED	4	REPRESSED	1	REPRESSED	4	REPRESSED	2	REPRESSED	3	REPRESSED	3	REPRESSED	1	REPRESSED	3	REPRESSED	2	REPRESSED	2	REPRESSED	1	REPRESSED	TRUE
ENST00000254868	CLEC10A:ENST00000254868	5	INACTIVE	3	INACTIVE	3	INACTIVE	3	INACTIVE	5	INACTIVE	5	INACTIVE	3	INACTIVE	5	INACTIVE	3	INACTIVE	4	INACTIVE	1	INACTIVE	2	INACTIVE	1	REPRESSED	1	BI-DIR-2	1	NARROW	4	BI-DIR-2	1	REPRESSED	FALSE
ENST00000254878	HRSP12:ENST00000254878	4	BI-DIR	4	NARROW	5	NARROW	5	BI-DIR	4	BI-DIR	3	NARROW	5	NARROW	4	BI-DIR	5	BI-DIR	3	NARROW	5	NARROW	5	NARROW	2	NARROW	4	BI-DIR	1	NARROW	5	NARROW	5	BI-DIR-2	TRUE
ENST00000254898	MATN2:ENST00000254898	2	NARROW	1	REPRESSED	5	NARROW	4	NARROW	1	NARROW	1	EXPRESSED	4	REPRESSED	1	REPRESSED	2	NARROW	3	NARROW	3	REPRESSED	5	NARROW	2	NARROW	2	NARROW	1	NARROW	5	NARROW	4	NARROW	TRUE
ENST00000254900	BRD8:ENST00000254900	4	BI-DIR	2	EXPRESSED	2	BI-DIR	5	BI-DIR	4	BI-DIR	2	BI-DIR	2	BI-DIR	4	BI-DIR	5	BI-DIR	1	BI-DIR	2	BI-DIR	1	BI-DIR	2	NARROW	2	NARROW	1	NARROW	5	NARROW	3	BI-DIR	TRUE
ENST00000254928	ERAL1:ENST00000254928	4	BI-DIR	4	NARROW	5	NARROW	4	NARROW	1	NARROW	3	NARROW	5	NARROW	2	NARROW	2	NARROW	3	NARROW	5	NARROW	5	NARROW	2	NARROW	2	NARROW	1	NARROW	5	NARROW	4	NARROW	TRUE
ENST00000254940	NIP7:ENST00000254940	4	BI-DIR	5	BI-DIR	2	BI-DIR	5	BI-DIR	4	BI-DIR	2	BI-DIR	2	BI-DIR	4	BI-DIR	5	BI-DIR	1	BI-DIR	2	BI-DIR	1	BI-DIR	5	BI-DIR	4	BI-DIR	4	BI-DIR	3	BI-DIR	3	BI-DIR	TRUE
ENST00000254950	VPS4A:ENST00000254950	4	BI-DIR	4	NARROW	5	NARROW	4	NARROW	1	NARROW	3	NARROW	5	NARROW	4	BI-DIR	2	NARROW	3	NARROW	5	NARROW	5	NARROW	2	NARROW	2	NARROW	1	NARROW	3	BI-DIR	4	NARROW	TRUE
ENST00000254958	JAG1:ENST00000254958	2	NARROW	2	EXPRESSED	1	EXPRESSED	1	BROAD	3	BROAD	1	EXPRESSED	1	BROAD	3	BROAD	1	BROAD	3	NARROW	4	BROAD	4	BROAD	4	BROAD	5	BROAD	3	BROAD	1	BROAD	2	BROAD	TRUE
ENST00000254963	HSPA12B:ENST00000254963	3	REPRESSED	3	INACTIVE	5	NARROW	4	NARROW	1	NARROW	5	INACTIVE	5	NARROW	2	NARROW	2	NARROW	4	INACTIVE	5	NARROW	5	NARROW	4	BROAD	2	NARROW	1	NARROW	1	BROAD	4	NARROW	TRUE
ENST00000254976	SNAP25:ENST00000254976	5	INACTIVE	4	NARROW	5	NARROW	1	BROAD	1	NARROW	2	BI-DIR	5	NARROW	2	NARROW	2	NARROW	3	NARROW	5	NARROW	3	REPRESSED	1	REPRESSED	1	BI-DIR-2	2	REPRESSED	2	REPRESSED	1	REPRESSED	TRUE
ENST00000254977	BTBD3:ENST00000254977	2	NARROW	2	EXPRESSED	5	NARROW	1	BROAD	3	BROAD	1	EXPRESSED	1	BROAD	3	BROAD	1	BROAD	3	NARROW	4	BROAD	4	BROAD	4	BROAD	5	BROAD	3	BROAD	1	BROAD	2	BROAD	TRUE
ENST00000254998	NXT1:ENST00000254998	2	NARROW	4	NARROW	5	NARROW	1	BROAD	1	NARROW	3	NARROW	1	BROAD	3	BROAD	2	NARROW	3	NARROW	4	BROAD	4	BROAD	2	NARROW	2	NARROW	3	BROAD	5	NARROW	2	BROAD	TRUE
ENST00000255006	RIN2:ENST00000255006	5	INACTIVE	3	INACTIVE	5	NARROW	5	BI-DIR	4	BI-DIR	5	INACTIVE	2	BI-DIR	4	BI-DIR	5	BI-DIR	5	BI-DIR-2	2	BI-DIR	1	BI-DIR	4	BROAD	1	BI-DIR-2	5	BI-DIR-2	1	BROAD	5	BI-DIR-2	FALSE
ENST00000255008	SSTR4:ENST00000255008	3	REPRESSED	3	INACTIVE	3	INACTIVE	3	INACTIVE	2	REPRESSED	5	INACTIVE	4	REPRESSED	1	REPRESSED	4	REPRESSED	2	REPRESSED	3	REPRESSED	3	REPRESSED	1	REPRESSED	3	REPRESSED	2	REPRESSED	2	REPRESSED	1	REPRESSED	TRUE
ENST00000255030	CRP:ENST00000255030	5	INACTIVE	3	INACTIVE	3	INACTIVE	3	INACTIVE	5	INACTIVE	5	INACTIVE	3	INACTIVE	5	INACTIVE	3	INACTIVE	4	INACTIVE	1	INACTIVE	2	INACTIVE	1	REPRESSED	3	REPRESSED	2	REPRESSED	2	REPRESSED	1	REPRESSED	FALSE
ENST00000255039	HAPLN2:ENST00000255039	5	INACTIVE	1	REPRESSED	4	REPRESSED	2	REPRESSED	2	REPRESSED	5	INACTIVE	4	REPRESSED	5	INACTIVE	3	INACTIVE	2	REPRESSED	3	REPRESSED	2	INACTIVE	3	BI-DIR-2	3	REPRESSED	5	BI-DIR-2	2	REPRESSED	1	REPRESSED	FALSE
ENST00000255040	APCS:ENST00000255040	5	INACTIVE	3	INACTIVE	3	INACTIVE	3	INACTIVE	5	INACTIVE	5	INACTIVE	3	INACTIVE	5	INACTIVE	3	INACTIVE	4	INACTIVE	1	INACTIVE	2	INACTIVE	1	REPRESSED	3	REPRESSED	2	REPRESSED	2	REPRESSED	1	REPRESSED	FALSE
ENST00000255078	IGHMBP2:ENST00000255078	4	BI-DIR	5	BI-DIR	2	BI-DIR	5	BI-DIR	4	BI-DIR	2	BI-DIR	2	BI-DIR	4	BI-DIR	5	BI-DIR	1	BI-DIR	2	BI-DIR	1	BI-DIR	5	BI-DIR	4	BI-DIR	4	BI-DIR	3	BI-DIR	3	BI-DIR	TRUE
ENST00000255082	ACY3:ENST00000255082	5	INACTIVE	3	INACTIVE	3	INACTIVE	3	INACTIVE	5	INACTIVE	3	NARROW	3	INACTIVE	5	INACTIVE	2	NARROW	4	INACTIVE	1	INACTIVE	2	INACTIVE	1	REPRESSED	2	NARROW	2	REPRESSED	2	REPRESSED	1	REPRESSED	FALSE
ENST00000255087	MTL5:ENST00000255087	2	NARROW	3	INACTIVE	5	NARROW	3	INACTIVE	1	NARROW	5	INACTIVE	5	NARROW	2	NARROW	3	INACTIVE	2	REPRESSED	5	NARROW	5	NARROW	1	REPRESSED	2	NARROW	2	REPRESSED	2	REPRESSED	1	REPRESSED	TRUE
ENST00000255108	DPH2:ENST00000255108	2	NARROW	4	NARROW	5	NARROW	4	NARROW	1	NARROW	3	NARROW	5	NARROW	2	NARROW	2	NARROW	5	BI-DIR-2	5	NARROW	5	NARROW	2	NARROW	2	NARROW	1	NARROW	5	NARROW	4	NARROW	TRUE
ENST00000255152	ZSWIM3:ENST00000255152	4	BI-DIR	5	BI-DIR	2	BI-DIR	5	BI-DIR	4	BI-DIR	2	BI-DIR	2	BI-DIR	4	BI-DIR	5	BI-DIR	5	BI-DIR-2	2	BI-DIR	1	BI-DIR	5	BI-DIR	4	BI-DIR	4	BI-DIR	3	BI-DIR	5	BI-DIR-2	FALSE
ENST00000255174	OSER1:ENST00000255174	4	BI-DIR	5	BI-DIR	2	BI-DIR	5	BI-DIR	4	BI-DIR	2	BI-DIR	2	BI-DIR	4	BI-DIR	5	BI-DIR	1	BI-DIR	2	BI-DIR	1	BI-DIR	5	BI-DIR	4	BI-DIR	4	BI-DIR	3	BI-DIR	3	BI-DIR	TRUE
ENST00000255175	SERINC3:ENST00000255175	2	NARROW	2	EXPRESSED	5	NARROW	4	NARROW	1	NARROW	3	NARROW	5	NARROW	2	NARROW	2	NARROW	3	NARROW	5	NARROW	5	NARROW	2	NARROW	2	NARROW	1	NARROW	5	NARROW	4	NARROW	TRUE
ENST00000255192	BHMT2:ENST00000255192	5	INACTIVE	3	INACTIVE	3	INACTIVE	5	BI-DIR	1	NARROW	2	BI-DIR	3	INACTIVE	5	INACTIVE	3	INACTIVE	5	BI-DIR-2	1	INACTIVE	2	INACTIVE	1	REPRESSED	3	REPRESSED	1	NARROW	2	REPRESSED	1	REPRESSED	TRUE
ENST00000255194	AP3B1:ENST00000255194	2	NARROW	2	EXPRESSED	1	EXPRESSED	4	NARROW	1	NARROW	3	NARROW	1	BROAD	3	BROAD	2	NARROW	3	NARROW	4	BROAD	5	NARROW	2	NARROW	2	NARROW	1	NARROW	5	NARROW	4	NARROW	TRUE
ENST00000255198	ZBED3:ENST00000255198	4	BI-DIR	2	EXPRESSED	2	BI-DIR	1	BROAD	4	BI-DIR	3	NARROW	2	BI-DIR	4	BI-DIR	1	BROAD	1	BI-DIR	2	BI-DIR	1	BI-DIR	2	NARROW	4	BI-DIR	4	BI-DIR	3	BI-DIR	1	REPRESSED	TRUE
ENST00000255224	SYT4:ENST00000255224	2	NARROW	2	EXPRESSED	4	REPRESSED	2	REPRESSED	5	INACTIVE	5	INACTIVE	3	INACTIVE	5	INACTIVE	3	INACTIVE	3	NARROW	1	INACTIVE	3	REPRESSED	1	REPRESSED	3	REPRESSED	2	REPRESSED	2	REPRESSED	1	REPRESSED	FALSE
ENST00000255305	XPO4:ENST00000255305	2	NARROW	2	EXPRESSED	1	EXPRESSED	4	NARROW	1	NARROW	1	EXPRESSED	5	NARROW	2	NARROW	2	NARROW	3	NARROW	5	NARROW	4	BROAD	2	NARROW	2	NARROW	1	NARROW	5	NARROW	4	NARROW	TRUE
ENST00000255324	RNF17:ENST00000255324	5	INACTIVE	3	INACTIVE	3	INACTIVE	3	INACTIVE	5	INACTIVE	5	INACTIVE	3	INACTIVE	5	INACTIVE	3	INACTIVE	4	INACTIVE	1	INACTIVE	2	INACTIVE	1	REPRESSED	3	REPRESSED	2	REPRESSED	2	REPRESSED	1	REPRESSED	FALSE
ENST00000255381	MYH4:ENST00000255381	5	INACTIVE	3	INACTIVE	3	INACTIVE	3	INACTIVE	5	INACTIVE	5	INACTIVE	3	INACTIVE	5	INACTIVE	3	INACTIVE	4	INACTIVE	1	INACTIVE	2	INACTIVE	1	REPRESSED	3	REPRESSED	2	REPRESSED	2	REPRESSED	1	REPRESSED	FALSE
ENST00000255390	SCO1:ENST00000255390	4	BI-DIR	4	NARROW	2	BI-DIR	5	BI-DIR	4	BI-DIR	2	BI-DIR	2	BI-DIR	4	BI-DIR	5	BI-DIR	1	BI-DIR	2	BI-DIR	5	NARROW	5	BI-DIR	4	BI-DIR	4	BI-DIR	3	BI-DIR	3	BI-DIR	TRUE
ENST00000255409	CHI3L1:ENST00000255409	5	INACTIVE	3	INACTIVE	3	INACTIVE	3	INACTIVE	5	INACTIVE	5	INACTIVE	3	INACTIVE	5	INACTIVE	3	INACTIVE	4	INACTIVE	1	INACTIVE	2	INACTIVE	1	REPRESSED	2	NARROW	1	NARROW	5	NARROW	4	NARROW	FALSE
ENST00000255416	MYBPH:ENST00000255416	5	INACTIVE	3	INACTIVE	3	INACTIVE	3	INACTIVE	5	INACTIVE	5	INACTIVE	3	INACTIVE	5	INACTIVE	3	INACTIVE	4	INACTIVE	1	INACTIVE	2	INACTIVE	1	REPRESSED	3	REPRESSED	2	REPRESSED	2	REPRESSED	1	REPRESSED	FALSE
ENST00000255476	RFXAP:ENST00000255476	2	NARROW	2	EXPRESSED	5	NARROW	4	NARROW	1	NARROW	3	NARROW	5	NARROW	2	NARROW	2	NARROW	3	NARROW	5	NARROW	5	NARROW	2	NARROW	2	NARROW	1	NARROW	5	NARROW	4	NARROW	TRUE
ENST00000255559	SLC39A11:ENST00000255559	2	NARROW	3	INACTIVE	3	INACTIVE	4	NARROW	1	NARROW	3	NARROW	5	NARROW	2	NARROW	2	NARROW	3	NARROW	5	NARROW	2	INACTIVE	2	NARROW	2	NARROW	1	NARROW	5	NARROW	4	NARROW	FALSE
ENST00000255613	SUV420H2:ENST00000255613	2	NARROW	4	NARROW	5	NARROW	4	NARROW	3	BROAD	3	NARROW	1	BROAD	2	NARROW	1	BROAD	3	NARROW	4	BROAD	5	NARROW	5	BI-DIR	5	BROAD	4	BI-DIR	3	BI-DIR	2	BROAD	TRUE
ENST00000255622	PDE6B:ENST00000255622	5	INACTIVE	3	INACTIVE	3	INACTIVE	3	INACTIVE	5	INACTIVE	5	INACTIVE	3	INACTIVE	5	INACTIVE	3	INACTIVE	3	NARROW	1	INACTIVE	2	INACTIVE	1	REPRESSED	3	REPRESSED	2	REPRESSED	2	REPRESSED	1	REPRESSED	TRUE
ENST00000255631	HSPBP1:ENST00000255631	2	NARROW	4	NARROW	5	NARROW	4	NARROW	1	NARROW	3	NARROW	5	NARROW	2	NARROW	2	NARROW	3	NARROW	5	NARROW	5	NARROW	5	BI-DIR	4	BI-DIR	4	BI-DIR	3	BI-DIR	4	NARROW	TRUE
ENST00000255641	CSNK1G2:ENST00000255641	4	BI-DIR	2	EXPRESSED	5	NARROW	1	BROAD	3	BROAD	3	NARROW	1	BROAD	3	BROAD	1	BROAD	3	NARROW	4	BROAD	4	BROAD	4	BROAD	5	BROAD	4	BI-DIR	1	BROAD	2	BROAD	TRUE
ENST00000255674	RTTN:ENST00000255674	2	NARROW	2	EXPRESSED	1	EXPRESSED	4	NARROW	1	NARROW	1	EXPRESSED	5	NARROW	2	NARROW	2	NARROW	3	NARROW	5	NARROW	5	NARROW	2	NARROW	2	NARROW	2	REPRESSED	5	NARROW	4	NARROW	TRUE
ENST00000255681	MACROD1:ENST00000255681	1	BI-DIR-2	4	NARROW	5	NARROW	4	NARROW	1	NARROW	3	NARROW	5	NARROW	2	NARROW	2	NARROW	3	NARROW	5	NARROW	5	NARROW	5	BI-DIR	4	BI-DIR	1	NARROW	3	BI-DIR	4	NARROW	TRUE
ENST00000255684	LGALS12:ENST00000255684	2	NARROW	3	INACTIVE	3	INACTIVE	3	INACTIVE	5	INACTIVE	5	INACTIVE	3	INACTIVE	5	INACTIVE	3	INACTIVE	4	INACTIVE	1	INACTIVE	2	INACTIVE	1	REPRESSED	3	REPRESSED	2	REPRESSED	2	REPRESSED	1	REPRESSED	FALSE
ENST00000255695	HRASLS2:ENST00000255695	5	INACTIVE	3	INACTIVE	3	INACTIVE	3	INACTIVE	5	INACTIVE	5	INACTIVE	3	INACTIVE	5	INACTIVE	3	INACTIVE	4	INACTIVE	1	INACTIVE	2	INACTIVE	1	REPRESSED	3	REPRESSED	2	REPRESSED	4	BI-DIR-2	1	REPRESSED	FALSE
ENST00000255746	ZNF679:ENST00000255746	5	INACTIVE	3	INACTIVE	3	INACTIVE	3	INACTIVE	5	INACTIVE	5	INACTIVE	3	INACTIVE	5	INACTIVE	3	INACTIVE	4	INACTIVE	1	INACTIVE	2	INACTIVE	1	REPRESSED	3	REPRESSED	2	REPRESSED	2	REPRESSED	1	REPRESSED	FALSE
ENST00000255759	FOPNL:ENST00000255759	2	NARROW	2	EXPRESSED	5	NARROW	4	NARROW	1	NARROW	3	NARROW	5	NARROW	2	NARROW	2	NARROW	3	NARROW	5	NARROW	5	NARROW	2	NARROW	2	NARROW	1	NARROW	5	NARROW	4	NARROW	TRUE
ENST00000255764	MED10:ENST00000255764	2	NARROW	4	NARROW	5	NARROW	4	NARROW	1	NARROW	3	NARROW	5	NARROW	2	NARROW	2	NARROW	3	NARROW	5	NARROW	5	NARROW	2	NARROW	2	NARROW	1	NARROW	5	NARROW	4	NARROW	TRUE
ENST00000255784	CCDC134:ENST00000255784	4	BI-DIR	2	EXPRESSED	2	BI-DIR	1	BROAD	1	NARROW	3	NARROW	5	NARROW	2	NARROW	2	NARROW	3	NARROW	5	NARROW	5	NARROW	2	NARROW	4	BI-DIR	4	BI-DIR	3	BI-DIR	3	BI-DIR	TRUE
ENST00000255882	PI4KA:ENST00000255882	4	BI-DIR	5	BI-DIR	2	BI-DIR	5	BI-DIR	4	BI-DIR	2	BI-DIR	2	BI-DIR	4	BI-DIR	5	BI-DIR	1	BI-DIR	2	BI-DIR	1	BI-DIR	5	BI-DIR	4	BI-DIR	4	BI-DIR	3	BI-DIR	3	BI-DIR	TRUE
ENST00000255945	GIMAP4:ENST00000255945	5	INACTIVE	3	INACTIVE	5	NARROW	4	NARROW	5	INACTIVE	3	NARROW	3	INACTIVE	5	INACTIVE	2	NARROW	4	INACTIVE	5	NARROW	5	NARROW	2	NARROW	2	NARROW	1	NARROW	5	NARROW	4	NARROW	FALSE
ENST00000255977	MKRN1:ENST00000255977	2	NARROW	4	NARROW	5	NARROW	1	BROAD	1	NARROW	3	NARROW	5	NARROW	2	NARROW	1	BROAD	3	NARROW	4	BROAD	5	NARROW	2	NARROW	2	NARROW	3	BROAD	5	NARROW	2	BROAD	TRUE
ENST00000256001	ACTR3B:ENST00000256001	2	NARROW	4	NARROW	5	NARROW	4	NARROW	1	NARROW	1	EXPRESSED	5	NARROW	2	NARROW	2	NARROW	3	NARROW	5	NARROW	5	NARROW	2	NARROW	2	NARROW	2	REPRESSED	5	NARROW	4	NARROW	TRUE
ENST00000256010	NTS:ENST00000256010	2	NARROW	4	NARROW	5	NARROW	4	NARROW	5	INACTIVE	3	NARROW	3	INACTIVE	2	NARROW	3	INACTIVE	4	INACTIVE	1	INACTIVE	5	NARROW	1	REPRESSED	3	REPRESSED	2	REPRESSED	2	REPRESSED	4	NARROW	FALSE
ENST00000256015	BTG1:ENST00000256015	4	BI-DIR	4	NARROW	5	NARROW	1	BROAD	3	BROAD	3	NARROW	1	BROAD	3	BROAD	1	BROAD	1	BI-DIR	4	BROAD	4	BROAD	4	BROAD	5	BROAD	3	BROAD	1	BROAD	2	BROAD	TRUE
ENST00000256062	TMTC1:ENST00000256062	2	NARROW	1	REPRESSED	4	REPRESSED	2	REPRESSED	3	BROAD	4	REPRESSED	1	BROAD	3	BROAD	4	REPRESSED	2	REPRESSED	4	BROAD	4	BROAD	4	BROAD	3	REPRESSED	3	BROAD	1	BROAD	4	NARROW	TRUE
ENST00000256079	IPO8:ENST00000256079	2	NARROW	2	EXPRESSED	5	NARROW	4	NARROW	1	NARROW	3	NARROW	5	NARROW	2	NARROW	2	NARROW	3	NARROW	5	NARROW	5	NARROW	2	NARROW	5	BROAD	1	NARROW	5	NARROW	4	NARROW	TRUE
ENST00000256103	PMP2:ENST00000256103	5	INACTIVE	3	INACTIVE	3	INACTIVE	3	INACTIVE	5	INACTIVE	5	INACTIVE	3	INACTIVE	5	INACTIVE	3	INACTIVE	4	INACTIVE	1	INACTIVE	2	INACTIVE	1	REPRESSED	3	REPRESSED	2	REPRESSED	2	REPRESSED	1	REPRESSED	FALSE
ENST00000256104	FABP4:ENST00000256104	5	INACTIVE	3	INACTIVE	3	INACTIVE	3	INACTIVE	5	INACTIVE	5	INACTIVE	3	INACTIVE	5	INACTIVE	3	INACTIVE	4	INACTIVE	1	INACTIVE	5	NARROW	2	NARROW	2	NARROW	1	NARROW	5	NARROW	4	NARROW	FALSE
ENST00000256108	IMPA1:ENST00000256108	2	NARROW	2	EXPRESSED	1	EXPRESSED	4	NARROW	1	NARROW	1	EXPRESSED	5	NARROW	2	NARROW	2	NARROW	3	NARROW	5	NARROW	5	NARROW	2	NARROW	2	NARROW	2	REPRESSED	5	NARROW	4	NARROW	TRUE
ENST00000256117	E2F5:ENST00000256117	4	BI-DIR	2	EXPRESSED	5	NARROW	4	NARROW	3	BROAD	3	NARROW	1	BROAD	3	BROAD	2	NARROW	3	NARROW	4	BROAD	5	NARROW	2	NARROW	2	NARROW	2	REPRESSED	5	NARROW	4	NARROW	TRUE
ENST00000256186	MICALCL:ENST00000256186	5	INACTIVE	3	INACTIVE	3	INACTIVE	3	INACTIVE	5	INACTIVE	5	INACTIVE	3	INACTIVE	5	INACTIVE	3	INACTIVE	4	INACTIVE	1	INACTIVE	2	INACTIVE	1	REPRESSED	3	REPRESSED	2	REPRESSED	4	BI-DIR-2	1	REPRESSED	FALSE
ENST00000256190	SBF2:ENST00000256190	4	BI-DIR	2	EXPRESSED	1	EXPRESSED	1	BROAD	1	NARROW	1	EXPRESSED	5	NARROW	2	NARROW	2	NARROW	3	NARROW	5	NARROW	5	NARROW	2	NARROW	2	NARROW	1	NARROW	5	NARROW	3	BI-DIR	TRUE
ENST00000256194	MICAL2:ENST00000256194	3	REPRESSED	1	REPRESSED	4	REPRESSED	2	REPRESSED	2	REPRESSED	3	NARROW	4	REPRESSED	1	REPRESSED	4	REPRESSED	2	REPRESSED	3	REPRESSED	4	BROAD	4	BROAD	2	NARROW	1	NARROW	1	BROAD	4	NARROW	TRUE
ENST00000256257	RNF122:ENST00000256257	2	NARROW	4	NARROW	5	NARROW	1	BROAD	3	BROAD	3	NARROW	1	BROAD	3	BROAD	1	BROAD	3	NARROW	4	BROAD	4	BROAD	4	BROAD	5	BROAD	3	BROAD	1	BROAD	1	REPRESSED	TRUE
ENST00000256261	DUSP26:ENST00000256261	2	NARROW	4	NARROW	5	NARROW	4	NARROW	1	NARROW	5	INACTIVE	3	INACTIVE	2	NARROW	2	NARROW	3	NARROW	5	NARROW	4	BROAD	4	BROAD	2	NARROW	1	NARROW	5	NARROW	1	REPRESSED	TRUE
ENST00000256319	C14orf1:ENST00000256319	4	BI-DIR	4	NARROW	5	NARROW	5	BI-DIR	4	BI-DIR	2	BI-DIR	2	BI-DIR	4	BI-DIR	5	BI-DIR	1	BI-DIR	2	BI-DIR	1	BI-DIR	5	BI-DIR	4	BI-DIR	4	BI-DIR	3	BI-DIR	3	BI-DIR	TRUE
ENST00000256324	C14orf159:ENST00000256324	4	BI-DIR	2	EXPRESSED	5	NARROW	4	NARROW	4	BI-DIR	3	NARROW	2	BI-DIR	4	BI-DIR	2	NARROW	1	BI-DIR	2	BI-DIR	4	BROAD	4	BROAD	5	BROAD	3	BROAD	1	BROAD	2	BROAD	FALSE
ENST00000256339	UNC79:ENST00000256339	4	BI-DIR	2	EXPRESSED	1	EXPRESSED	5	BI-DIR	4	BI-DIR	2	BI-DIR	2	BI-DIR	4	BI-DIR	5	BI-DIR	1	BI-DIR	2	BI-DIR	1	BI-DIR	5	BI-DIR	4	BI-DIR	4	BI-DIR	3	BI-DIR	5	BI-DIR-2	TRUE
ENST00000256343	CATSPERB:ENST00000256343	5	INACTIVE	3	INACTIVE	3	INACTIVE	3	INACTIVE	5	INACTIVE	5	INACTIVE	3	INACTIVE	5	INACTIVE	3	INACTIVE	4	INACTIVE	1	INACTIVE	2	INACTIVE	1	REPRESSED	1	BI-DIR-2	2	REPRESSED	2	REPRESSED	5	BI-DIR-2	FALSE
ENST00000256366	SYNJ2BP:ENST00000256366	2	NARROW	4	NARROW	5	NARROW	4	NARROW	1	NARROW	3	NARROW	5	NARROW	2	NARROW	2	NARROW	3	NARROW	5	NARROW	5	NARROW	2	NARROW	2	NARROW	1	NARROW	5	NARROW	4	NARROW	FALSE
ENST00000256367	TTC9:ENST00000256367	4	BI-DIR	4	NARROW	4	REPRESSED	2	REPRESSED	2	REPRESSED	4	REPRESSED	4	REPRESSED	1	REPRESSED	4	REPRESSED	2	REPRESSED	3	REPRESSED	4	BROAD	2	NARROW	2	NARROW	1	NARROW	5	NARROW	4	NARROW	TRUE
ENST00000256383	EIF2S1:ENST00000256383	4	BI-DIR	5	BI-DIR	2	BI-DIR	5	BI-DIR	4	BI-DIR	2	BI-DIR	2	BI-DIR	4	BI-DIR	5	BI-DIR	1	BI-DIR	2	BI-DIR	1	BI-DIR	5	BI-DIR	4	BI-DIR	4	BI-DIR	3	BI-DIR	3	BI-DIR	TRUE
ENST00000256389	ADAM20:ENST00000256389	5	INACTIVE	3	INACTIVE	3	INACTIVE	3	INACTIVE	5	INACTIVE	5	INACTIVE	3	INACTIVE	5	INACTIVE	3	INACTIVE	4	INACTIVE	1	INACTIVE	2	INACTIVE	1	REPRESSED	3	REPRESSED	2	REPRESSED	2	REPRESSED	1	REPRESSED	FALSE
ENST00000256404	PEBP4:ENST00000256404	5	INACTIVE	3	INACTIVE	3	INACTIVE	3	INACTIVE	5	INACTIVE	5	INACTIVE	3	INACTIVE	5	INACTIVE	3	INACTIVE	4	INACTIVE	1	INACTIVE	2	INACTIVE	2	NARROW	3	REPRESSED	1	NARROW	5	NARROW	1	REPRESSED	FALSE
ENST00000256412	ADAMDEC1:ENST00000256412	5	INACTIVE	3	INACTIVE	3	INACTIVE	3	INACTIVE	5	INACTIVE	5	INACTIVE	3	INACTIVE	5	INACTIVE	3	INACTIVE	4	INACTIVE	1	INACTIVE	2	INACTIVE	1	REPRESSED	3	REPRESSED	2	REPRESSED	2	REPRESSED	1	REPRESSED	FALSE
ENST00000256413	CTIF:ENST00000256413	2	NARROW	2	EXPRESSED	1	EXPRESSED	1	BROAD	3	BROAD	1	EXPRESSED	1	BROAD	3	BROAD	1	BROAD	3	NARROW	4	BROAD	4	BROAD	4	BROAD	5	BROAD	3	BROAD	1	BROAD	1	REPRESSED	TRUE
ENST00000256425	MRO:ENST00000256425	5	INACTIVE	3	INACTIVE	3	INACTIVE	3	INACTIVE	5	INACTIVE	5	INACTIVE	3	INACTIVE	5	INACTIVE	3	INACTIVE	4	INACTIVE	1	INACTIVE	2	INACTIVE	1	REPRESSED	3	REPRESSED	2	REPRESSED	2	REPRESSED	1	REPRESSED	FALSE
ENST00000256429	MBD2:ENST00000256429	2	NARROW	4	NARROW	5	NARROW	4	NARROW	1	NARROW	3	NARROW	5	NARROW	2	NARROW	2	NARROW	3	NARROW	5	NARROW	5	NARROW	2	NARROW	2	NARROW	3	BROAD	5	NARROW	2	BROAD	TRUE
ENST00000256441	MRPS36:ENST00000256441	2	NARROW	4	NARROW	5	NARROW	4	NARROW	1	NARROW	3	NARROW	5	NARROW	2	NARROW	2	NARROW	3	NARROW	5	NARROW	5	NARROW	2	NARROW	2	NARROW	1	NARROW	5	NARROW	4	NARROW	TRUE
ENST00000256442	CCNB1:ENST00000256442	2	NARROW	4	NARROW	5	NARROW	4	NARROW	1	NARROW	3	NARROW	5	NARROW	2	NARROW	2	NARROW	3	NARROW	5	NARROW	5	NARROW	2	NARROW	2	NARROW	1	NARROW	5	NARROW	4	NARROW	TRUE
ENST00000256443	CDK7:ENST00000256443	2	NARROW	4	NARROW	5	NARROW	4	NARROW	1	NARROW	3	NARROW	5	NARROW	2	NARROW	2	NARROW	3	NARROW	5	NARROW	5	NARROW	2	NARROW	2	NARROW	1	NARROW	5	NARROW	4	NARROW	TRUE
ENST00000256447	CD180:ENST00000256447	5	INACTIVE	3	INACTIVE	3	INACTIVE	3	INACTIVE	5	INACTIVE	3	NARROW	3	INACTIVE	5	INACTIVE	3	INACTIVE	4	INACTIVE	1	INACTIVE	2	INACTIVE	1	REPRESSED	3	REPRESSED	2	REPRESSED	2	REPRESSED	4	NARROW	FALSE
ENST00000256458	IRAK2:ENST00000256458	5	INACTIVE	3	INACTIVE	4	REPRESSED	2	REPRESSED	5	INACTIVE	3	NARROW	4	REPRESSED	1	REPRESSED	4	REPRESSED	4	INACTIVE	3	REPRESSED	2	INACTIVE	1	REPRESSED	2	NARROW	1	NARROW	5	NARROW	1	REPRESSED	TRUE
ENST00000256460	CAMK1:ENST00000256460	2	NARROW	5	BI-DIR	5	NARROW	4	NARROW	1	NARROW	3	NARROW	5	NARROW	2	NARROW	2	NARROW	5	BI-DIR-2	2	BI-DIR	5	NARROW	2	NARROW	2	NARROW	4	BI-DIR	5	NARROW	1	REPRESSED	FALSE
ENST00000256474	VHL:ENST00000256474	1	BI-DIR-2	4	NARROW	5	NARROW	4	NARROW	1	NARROW	3	NARROW	1	BROAD	2	NARROW	1	BROAD	3	NARROW	5	NARROW	5	NARROW	4	BROAD	5	BROAD	3	BROAD	1	BROAD	2	BROAD	TRUE
ENST00000256495	BHLHE40:ENST00000256495	3	REPRESSED	1	REPRESSED	4	REPRESSED	2	REPRESSED	3	BROAD	3	NARROW	4	REPRESSED	3	BROAD	4	REPRESSED	3	NARROW	4	BROAD	4	BROAD	4	BROAD	5	BROAD	3	BROAD	1	BROAD	2	BROAD	TRUE
ENST00000256496	ARL8B:ENST00000256496	2	NARROW	2	EXPRESSED	5	NARROW	4	NARROW	1	NARROW	3	NARROW	5	NARROW	2	NARROW	2	NARROW	3	NARROW	5	NARROW	5	NARROW	2	NARROW	2	NARROW	3	BROAD	5	NARROW	2	BROAD	TRUE
ENST00000256497	EDEM1:ENST00000256497	2	NARROW	2	EXPRESSED	1	EXPRESSED	4	NARROW	1	NARROW	1	EXPRESSED	5	NARROW	2	NARROW	2	NARROW	3	NARROW	4	BROAD	5	NARROW	5	BI-DIR	5	BROAD	3	BROAD	1	BROAD	2	BROAD	TRUE
ENST00000256509	CHL1:ENST00000256509	3	REPRESSED	4	NARROW	4	REPRESSED	2	REPRESSED	2	REPRESSED	4	REPRESSED	4	REPRESSED	1	REPRESSED	4	REPRESSED	2	REPRESSED	3	REPRESSED	3	REPRESSED	1	REPRESSED	3	REPRESSED	2	REPRESSED	2	REPRESSED	1	REPRESSED	TRUE
ENST00000256544	KATNBL1:ENST00000256544	2	NARROW	2	EXPRESSED	5	NARROW	4	NARROW	1	NARROW	3	NARROW	5	NARROW	2	NARROW	2	NARROW	3	NARROW	5	NARROW	5	NARROW	2	NARROW	2	NARROW	1	NARROW	5	NARROW	2	BROAD	TRUE
ENST00000256545	EMC7:ENST00000256545	4	BI-DIR	4	NARROW	5	NARROW	4	NARROW	1	NARROW	3	NARROW	5	NARROW	2	NARROW	2	NARROW	3	NARROW	5	NARROW	5	NARROW	5	BI-DIR	4	BI-DIR	1	NARROW	3	BI-DIR	3	BI-DIR	TRUE
ENST00000256585	REG4:ENST00000256585	5	INACTIVE	3	INACTIVE	3	INACTIVE	3	INACTIVE	5	INACTIVE	5	INACTIVE	3	INACTIVE	5	INACTIVE	3	INACTIVE	4	INACTIVE	1	INACTIVE	2	INACTIVE	1	REPRESSED	3	REPRESSED	2	REPRESSED	2	REPRESSED	1	REPRESSED	FALSE
ENST00000256592	TSHB:ENST00000256592	5	INACTIVE	3	INACTIVE	3	INACTIVE	3	INACTIVE	5	INACTIVE	5	INACTIVE	3	INACTIVE	5	INACTIVE	3	INACTIVE	4	INACTIVE	1	INACTIVE	2	INACTIVE	1	REPRESSED	3	REPRESSED	2	REPRESSED	2	REPRESSED	1	REPRESSED	FALSE
ENST00000256594	GSTM3:ENST00000256594	2	NARROW	4	NARROW	5	NARROW	4	NARROW	1	NARROW	3	NARROW	5	NARROW	2	NARROW	2	NARROW	3	NARROW	5	NARROW	5	NARROW	2	NARROW	2	NARROW	1	NARROW	5	NARROW	4	NARROW	TRUE
ENST00000256637	SORT1:ENST00000256637	4	BI-DIR	2	EXPRESSED	1	EXPRESSED	4	NARROW	1	NARROW	1	EXPRESSED	5	NARROW	2	NARROW	2	NARROW	3	NARROW	5	NARROW	4	BROAD	4	BROAD	2	NARROW	2	REPRESSED	1	BROAD	4	NARROW	TRUE
ENST00000256644	LAMTOR5:ENST00000256644	2	NARROW	4	NARROW	5	NARROW	4	NARROW	1	NARROW	3	NARROW	5	NARROW	2	NARROW	2	NARROW	3	NARROW	5	NARROW	5	NARROW	2	NARROW	2	NARROW	1	NARROW	5	NARROW	4	NARROW	TRUE
ENST00000256646	NOTCH2:ENST00000256646	2	NARROW	3	INACTIVE	1	EXPRESSED	4	NARROW	1	NARROW	1	EXPRESSED	5	NARROW	2	NARROW	2	NARROW	3	NARROW	5	NARROW	5	NARROW	2	NARROW	2	NARROW	1	NARROW	5	NARROW	4	NARROW	TRUE
ENST00000256658	AP4B1:ENST00000256658	4	BI-DIR	2	EXPRESSED	2	BI-DIR	5	BI-DIR	4	BI-DIR	2	BI-DIR	2	BI-DIR	4	BI-DIR	5	BI-DIR	1	BI-DIR	2	BI-DIR	1	BI-DIR	2	NARROW	4	BI-DIR	4	BI-DIR	3	BI-DIR	3	BI-DIR	TRUE
ENST00000256682	ARF3:ENST00000256682	2	NARROW	4	NARROW	5	NARROW	4	NARROW	1	NARROW	3	NARROW	5	NARROW	2	NARROW	2	NARROW	3	NARROW	5	NARROW	5	NARROW	2	NARROW	2	NARROW	3	BROAD	5	NARROW	4	NARROW	TRUE
ENST00000256686	TMEM106C:ENST00000256686	2	NARROW	4	NARROW	5	NARROW	4	NARROW	1	NARROW	3	NARROW	5	NARROW	2	NARROW	2	NARROW	3	NARROW	5	NARROW	5	NARROW	2	NARROW	2	NARROW	1	NARROW	5	NARROW	4	NARROW	TRUE
ENST00000256689	SLC38A2:ENST00000256689	2	NARROW	2	EXPRESSED	5	NARROW	1	BROAD	3	BROAD	3	NARROW	1	BROAD	3	BROAD	1	BROAD	3	NARROW	4	BROAD	4	BROAD	4	BROAD	5	BROAD	3	BROAD	1	BROAD	2	BROAD	TRUE
ENST00000256707	KIDINS220:ENST00000256707	2	NARROW	2	EXPRESSED	1	EXPRESSED	4	NARROW	1	NARROW	1	EXPRESSED	5	NARROW	2	NARROW	2	NARROW	3	NARROW	5	NARROW	4	BROAD	2	NARROW	2	NARROW	1	NARROW	5	NARROW	4	NARROW	TRUE
ENST00000256759	FST:ENST00000256759	2	NARROW	2	EXPRESSED	4	REPRESSED	2	REPRESSED	3	BROAD	3	NARROW	4	REPRESSED	3	BROAD	1	BROAD	3	NARROW	4	BROAD	3	REPRESSED	1	REPRESSED	3	REPRESSED	1	NARROW	5	NARROW	2	BROAD	TRUE
ENST00000256785	CFHR5:ENST00000256785	5	INACTIVE	3	INACTIVE	3	INACTIVE	3	INACTIVE	5	INACTIVE	5	INACTIVE	3	INACTIVE	5	INACTIVE	3	INACTIVE	4	INACTIVE	1	INACTIVE	2	INACTIVE	1	REPRESSED	3	REPRESSED	2	REPRESSED	2	REPRESSED	1	REPRESSED	FALSE
ENST00000256797	ERN2:ENST00000256797	3	REPRESSED	1	REPRESSED	4	REPRESSED	2	REPRESSED	2	REPRESSED	5	INACTIVE	4	REPRESSED	1	REPRESSED	4	REPRESSED	2	REPRESSED	3	REPRESSED	3	REPRESSED	1	REPRESSED	3	REPRESSED	2	REPRESSED	2	REPRESSED	1	REPRESSED	TRUE
ENST00000256854	NARS:ENST00000256854	2	NARROW	4	NARROW	5	NARROW	4	NARROW	1	NARROW	3	NARROW	5	NARROW	2	NARROW	2	NARROW	3	NARROW	5	NARROW	5	NARROW	2	NARROW	2	NARROW	1	NARROW	5	NARROW	4	NARROW	TRUE
ENST00000256857	GRP:ENST00000256857	3	REPRESSED	1	REPRESSED	4	REPRESSED	2	REPRESSED	2	REPRESSED	4	REPRESSED	4	REPRESSED	1	REPRESSED	4	REPRESSED	2	REPRESSED	3	REPRESSED	3	REPRESSED	1	REPRESSED	3	REPRESSED	2	REPRESSED	5	NARROW	1	REPRESSED	TRUE
ENST00000256897	CCNH:ENST00000256897	2	NARROW	4	NARROW	5	NARROW	1	BROAD	1	NARROW	3	NARROW	5	NARROW	2	NARROW	2	NARROW	3	NARROW	5	NARROW	5	NARROW	2	NARROW	2	NARROW	1	NARROW	5	NARROW	2	BROAD	TRUE
ENST00000256906	HRH4:ENST00000256906	5	INACTIVE	3	INACTIVE	3	INACTIVE	3	INACTIVE	5	INACTIVE	5	INACTIVE	3	INACTIVE	5	INACTIVE	3	INACTIVE	4	INACTIVE	1	INACTIVE	2	INACTIVE	1	REPRESSED	3	REPRESSED	2	REPRESSED	2	REPRESSED	1	REPRESSED	FALSE
ENST00000256925	CABLES1:ENST00000256925	4	BI-DIR	1	REPRESSED	5	NARROW	2	REPRESSED	3	BROAD	1	EXPRESSED	1	BROAD	1	REPRESSED	4	REPRESSED	3	NARROW	4	BROAD	4	BROAD	2	NARROW	2	NARROW	3	BROAD	1	BROAD	2	BROAD	TRUE
ENST00000256935	DOCK2:ENST00000256935	2	NARROW	3	INACTIVE	4	REPRESSED	3	INACTIVE	2	REPRESSED	1	EXPRESSED	4	REPRESSED	5	INACTIVE	4	REPRESSED	4	INACTIVE	3	REPRESSED	3	REPRESSED	1	REPRESSED	3	REPRESSED	2	REPRESSED	5	NARROW	4	NARROW	TRUE
ENST00000256951	EMP1:ENST00000256951	5	INACTIVE	2	EXPRESSED	1	EXPRESSED	4	NARROW	1	NARROW	5	INACTIVE	5	NARROW	3	BROAD	2	NARROW	4	INACTIVE	5	NARROW	5	NARROW	4	BROAD	2	NARROW	1	NARROW	1	BROAD	2	BROAD	FALSE
ENST00000256958	SLCO1B1:ENST00000256958	5	INACTIVE	3	INACTIVE	3	INACTIVE	3	INACTIVE	5	INACTIVE	3	NARROW	3	INACTIVE	5	INACTIVE	3	INACTIVE	4	INACTIVE	1	INACTIVE	2	INACTIVE	1	REPRESSED	3	REPRESSED	2	REPRESSED	2	REPRESSED	1	REPRESSED	FALSE
ENST00000256996	DDB2:ENST00000256996	2	NARROW	2	EXPRESSED	5	NARROW	1	BROAD	1	NARROW	3	NARROW	1	BROAD	3	BROAD	2	NARROW	3	NARROW	5	NARROW	4	BROAD	5	BI-DIR	5	BROAD	3	BROAD	1	BROAD	2	BROAD	FALSE
ENST00000256997	ACP2:ENST00000256997	4	BI-DIR	4	NARROW	2	BI-DIR	5	BI-DIR	4	BI-DIR	2	BI-DIR	2	BI-DIR	4	BI-DIR	5	BI-DIR	1	BI-DIR	2	BI-DIR	5	NARROW	5	BI-DIR	4	BI-DIR	4	BI-DIR	3	BI-DIR	3	BI-DIR	TRUE
ENST00000256999	FOLH1:ENST00000256999	5	INACTIVE	2	EXPRESSED	5	NARROW	4	NARROW	1	NARROW	3	NARROW	3	INACTIVE	2	NARROW	2	NARROW	4	INACTIVE	3	REPRESSED	5	NARROW	1	REPRESSED	3	REPRESSED	2	REPRESSED	2	REPRESSED	1	REPRESSED	TRUE
ENST00000257013	FAM127A:ENST00000257013	2	NARROW	4	NARROW	1	EXPRESSED	4	NARROW	1	NARROW	1	EXPRESSED	5	NARROW	2	NARROW	2	NARROW	3	NARROW	5	NARROW	5	NARROW	5	BI-DIR	2	NARROW	4	BI-DIR	3	BI-DIR	4	NARROW	TRUE
ENST00000257017	RAB33A:ENST00000257017	2	NARROW	4	NARROW	5	NARROW	4	NARROW	1	NARROW	1	EXPRESSED	5	NARROW	2	NARROW	2	NARROW	3	NARROW	5	NARROW	5	NARROW	2	NARROW	3	REPRESSED	2	REPRESSED	5	NARROW	1	REPRESSED	TRUE
ENST00000257181	PRPF38A:ENST00000257181	4	BI-DIR	4	NARROW	2	BI-DIR	5	BI-DIR	4	BI-DIR	2	BI-DIR	2	BI-DIR	4	BI-DIR	5	BI-DIR	1	BI-DIR	2	BI-DIR	1	BI-DIR	2	NARROW	2	NARROW	1	NARROW	5	NARROW	3	BI-DIR	TRUE
ENST00000257189	DSG3:ENST00000257189	5	INACTIVE	3	INACTIVE	3	INACTIVE	3	INACTIVE	5	INACTIVE	5	INACTIVE	3	INACTIVE	5	INACTIVE	3	INACTIVE	4	INACTIVE	1	INACTIVE	2	INACTIVE	1	REPRESSED	3	REPRESSED	2	REPRESSED	2	REPRESSED	1	REPRESSED	FALSE
ENST00000257192	DSG1:ENST00000257192	5	INACTIVE	3	INACTIVE	3	INACTIVE	3	INACTIVE	5	INACTIVE	5	INACTIVE	3	INACTIVE	5	INACTIVE	3	INACTIVE	4	INACTIVE	1	INACTIVE	2	INACTIVE	1	REPRESSED	3	REPRESSED	2	REPRESSED	2	REPRESSED	1	REPRESSED	FALSE
ENST00000257197	DSC1:ENST00000257197	5	INACTIVE	3	INACTIVE	3	INACTIVE	3	INACTIVE	5	INACTIVE	5	INACTIVE	3	INACTIVE	5	INACTIVE	3	INACTIVE	4	INACTIVE	1	INACTIVE	2	INACTIVE	1	REPRESSED	3	REPRESSED	2	REPRESSED	2	REPRESSED	1	REPRESSED	FALSE
ENST00000257209	FHOD3:ENST00000257209	2	NARROW	2	EXPRESSED	4	REPRESSED	4	NARROW	1	NARROW	4	REPRESSED	5	NARROW	2	NARROW	2	NARROW	3	NARROW	5	NARROW	4	BROAD	4	BROAD	3	REPRESSED	3	BROAD	5	NARROW	1	REPRESSED	TRUE
ENST00000257215	DAGLA:ENST00000257215	5	INACTIVE	3	INACTIVE	3	INACTIVE	3	INACTIVE	5	INACTIVE	5	INACTIVE	3	INACTIVE	5	INACTIVE	3	INACTIVE	3	NARROW	1	INACTIVE	2	INACTIVE	2	NARROW	2	NARROW	2	REPRESSED	5	NARROW	1	REPRESSED	TRUE
ENST00000257245	TIMM10:ENST00000257245	2	NARROW	5	BI-DIR	5	NARROW	4	NARROW	1	NARROW	3	NARROW	5	NARROW	2	NARROW	2	NARROW	3	NARROW	5	NARROW	5	NARROW	2	NARROW	2	NARROW	1	NARROW	3	BI-DIR	4	NARROW	FALSE
ENST00000257247	AHNAK:ENST00000257247	3	REPRESSED	1	REPRESSED	1	EXPRESSED	4	NARROW	3	BROAD	1	EXPRESSED	1	BROAD	3	BROAD	1	BROAD	3	NARROW	4	BROAD	4	BROAD	4	BROAD	5	BROAD	3	BROAD	1	BROAD	2	BROAD	TRUE
ENST00000257248	GIF:ENST00000257248	5	INACTIVE	3	INACTIVE	3	INACTIVE	3	INACTIVE	5	INACTIVE	5	INACTIVE	3	INACTIVE	5	INACTIVE	3	INACTIVE	4	INACTIVE	1	INACTIVE	2	INACTIVE	1	REPRESSED	3	REPRESSED	2	REPRESSED	2	REPRESSED	1	REPRESSED	FALSE
ENST00000257261	FADS2:ENST00000257261	4	BI-DIR	5	BI-DIR	2	BI-DIR	5	BI-DIR	4	BI-DIR	2	BI-DIR	2	BI-DIR	4	BI-DIR	5	BI-DIR	1	BI-DIR	2	BI-DIR	1	BI-DIR	5	BI-DIR	4	BI-DIR	4	BI-DIR	3	BI-DIR	3	BI-DIR	TRUE
ENST00000257264	TCN1:ENST00000257264	5	INACTIVE	3	INACTIVE	3	INACTIVE	3	INACTIVE	5	INACTIVE	5	INACTIVE	3	INACTIVE	5	INACTIVE	3	INACTIVE	4	INACTIVE	1	INACTIVE	2	INACTIVE	1	REPRESSED	3	REPRESSED	2	REPRESSED	2	REPRESSED	1	REPRESSED	FALSE
ENST00000257287	CEP135:ENST00000257287	2	NARROW	2	EXPRESSED	1	EXPRESSED	5	BI-DIR	4	BI-DIR	3	NARROW	5	NARROW	2	NARROW	5	BI-DIR	3	NARROW	5	NARROW	5	NARROW	5	BI-DIR	2	NARROW	2	REPRESSED	3	BI-DIR	2	BROAD	TRUE
ENST00000257290	PDGFRA:ENST00000257290	3	REPRESSED	1	REPRESSED	1	EXPRESSED	1	BROAD	3	BROAD	4	REPRESSED	1	BROAD	3	BROAD	1	BROAD	2	REPRESSED	4	BROAD	4	BROAD	4	BROAD	3	REPRESSED	3	BROAD	1	BROAD	4	NARROW	TRUE
ENST00000257359	ADAMTS8:ENST00000257359	3	REPRESSED	1	REPRESSED	4	REPRESSED	2	REPRESSED	2	REPRESSED	4	REPRESSED	4	REPRESSED	1	REPRESSED	4	REPRESSED	2	REPRESSED	3	REPRESSED	4	BROAD	1	REPRESSED	3	REPRESSED	2	REPRESSED	5	NARROW	1	REPRESSED	TRUE
ENST00000257408	KLB:ENST00000257408	5	INACTIVE	3	INACTIVE	3	INACTIVE	3	INACTIVE	5	INACTIVE	3	NARROW	3	INACTIVE	5	INACTIVE	3	INACTIVE	4	INACTIVE	1	INACTIVE	2	INACTIVE	1	REPRESSED	3	REPRESSED	2	REPRESSED	2	REPRESSED	1	REPRESSED	FALSE
ENST00000257497	ANXA1:ENST00000257497	2	NARROW	4	NARROW	5	NARROW	4	NARROW	1	NARROW	5	INACTIVE	5	NARROW	2	NARROW	2	NARROW	3	NARROW	5	NARROW	5	NARROW	2	NARROW	2	NARROW	1	NARROW	5	NARROW	2	BROAD	FALSE
ENST00000257552	MSI1:ENST00000257552	4	BI-DIR	5	BI-DIR	5	NARROW	4	NARROW	3	BROAD	3	NARROW	5	NARROW	3	BROAD	1	BROAD	1	BI-DIR	4	BROAD	4	BROAD	2	NARROW	4	BI-DIR	4	BI-DIR	5	NARROW	1	REPRESSED	TRUE
ENST00000257555	HNF1A:ENST00000257555	5	INACTIVE	3	INACTIVE	2	BI-DIR	3	INACTIVE	4	BI-DIR	2	BI-DIR	3	INACTIVE	5	INACTIVE	5	BI-DIR	4	INACTIVE	1	INACTIVE	2	INACTIVE	1	REPRESSED	4	BI-DIR	2	REPRESSED	2	REPRESSED	1	REPRESSED	TRUE
ENST00000257572	HRK:ENST00000257572	3	REPRESSED	1	REPRESSED	4	REPRESSED	2	REPRESSED	2	REPRESSED	4	REPRESSED	4	REPRESSED	1	REPRESSED	4	REPRESSED	2	REPRESSED	3	REPRESSED	3	REPRESSED	1	REPRESSED	3	REPRESSED	2	REPRESSED	2	REPRESSED	1	REPRESSED	TRUE
ENST00000257600	DTX1:ENST00000257600	2	NARROW	4	NARROW	4	REPRESSED	2	REPRESSED	2	REPRESSED	5	INACTIVE	4	REPRESSED	1	REPRESSED	4	REPRESSED	2	REPRESSED	3	REPRESSED	3	REPRESSED	1	REPRESSED	3	REPRESSED	1	NARROW	2	REPRESSED	1	REPRESSED	TRUE
ENST00000257626	GSAP:ENST00000257626	5	INACTIVE	1	REPRESSED	4	REPRESSED	2	REPRESSED	2	REPRESSED	3	NARROW	4	REPRESSED	1	REPRESSED	4	REPRESSED	2	REPRESSED	3	REPRESSED	5	NARROW	2	NARROW	2	NARROW	1	NARROW	5	NARROW	4	NARROW	TRUE
ENST00000257627	OCM2:ENST00000257627	5	INACTIVE	3	INACTIVE	3	INACTIVE	3	INACTIVE	5	INACTIVE	5	INACTIVE	3	INACTIVE	5	INACTIVE	3	INACTIVE	4	INACTIVE	1	INACTIVE	2	INACTIVE	3	BI-DIR-2	1	BI-DIR-2	2	REPRESSED	4	BI-DIR-2	1	REPRESSED	FALSE
ENST00000257663	TMEM60:ENST00000257663	4	BI-DIR	4	NARROW	5	NARROW	5	BI-DIR	4	BI-DIR	3	NARROW	2	BI-DIR	4	BI-DIR	5	BI-DIR	1	BI-DIR	2	BI-DIR	1	BI-DIR	5	BI-DIR	4	BI-DIR	1	NARROW	3	BI-DIR	3	BI-DIR	TRUE
ENST00000257696	HILPDA:ENST00000257696	2	NARROW	4	NARROW	5	NARROW	4	NARROW	1	NARROW	3	NARROW	1	BROAD	3	BROAD	1	BROAD	3	NARROW	4	BROAD	4	BROAD	2	NARROW	2	NARROW	1	NARROW	5	NARROW	2	BROAD	TRUE
ENST00000257700	RINT1:ENST00000257700	2	NARROW	2	EXPRESSED	1	EXPRESSED	4	NARROW	1	NARROW	3	NARROW	5	NARROW	2	NARROW	2	NARROW	3	NARROW	5	NARROW	5	NARROW	2	NARROW	2	NARROW	1	NARROW	5	NARROW	4	NARROW	TRUE
ENST00000257776	MRAP2:ENST00000257776	2	NARROW	3	INACTIVE	3	INACTIVE	4	NARROW	1	NARROW	5	INACTIVE	4	REPRESSED	1	REPRESSED	2	NARROW	2	REPRESSED	3	REPRESSED	3	REPRESSED	1	REPRESSED	2	NARROW	2	REPRESSED	2	REPRESSED	1	REPRESSED	TRUE
ENST00000257787	AKIRIN2:ENST00000257787	2	NARROW	4	NARROW	5	NARROW	1	BROAD	3	BROAD	3	NARROW	1	BROAD	3	BROAD	1	BROAD	3	NARROW	4	BROAD	4	BROAD	4	BROAD	5	BROAD	3	BROAD	1	BROAD	2	BROAD	TRUE
ENST00000257818	LMO2:ENST00000257818	5	INACTIVE	3	INACTIVE	3	INACTIVE	3	INACTIVE	5	INACTIVE	3	NARROW	3	INACTIVE	5	INACTIVE	3	INACTIVE	4	INACTIVE	1	INACTIVE	2	INACTIVE	1	REPRESSED	3	REPRESSED	2	REPRESSED	2	REPRESSED	1	REPRESSED	FALSE
ENST00000257829	NAT10:ENST00000257829	4	BI-DIR	2	EXPRESSED	5	NARROW	4	NARROW	1	NARROW	3	NARROW	5	NARROW	2	NARROW	2	NARROW	3	NARROW	5	NARROW	5	NARROW	2	NARROW	2	NARROW	1	NARROW	5	NARROW	4	NARROW	TRUE
ENST00000257831	EHF:ENST00000257831	5	INACTIVE	3	INACTIVE	3	INACTIVE	3	INACTIVE	5	INACTIVE	5	INACTIVE	3	INACTIVE	5	INACTIVE	2	NARROW	4	INACTIVE	1	INACTIVE	2	INACTIVE	1	REPRESSED	5	BROAD	2	REPRESSED	5	NARROW	1	REPRESSED	FALSE
ENST00000257832	ELF5:ENST00000257832	5	INACTIVE	3	INACTIVE	3	INACTIVE	3	INACTIVE	1	NARROW	5	INACTIVE	3	INACTIVE	5	INACTIVE	2	NARROW	4	INACTIVE	1	INACTIVE	2	INACTIVE	1	REPRESSED	3	REPRESSED	2	REPRESSED	2	REPRESSED	4	NARROW	FALSE
ENST00000257836	PRRG4:ENST00000257836	2	NARROW	1	REPRESSED	4	REPRESSED	2	REPRESSED	2	REPRESSED	1	EXPRESSED	4	REPRESSED	1	REPRESSED	4	REPRESSED	2	REPRESSED	3	REPRESSED	3	REPRESSED	1	REPRESSED	2	NARROW	2	REPRESSED	5	NARROW	4	NARROW	TRUE
ENST00000257860	PRPH:ENST00000257860	3	REPRESSED	1	REPRESSED	4	REPRESSED	2	REPRESSED	2	REPRESSED	4	REPRESSED	4	REPRESSED	1	REPRESSED	4	REPRESSED	2	REPRESSED	3	REPRESSED	3	REPRESSED	1	REPRESSED	1	BI-DIR-2	1	NARROW	4	BI-DIR-2	1	REPRESSED	FALSE
ENST00000257861	AVIL:ENST00000257861	1	BI-DIR-2	3	INACTIVE	3	INACTIVE	3	INACTIVE	5	INACTIVE	5	INACTIVE	3	INACTIVE	5	INACTIVE	3	INACTIVE	4	INACTIVE	1	INACTIVE	1	BI-DIR	3	BI-DIR-2	1	BI-DIR-2	5	BI-DIR-2	4	BI-DIR-2	1	REPRESSED	FALSE
ENST00000257863	AMHR2:ENST00000257863	5	INACTIVE	3	INACTIVE	3	INACTIVE	1	BROAD	5	INACTIVE	5	INACTIVE	3	INACTIVE	5	INACTIVE	1	BROAD	4	INACTIVE	1	INACTIVE	4	BROAD	1	REPRESSED	3	REPRESSED	1	NARROW	2	REPRESSED	1	REPRESSED	FALSE
ENST00000257867	LACRT:ENST00000257867	5	INACTIVE	3	INACTIVE	3	INACTIVE	3	INACTIVE	5	INACTIVE	5	INACTIVE	3	INACTIVE	5	INACTIVE	3	INACTIVE	4	INACTIVE	1	INACTIVE	2	INACTIVE	1	REPRESSED	3	REPRESSED	2	REPRESSED	2	REPRESSED	1	REPRESSED	FALSE
ENST00000257868	GDF11:ENST00000257868	2	NARROW	4	NARROW	5	NARROW	1	BROAD	3	BROAD	3	NARROW	1	BROAD	3	BROAD	1	BROAD	3	NARROW	4	BROAD	4	BROAD	2	NARROW	2	NARROW	1	NARROW	4	BI-DIR-2	1	REPRESSED	TRUE
ENST00000257895	RDH5:ENST00000257895	1	BI-DIR-2	5	BI-DIR	2	BI-DIR	5	BI-DIR	4	BI-DIR	2	BI-DIR	2	BI-DIR	4	BI-DIR	5	BI-DIR	5	BI-DIR-2	2	BI-DIR	1	BI-DIR	5	BI-DIR	1	BI-DIR-2	5	BI-DIR-2	3	BI-DIR	5	BI-DIR-2	FALSE
ENST00000257897	AGAP2:ENST00000257897	3	REPRESSED	1	REPRESSED	4	REPRESSED	2	REPRESSED	2	REPRESSED	5	INACTIVE	4	REPRESSED	1	REPRESSED	4	REPRESSED	2	REPRESSED	3	REPRESSED	3	REPRESSED	3	BI-DIR-2	3	REPRESSED	2	REPRESSED	4	BI-DIR-2	1	REPRESSED	FALSE
ENST00000257901	KRT85:ENST00000257901	5	INACTIVE	3	INACTIVE	3	INACTIVE	3	INACTIVE	5	INACTIVE	5	INACTIVE	3	INACTIVE	5	INACTIVE	3	INACTIVE	4	INACTIVE	1	INACTIVE	2	INACTIVE	1	REPRESSED	3	REPRESSED	2	REPRESSED	4	BI-DIR-2	1	REPRESSED	TRUE
ENST00000257909	TROAP:ENST00000257909	4	BI-DIR	4	NARROW	5	NARROW	4	NARROW	1	NARROW	3	NARROW	5	NARROW	2	NARROW	2	NARROW	3	NARROW	5	NARROW	5	NARROW	1	REPRESSED	3	REPRESSED	2	REPRESSED	2	REPRESSED	4	NARROW	TRUE
ENST00000257915	TFCP2:ENST00000257915	2	NARROW	4	NARROW	5	NARROW	1	BROAD	1	NARROW	3	NARROW	5	NARROW	2	NARROW	2	NARROW	3	NARROW	5	NARROW	5	NARROW	2	NARROW	2	NARROW	1	NARROW	5	NARROW	4	NARROW	TRUE
ENST00000257934	ESPL1:ENST00000257934	2	NARROW	2	EXPRESSED	5	NARROW	4	NARROW	1	NARROW	3	NARROW	5	NARROW	2	NARROW	2	NARROW	3	NARROW	5	NARROW	5	NARROW	1	REPRESSED	3	REPRESSED	2	REPRESSED	5	NARROW	4	NARROW	TRUE
ENST00000257940	ZC3H10:ENST00000257940	4	BI-DIR	5	BI-DIR	2	BI-DIR	5	BI-DIR	3	BROAD	2	BI-DIR	1	BROAD	3	BROAD	5	BI-DIR	1	BI-DIR	2	BI-DIR	4	BROAD	5	BI-DIR	4	BI-DIR	4	BI-DIR	3	BI-DIR	3	BI-DIR	TRUE
ENST00000257951	KRT84:ENST00000257951	5	INACTIVE	3	INACTIVE	3	INACTIVE	3	INACTIVE	5	INACTIVE	5	INACTIVE	3	INACTIVE	5	INACTIVE	3	INACTIVE	4	INACTIVE	1	INACTIVE	2	INACTIVE	1	REPRESSED	3	REPRESSED	2	REPRESSED	4	BI-DIR-2	1	REPRESSED	FALSE
ENST00000257963	ACVR1B:ENST00000257963	2	NARROW	2	EXPRESSED	1	EXPRESSED	1	BROAD	3	BROAD	1	EXPRESSED	1	BROAD	3	BROAD	1	BROAD	3	NARROW	4	BROAD	4	BROAD	2	NARROW	5	BROAD	3	BROAD	5	NARROW	1	REPRESSED	TRUE
ENST00000257974	KRT82:ENST00000257974	5	INACTIVE	3	INACTIVE	3	INACTIVE	3	INACTIVE	5	INACTIVE	5	INACTIVE	3	INACTIVE	5	INACTIVE	3	INACTIVE	4	INACTIVE	1	INACTIVE	2	INACTIVE	1	REPRESSED	3	REPRESSED	2	REPRESSED	4	BI-DIR-2	1	REPRESSED	FALSE
ENST00000257981	KCNH3:ENST00000257981	3	REPRESSED	1	REPRESSED	4	REPRESSED	2	REPRESSED	2	REPRESSED	4	REPRESSED	4	REPRESSED	1	REPRESSED	4	REPRESSED	2	REPRESSED	3	REPRESSED	3	REPRESSED	1	REPRESSED	2	NARROW	5	BI-DIR-2	2	REPRESSED	1	REPRESSED	TRUE
ENST00000258034	TAAR5:ENST00000258034	5	INACTIVE	3	INACTIVE	3	INACTIVE	3	INACTIVE	5	INACTIVE	5	INACTIVE	3	INACTIVE	5	INACTIVE	3	INACTIVE	4	INACTIVE	1	INACTIVE	2	INACTIVE	1	REPRESSED	3	REPRESSED	2	REPRESSED	2	REPRESSED	1	REPRESSED	FALSE
ENST00000258052	SMPD2:ENST00000258052	4	BI-DIR	5	BI-DIR	2	BI-DIR	4	NARROW	4	BI-DIR	3	NARROW	2	BI-DIR	4	BI-DIR	2	NARROW	1	BI-DIR	2	BI-DIR	5	NARROW	2	NARROW	4	BI-DIR	1	NARROW	3	BI-DIR	3	BI-DIR	TRUE
ENST00000258080	HTRA2:ENST00000258080	4	BI-DIR	5	BI-DIR	2	BI-DIR	5	BI-DIR	4	BI-DIR	2	BI-DIR	2	BI-DIR	4	BI-DIR	5	BI-DIR	1	BI-DIR	2	BI-DIR	1	BI-DIR	5	BI-DIR	4	BI-DIR	4	BI-DIR	3	BI-DIR	3	BI-DIR	TRUE
ENST00000258083	PRADC1:ENST00000258083	4	BI-DIR	5	BI-DIR	2	BI-DIR	5	BI-DIR	4	BI-DIR	2	BI-DIR	2	BI-DIR	4	BI-DIR	5	BI-DIR	1	BI-DIR	2	BI-DIR	1	BI-DIR	5	BI-DIR	4	BI-DIR	4	BI-DIR	3	BI-DIR	3	BI-DIR	TRUE
ENST00000258104	DYSF:ENST00000258104	3	REPRESSED	1	REPRESSED	4	REPRESSED	2	REPRESSED	2	REPRESSED	1	EXPRESSED	4	REPRESSED	1	REPRESSED	4	REPRESSED	2	REPRESSED	3	REPRESSED	5	NARROW	4	BROAD	3	REPRESSED	2	REPRESSED	1	BROAD	2	BROAD	TRUE
ENST00000258105	MRPL53:ENST00000258105	4	BI-DIR	5	BI-DIR	2	BI-DIR	5	BI-DIR	4	BI-DIR	2	BI-DIR	2	BI-DIR	4	BI-DIR	5	BI-DIR	1	BI-DIR	2	BI-DIR	1	BI-DIR	5	BI-DIR	4	BI-DIR	4	BI-DIR	3	BI-DIR	5	BI-DIR-2	TRUE
ENST00000258111	KCNMB4:ENST00000258111	2	NARROW	4	NARROW	5	NARROW	1	BROAD	3	BROAD	3	NARROW	1	BROAD	3	BROAD	1	BROAD	3	NARROW	4	BROAD	4	BROAD	2	NARROW	2	NARROW	3	BROAD	5	NARROW	4	NARROW	TRUE
ENST00000258145	GNS:ENST00000258145	2	NARROW	2	EXPRESSED	1	EXPRESSED	1	BROAD	1	NARROW	3	NARROW	5	NARROW	4	BI-DIR	2	NARROW	1	BI-DIR	5	NARROW	5	NARROW	2	NARROW	2	NARROW	1	NARROW	5	NARROW	4	NARROW	TRUE
ENST00000258149	MDM2:ENST00000258149	2	NARROW	2	EXPRESSED	1	EXPRESSED	1	BROAD	1	NARROW	3	NARROW	5	NARROW	2	NARROW	2	NARROW	3	NARROW	5	NARROW	5	NARROW	2	NARROW	5	BROAD	3	BROAD	3	BI-DIR	2	BROAD	TRUE
ENST00000258168	BCMO1:ENST00000258168	5	INACTIVE	3	INACTIVE	3	INACTIVE	3	INACTIVE	1	NARROW	5	INACTIVE	3	INACTIVE	5	INACTIVE	3	INACTIVE	3	NARROW	1	INACTIVE	2	INACTIVE	1	REPRESSED	3	REPRESSED	2	REPRESSED	2	REPRESSED	1	REPRESSED	FALSE
ENST00000258173	TMEM231:ENST00000258173	2	NARROW	2	EXPRESSED	5	NARROW	4	NARROW	1	NARROW	1	EXPRESSED	5	NARROW	2	NARROW	2	NARROW	3	NARROW	5	NARROW	5	NARROW	2	NARROW	2	NARROW	1	NARROW	5	NARROW	1	REPRESSED	TRUE
ENST00000258180	KIAA0513:ENST00000258180	2	NARROW	2	EXPRESSED	1	EXPRESSED	4	NARROW	2	REPRESSED	1	EXPRESSED	4	REPRESSED	1	REPRESSED	2	NARROW	2	REPRESSED	3	REPRESSED	3	REPRESSED	2	NARROW	5	BROAD	1	NARROW	5	NARROW	4	NARROW	TRUE
ENST00000258187	NDRG4:ENST00000258187	3	REPRESSED	1	REPRESSED	4	REPRESSED	1	BROAD	2	REPRESSED	4	REPRESSED	4	REPRESSED	1	REPRESSED	4	REPRESSED	2	REPRESSED	3	REPRESSED	4	BROAD	5	BI-DIR	3	REPRESSED	4	BI-DIR	1	BROAD	1	REPRESSED	TRUE
ENST00000258198	DYNC1LI2:ENST00000258198	2	NARROW	2	EXPRESSED	1	EXPRESSED	4	NARROW	1	NARROW	3	NARROW	5	NARROW	2	NARROW	2	NARROW	3	NARROW	5	NARROW	5	NARROW	2	NARROW	2	NARROW	1	NARROW	5	NARROW	4	NARROW	TRUE
ENST00000258201	FHOD1:ENST00000258201	4	BI-DIR	2	EXPRESSED	5	NARROW	1	BROAD	3	BROAD	3	NARROW	1	BROAD	4	BI-DIR	1	BROAD	1	BI-DIR	4	BROAD	4	BROAD	4	BROAD	5	BROAD	3	BROAD	1	BROAD	2	BROAD	TRUE
ENST00000258214	CCDC102A:ENST00000258214	4	BI-DIR	2	EXPRESSED	5	NARROW	4	NARROW	1	NARROW	1	EXPRESSED	5	NARROW	3	BROAD	2	NARROW	3	NARROW	4	BROAD	5	NARROW	2	NARROW	2	NARROW	1	NARROW	5	NARROW	4	NARROW	TRUE
ENST00000258229	PCNXL2:ENST00000258229	4	BI-DIR	2	EXPRESSED	1	EXPRESSED	3	INACTIVE	1	NARROW	5	INACTIVE	5	NARROW	2	NARROW	2	NARROW	4	INACTIVE	5	NARROW	3	REPRESSED	1	REPRESSED	2	NARROW	1	NARROW	5	NARROW	1	REPRESSED	TRUE
ENST00000258243	URB2:ENST00000258243	4	BI-DIR	2	EXPRESSED	1	EXPRESSED	5	BI-DIR	4	BI-DIR	2	BI-DIR	2	BI-DIR	4	BI-DIR	5	BI-DIR	1	BI-DIR	2	BI-DIR	1	BI-DIR	5	BI-DIR	4	BI-DIR	2	REPRESSED	3	BI-DIR	5	BI-DIR-2	TRUE
ENST00000258281	TAF5L:ENST00000258281	4	BI-DIR	2	EXPRESSED	1	EXPRESSED	5	BI-DIR	4	BI-DIR	2	BI-DIR	5	NARROW	4	BI-DIR	5	BI-DIR	1	BI-DIR	2	BI-DIR	1	BI-DIR	5	BI-DIR	4	BI-DIR	1	NARROW	3	BI-DIR	3	BI-DIR	TRUE
ENST00000258302	RGS8:ENST00000258302	5	INACTIVE	2	EXPRESSED	3	INACTIVE	3	INACTIVE	5	INACTIVE	5	INACTIVE	3	INACTIVE	5	INACTIVE	3	INACTIVE	4	INACTIVE	1	INACTIVE	2	INACTIVE	1	REPRESSED	3	REPRESSED	2	REPRESSED	2	REPRESSED	1	REPRESSED	FALSE
ENST00000258341	LAMC1:ENST00000258341	2	NARROW	2	EXPRESSED	1	EXPRESSED	1	BROAD	3	BROAD	1	EXPRESSED	1	BROAD	3	BROAD	1	BROAD	3	NARROW	4	BROAD	4	BROAD	4	BROAD	5	BROAD	3	BROAD	1	BROAD	2	BROAD	TRUE
ENST00000258381	SP110:ENST00000258381	2	NARROW	3	INACTIVE	5	NARROW	4	NARROW	1	NARROW	3	NARROW	5	NARROW	2	NARROW	2	NARROW	3	NARROW	5	NARROW	5	NARROW	2	NARROW	2	NARROW	1	NARROW	5	NARROW	4	NARROW	FALSE
ENST00000258383	MRPL44:ENST00000258383	4	BI-DIR	4	NARROW	5	NARROW	4	NARROW	1	NARROW	3	NARROW	5	NARROW	2	NARROW	2	NARROW	3	NARROW	5	NARROW	5	NARROW	2	NARROW	2	NARROW	1	NARROW	5	NARROW	4	NARROW	TRUE
ENST00000258390	DOCK10:ENST00000258390	3	REPRESSED	1	REPRESSED	4	REPRESSED	2	REPRESSED	2	REPRESSED	4	REPRESSED	4	REPRESSED	1	REPRESSED	4	REPRESSED	2	REPRESSED	3	REPRESSED	3	REPRESSED	1	REPRESSED	3	REPRESSED	1	NARROW	5	NARROW	1	REPRESSED	TRUE
ENST00000258399	USP37:ENST00000258399	4	BI-DIR	5	BI-DIR	2	BI-DIR	5	BI-DIR	4	BI-DIR	2	BI-DIR	2	BI-DIR	4	BI-DIR	5	BI-DIR	1	BI-DIR	2	BI-DIR	1	BI-DIR	5	BI-DIR	4	BI-DIR	4	BI-DIR	3	BI-DIR	3	BI-DIR	TRUE
ENST00000258400	HTR2B:ENST00000258400	1	BI-DIR-2	5	BI-DIR	2	BI-DIR	5	BI-DIR	3	BROAD	2	BI-DIR	2	BI-DIR	4	BI-DIR	5	BI-DIR	5	BI-DIR-2	2	BI-DIR	1	BI-DIR	3	BI-DIR-2	1	BI-DIR-2	5	BI-DIR-2	4	BI-DIR-2	5	BI-DIR-2	FALSE
ENST00000258405	SERPINE2:ENST00000258405	2	NARROW	4	NARROW	5	NARROW	4	NARROW	1	NARROW	3	NARROW	5	NARROW	2	NARROW	2	NARROW	3	NARROW	5	NARROW	5	NARROW	2	NARROW	2	NARROW	1	NARROW	2	REPRESSED	4	NARROW	TRUE
ENST00000258411	WNT10A:ENST00000258411	3	REPRESSED	1	REPRESSED	4	REPRESSED	2	REPRESSED	2	REPRESSED	4	REPRESSED	4	REPRESSED	1	REPRESSED	4	REPRESSED	2	REPRESSED	3	REPRESSED	3	REPRESSED	1	REPRESSED	3	REPRESSED	2	REPRESSED	2	REPRESSED	4	NARROW	TRUE
ENST00000258412	TMBIM1:ENST00000258412	2	NARROW	3	INACTIVE	5	NARROW	4	NARROW	1	NARROW	3	NARROW	5	NARROW	4	BI-DIR	1	BROAD	3	NARROW	2	BI-DIR	4	BROAD	4	BROAD	5	BROAD	3	BROAD	1	BROAD	2	BROAD	TRUE
ENST00000258418	CAB39:ENST00000258418	2	NARROW	2	EXPRESSED	5	NARROW	1	BROAD	3	BROAD	3	NARROW	1	BROAD	3	BROAD	1	BROAD	3	NARROW	4	BROAD	4	BROAD	4	BROAD	5	BROAD	3	BROAD	1	BROAD	2	BROAD	TRUE
ENST00000258424	COX5B:ENST00000258424	2	NARROW	4	NARROW	5	NARROW	4	NARROW	1	NARROW	3	NARROW	5	NARROW	2	NARROW	2	NARROW	3	NARROW	5	NARROW	5	NARROW	2	NARROW	2	NARROW	1	NARROW	5	NARROW	4	NARROW	TRUE
ENST00000258428	REV1:ENST00000258428	2	NARROW	4	NARROW	5	NARROW	1	BROAD	3	BROAD	3	NARROW	5	NARROW	2	NARROW	1	BROAD	3	NARROW	4	BROAD	4	BROAD	4	BROAD	2	NARROW	3	BROAD	5	NARROW	2	BROAD	TRUE
ENST00000258436	MFSD9:ENST00000258436	4	BI-DIR	2	EXPRESSED	1	EXPRESSED	5	BI-DIR	4	BI-DIR	2	BI-DIR	5	NARROW	4	BI-DIR	2	NARROW	3	NARROW	5	NARROW	5	NARROW	2	NARROW	2	NARROW	1	NARROW	5	NARROW	4	NARROW	TRUE
ENST00000258439	TMEM127:ENST00000258439	4	BI-DIR	5	BI-DIR	2	BI-DIR	5	BI-DIR	4	BI-DIR	2	BI-DIR	2	BI-DIR	4	BI-DIR	5	BI-DIR	1	BI-DIR	2	BI-DIR	1	BI-DIR	5	BI-DIR	4	BI-DIR	4	BI-DIR	3	BI-DIR	3	BI-DIR	TRUE
ENST00000258443	EDAR:ENST00000258443	5	INACTIVE	3	INACTIVE	3	INACTIVE	3	INACTIVE	5	INACTIVE	5	INACTIVE	3	INACTIVE	5	INACTIVE	3	INACTIVE	4	INACTIVE	1	INACTIVE	2	INACTIVE	1	REPRESSED	3	REPRESSED	2	REPRESSED	2	REPRESSED	1	REPRESSED	FALSE
ENST00000258455	MRPS9:ENST00000258455	4	BI-DIR	4	NARROW	5	NARROW	4	NARROW	1	NARROW	3	NARROW	5	NARROW	2	NARROW	2	NARROW	3	NARROW	5	NARROW	5	NARROW	2	NARROW	2	NARROW	1	NARROW	5	NARROW	4	NARROW	TRUE
ENST00000258456	GPR45:ENST00000258456	5	INACTIVE	3	INACTIVE	3	INACTIVE	3	INACTIVE	5	INACTIVE	5	INACTIVE	3	INACTIVE	5	INACTIVE	3	INACTIVE	4	INACTIVE	1	INACTIVE	2	INACTIVE	1	REPRESSED	3	REPRESSED	2	REPRESSED	2	REPRESSED	1	REPRESSED	TRUE
ENST00000258457	C2orf49:ENST00000258457	4	BI-DIR	4	NARROW	5	NARROW	1	BROAD	4	BI-DIR	3	NARROW	2	BI-DIR	4	BI-DIR	2	NARROW	1	BI-DIR	2	BI-DIR	5	NARROW	2	NARROW	4	BI-DIR	1	NARROW	3	BI-DIR	4	NARROW	TRUE
ENST00000258484	EPC2:ENST00000258484	2	NARROW	4	NARROW	5	NARROW	1	BROAD	3	BROAD	3	NARROW	1	BROAD	3	BROAD	1	BROAD	3	NARROW	4	BROAD	5	NARROW	2	NARROW	2	NARROW	3	BROAD	5	NARROW	2	BROAD	TRUE
ENST00000258494	ALDH1L2:ENST00000258494	2	NARROW	3	INACTIVE	4	REPRESSED	3	INACTIVE	2	REPRESSED	5	INACTIVE	4	REPRESSED	5	INACTIVE	4	REPRESSED	2	REPRESSED	3	REPRESSED	3	REPRESSED	1	REPRESSED	2	NARROW	2	REPRESSED	2	REPRESSED	1	REPRESSED	FALSE
ENST00000258499	USP44:ENST00000258499	4	BI-DIR	1	REPRESSED	4	REPRESSED	2	REPRESSED	2	REPRESSED	4	REPRESSED	4	REPRESSED	1	REPRESSED	4	REPRESSED	2	REPRESSED	3	REPRESSED	3	REPRESSED	1	REPRESSED	3	REPRESSED	2	REPRESSED	2	REPRESSED	1	REPRESSED	FALSE
ENST00000258526	PLXNC1:ENST00000258526	3	REPRESSED	2	EXPRESSED	4	REPRESSED	2	REPRESSED	2	REPRESSED	1	EXPRESSED	4	REPRESSED	1	REPRESSED	4	REPRESSED	2	REPRESSED	3	REPRESSED	3	REPRESSED	1	REPRESSED	2	NARROW	2	REPRESSED	5	NARROW	1	REPRESSED	TRUE
ENST00000258530	APPL2:ENST00000258530	2	NARROW	2	EXPRESSED	5	NARROW	1	BROAD	1	NARROW	3	NARROW	1	BROAD	3	BROAD	2	NARROW	3	NARROW	4	BROAD	5	NARROW	2	NARROW	2	NARROW	1	NARROW	5	NARROW	4	NARROW	TRUE
ENST00000258538	SLC41A2:ENST00000258538	1	BI-DIR-2	3	INACTIVE	3	INACTIVE	5	BI-DIR	5	INACTIVE	5	INACTIVE	3	INACTIVE	5	INACTIVE	3	INACTIVE	4	INACTIVE	1	INACTIVE	2	INACTIVE	1	REPRESSED	1	BI-DIR-2	2	REPRESSED	4	BI-DIR-2	5	BI-DIR-2	FALSE
ENST00000258662	NUDT15:ENST00000258662	4	BI-DIR	5	BI-DIR	2	BI-DIR	5	BI-DIR	4	BI-DIR	2	BI-DIR	2	BI-DIR	4	BI-DIR	5	BI-DIR	1	BI-DIR	2	BI-DIR	5	NARROW	5	BI-DIR	4	BI-DIR	4	BI-DIR	3	BI-DIR	4	NARROW	TRUE
ENST00000258704	SPDYE1:ENST00000258704	1	BI-DIR-2	5	BI-DIR	2	BI-DIR	5	BI-DIR	4	BI-DIR	5	INACTIVE	2	BI-DIR	4	BI-DIR	5	BI-DIR	5	BI-DIR-2	2	BI-DIR	1	BI-DIR	3	BI-DIR-2	1	BI-DIR-2	5	BI-DIR-2	4	BI-DIR-2	5	BI-DIR-2	FALSE
ENST00000258711	CHST12:ENST00000258711	2	NARROW	4	NARROW	5	NARROW	4	NARROW	1	NARROW	1	EXPRESSED	5	NARROW	2	NARROW	2	NARROW	3	NARROW	5	NARROW	5	NARROW	2	NARROW	2	NARROW	1	NARROW	5	NARROW	4	NARROW	TRUE
ENST00000258729	IGF2BP3:ENST00000258729	4	BI-DIR	2	EXPRESSED	5	NARROW	1	BROAD	3	BROAD	3	NARROW	1	BROAD	3	BROAD	1	BROAD	3	NARROW	4	BROAD	4	BROAD	1	REPRESSED	3	REPRESSED	2	REPRESSED	2	REPRESSED	2	BROAD	TRUE
ENST00000258733	GPNMB:ENST00000258733	5	INACTIVE	1	REPRESSED	4	REPRESSED	2	REPRESSED	2	REPRESSED	5	INACTIVE	3	INACTIVE	2	NARROW	4	REPRESSED	3	NARROW	3	REPRESSED	5	NARROW	4	BROAD	3	REPRESSED	1	NARROW	1	BROAD	2	BROAD	FALSE
ENST00000258742	NUPL2:ENST00000258742	2	NARROW	4	NARROW	5	NARROW	4	NARROW	1	NARROW	3	NARROW	5	NARROW	2	NARROW	2	NARROW	3	NARROW	5	NARROW	5	NARROW	2	NARROW	2	NARROW	1	NARROW	5	NARROW	4	NARROW	TRUE
ENST00000258761	BZW2:ENST00000258761	4	BI-DIR	4	NARROW	2	BI-DIR	5	BI-DIR	4	BI-DIR	2	BI-DIR	1	BROAD	4	BI-DIR	5	BI-DIR	1	BI-DIR	2	BI-DIR	1	BI-DIR	5	BI-DIR	4	BI-DIR	4	BI-DIR	3	BI-DIR	3	BI-DIR	TRUE
ENST00000258776	C7orf69:ENST00000258776	5	INACTIVE	3	INACTIVE	3	INACTIVE	3	INACTIVE	5	INACTIVE	5	INACTIVE	3	INACTIVE	5	INACTIVE	3	INACTIVE	4	INACTIVE	1	INACTIVE	2	INACTIVE	3	BI-DIR-2	3	REPRESSED	2	REPRESSED	2	REPRESSED	1	REPRESSED	NA
ENST00000258787	MYO1G:ENST00000258787	5	INACTIVE	3	INACTIVE	3	INACTIVE	3	INACTIVE	5	INACTIVE	5	INACTIVE	3	INACTIVE	5	INACTIVE	3	INACTIVE	4	INACTIVE	1	INACTIVE	2	INACTIVE	2	NARROW	3	REPRESSED	1	NARROW	5	NARROW	1	REPRESSED	FALSE
ENST00000258796	TTYH3:ENST00000258796	2	NARROW	4	NARROW	5	NARROW	1	BROAD	3	BROAD	3	NARROW	1	BROAD	3	BROAD	1	BROAD	3	NARROW	4	BROAD	4	BROAD	4	BROAD	5	BROAD	3	BROAD	1	BROAD	2	BROAD	TRUE
ENST00000258807	CIDEB:ENST00000258807	1	BI-DIR-2	3	INACTIVE	5	NARROW	5	BI-DIR	4	BI-DIR	3	NARROW	2	BI-DIR	4	BI-DIR	5	BI-DIR	5	BI-DIR-2	2	BI-DIR	5	NARROW	5	BI-DIR	4	BI-DIR	4	BI-DIR	3	BI-DIR	5	BI-DIR-2	TRUE
ENST00000258829	NKX2-8:ENST00000258829	3	REPRESSED	1	REPRESSED	4	REPRESSED	2	REPRESSED	2	REPRESSED	4	REPRESSED	4	REPRESSED	1	REPRESSED	4	REPRESSED	2	REPRESSED	3	REPRESSED	3	REPRESSED	1	REPRESSED	3	REPRESSED	2	REPRESSED	5	NARROW	1	REPRESSED	TRUE
ENST00000258886	IREB2:ENST00000258886	2	NARROW	2	EXPRESSED	1	EXPRESSED	1	BROAD	1	NARROW	3	NARROW	1	BROAD	3	BROAD	2	NARROW	3	NARROW	4	BROAD	5	NARROW	2	NARROW	2	NARROW	1	NARROW	5	NARROW	4	NARROW	TRUE
ENST00000258888	ALPK3:ENST00000258888	2	NARROW	3	INACTIVE	1	EXPRESSED	1	BROAD	1	NARROW	1	EXPRESSED	3	INACTIVE	5	INACTIVE	1	BROAD	3	NARROW	1	INACTIVE	4	BROAD	4	BROAD	5	BROAD	3	BROAD	1	BROAD	1	REPRESSED	TRUE
ENST00000258930	CIB2:ENST00000258930	2	NARROW	4	NARROW	5	NARROW	4	NARROW	1	NARROW	3	NARROW	5	NARROW	2	NARROW	2	NARROW	3	NARROW	5	NARROW	5	NARROW	2	NARROW	3	REPRESSED	1	NARROW	2	REPRESSED	4	NARROW	TRUE
ENST00000258947	CALCOCO2:ENST00000258947	2	NARROW	2	EXPRESSED	5	NARROW	4	NARROW	1	NARROW	3	NARROW	5	NARROW	2	NARROW	2	NARROW	3	NARROW	5	NARROW	5	NARROW	4	BROAD	2	NARROW	1	NARROW	5	NARROW	4	NARROW	TRUE
ENST00000258955	RSAD1:ENST00000258955	2	NARROW	4	NARROW	5	NARROW	4	NARROW	1	NARROW	3	NARROW	5	NARROW	2	NARROW	2	NARROW	3	NARROW	5	NARROW	5	NARROW	2	NARROW	4	BI-DIR	4	BI-DIR	5	NARROW	4	NARROW	TRUE
ENST00000258975	TACO1:ENST00000258975	2	NARROW	4	NARROW	5	NARROW	4	NARROW	1	NARROW	3	NARROW	5	NARROW	2	NARROW	2	NARROW	3	NARROW	5	NARROW	5	NARROW	2	NARROW	2	NARROW	1	NARROW	5	NARROW	4	NARROW	TRUE
ENST00000258991	TEX2:ENST00000258991	2	NARROW	2	EXPRESSED	1	EXPRESSED	4	NARROW	1	NARROW	3	NARROW	5	NARROW	2	NARROW	2	NARROW	3	NARROW	5	NARROW	4	BROAD	4	BROAD	2	NARROW	3	BROAD	5	NARROW	4	NARROW	TRUE
ENST00000259006	LIMD2:ENST00000259006	4	BI-DIR	5	BI-DIR	2	BI-DIR	5	BI-DIR	4	BI-DIR	2	BI-DIR	2	BI-DIR	4	BI-DIR	5	BI-DIR	5	BI-DIR-2	2	BI-DIR	1	BI-DIR	5	BI-DIR	4	BI-DIR	4	BI-DIR	3	BI-DIR	5	BI-DIR-2	TRUE
ENST00000259008	BRIP1:ENST00000259008	2	NARROW	2	EXPRESSED	1	EXPRESSED	1	BROAD	3	BROAD	3	NARROW	1	BROAD	3	BROAD	2	NARROW	3	NARROW	4	BROAD	5	NARROW	1	REPRESSED	3	REPRESSED	2	REPRESSED	2	REPRESSED	4	NARROW	TRUE
ENST00000259021	KAT7:ENST00000259021	4	BI-DIR	2	EXPRESSED	5	NARROW	4	NARROW	1	NARROW	3	NARROW	5	NARROW	2	NARROW	2	NARROW	3	NARROW	5	NARROW	5	NARROW	2	NARROW	2	NARROW	1	NARROW	5	NARROW	4	NARROW	TRUE
ENST00000259030	RTP4:ENST00000259030	1	BI-DIR-2	3	INACTIVE	3	INACTIVE	3	INACTIVE	5	INACTIVE	5	INACTIVE	3	INACTIVE	5	INACTIVE	3	INACTIVE	4	INACTIVE	1	INACTIVE	2	INACTIVE	2	NARROW	2	NARROW	1	NARROW	5	NARROW	1	REPRESSED	FALSE
ENST00000259050	MARCH7:ENST00000259050	4	BI-DIR	2	EXPRESSED	2	BI-DIR	1	BROAD	3	BROAD	3	NARROW	1	BROAD	3	BROAD	1	BROAD	3	NARROW	4	BROAD	4	BROAD	5	BI-DIR	4	BI-DIR	4	BI-DIR	3	BI-DIR	3	BI-DIR	TRUE
ENST00000259056	GALNT5:ENST00000259056	5	INACTIVE	3	INACTIVE	1	EXPRESSED	3	INACTIVE	5	INACTIVE	3	NARROW	5	NARROW	2	NARROW	3	INACTIVE	4	INACTIVE	5	NARROW	5	NARROW	1	REPRESSED	3	REPRESSED	2	REPRESSED	5	NARROW	1	REPRESSED	FALSE
ENST00000259075	TANK:ENST00000259075	5	INACTIVE	3	INACTIVE	1	EXPRESSED	3	INACTIVE	5	INACTIVE	5	INACTIVE	3	INACTIVE	5	INACTIVE	3	INACTIVE	4	INACTIVE	1	INACTIVE	2	INACTIVE	1	REPRESSED	3	REPRESSED	2	REPRESSED	2	REPRESSED	4	NARROW	FALSE
ENST00000259089	BLK:ENST00000259089	5	INACTIVE	3	INACTIVE	3	INACTIVE	3	INACTIVE	5	INACTIVE	5	INACTIVE	3	INACTIVE	5	INACTIVE	3	INACTIVE	4	INACTIVE	1	INACTIVE	2	INACTIVE	1	REPRESSED	3	REPRESSED	2	REPRESSED	2	REPRESSED	1	REPRESSED	FALSE
ENST00000259154	KCTD3:ENST00000259154	2	NARROW	2	EXPRESSED	1	EXPRESSED	1	BROAD	3	BROAD	3	NARROW	1	BROAD	3	BROAD	1	BROAD	3	NARROW	4	BROAD	4	BROAD	2	NARROW	5	BROAD	3	BROAD	5	NARROW	2	BROAD	TRUE
ENST00000259199	CBWD2:ENST00000259199	2	NARROW	4	NARROW	5	NARROW	4	NARROW	1	NARROW	3	NARROW	5	NARROW	2	NARROW	2	NARROW	3	NARROW	5	NARROW	5	NARROW	2	NARROW	2	NARROW	5	BI-DIR-2	4	BI-DIR-2	4	NARROW	TRUE
ENST00000259205	IL36G:ENST00000259205	5	INACTIVE	3	INACTIVE	3	INACTIVE	3	INACTIVE	5	INACTIVE	5	INACTIVE	3	INACTIVE	5	INACTIVE	3	INACTIVE	4	INACTIVE	1	INACTIVE	2	INACTIVE	1	REPRESSED	3	REPRESSED	2	REPRESSED	2	REPRESSED	1	REPRESSED	FALSE
ENST00000259211	IL36A:ENST00000259211	5	INACTIVE	3	INACTIVE	3	INACTIVE	3	INACTIVE	5	INACTIVE	5	INACTIVE	3	INACTIVE	5	INACTIVE	3	INACTIVE	4	INACTIVE	1	INACTIVE	2	INACTIVE	1	REPRESSED	3	REPRESSED	2	REPRESSED	2	REPRESSED	1	REPRESSED	FALSE
ENST00000259213	IL36B:ENST00000259213	5	INACTIVE	3	INACTIVE	3	INACTIVE	3	INACTIVE	5	INACTIVE	5	INACTIVE	3	INACTIVE	5	INACTIVE	3	INACTIVE	4	INACTIVE	1	INACTIVE	2	INACTIVE	1	REPRESSED	3	REPRESSED	2	REPRESSED	2	REPRESSED	1	REPRESSED	FALSE
ENST00000259229	CCDC115:ENST00000259229	4	BI-DIR	5	BI-DIR	2	BI-DIR	5	BI-DIR	4	BI-DIR	2	BI-DIR	2	BI-DIR	4	BI-DIR	5	BI-DIR	1	BI-DIR	2	BI-DIR	1	BI-DIR	5	BI-DIR	4	BI-DIR	4	BI-DIR	3	BI-DIR	3	BI-DIR	TRUE
ENST00000259234	SAP130:ENST00000259234	2	NARROW	2	EXPRESSED	1	EXPRESSED	1	BROAD	1	NARROW	1	EXPRESSED	5	NARROW	2	NARROW	2	NARROW	3	NARROW	5	NARROW	5	NARROW	2	NARROW	2	NARROW	3	BROAD	5	NARROW	4	NARROW	TRUE
ENST00000259253	UGGT1:ENST00000259253	2	NARROW	2	EXPRESSED	1	EXPRESSED	4	NARROW	1	NARROW	1	EXPRESSED	5	NARROW	2	NARROW	2	NARROW	3	NARROW	5	NARROW	5	NARROW	2	NARROW	2	NARROW	1	NARROW	5	NARROW	4	NARROW	TRUE
ENST00000259335	KIAA0368:ENST00000259335	2	NARROW	2	EXPRESSED	1	EXPRESSED	1	BROAD	3	BROAD	1	EXPRESSED	5	NARROW	3	BROAD	1	BROAD	3	NARROW	4	BROAD	4	BROAD	4	BROAD	5	BROAD	3	BROAD	1	BROAD	4	NARROW	TRUE
ENST00000259339	TOR1B:ENST00000259339	2	NARROW	4	NARROW	5	NARROW	4	NARROW	1	NARROW	3	NARROW	5	NARROW	2	NARROW	2	NARROW	3	NARROW	5	NARROW	5	NARROW	2	NARROW	2	NARROW	1	NARROW	5	NARROW	4	NARROW	TRUE
ENST00000259351	RALGPS1:ENST00000259351	2	NARROW	2	EXPRESSED	4	REPRESSED	2	REPRESSED	5	INACTIVE	5	INACTIVE	3	INACTIVE	1	REPRESSED	4	REPRESSED	2	REPRESSED	3	REPRESSED	5	NARROW	1	REPRESSED	2	NARROW	2	REPRESSED	5	NARROW	4	NARROW	TRUE
ENST00000259357	OR1J1:ENST00000259357	5	INACTIVE	3	INACTIVE	3	INACTIVE	3	INACTIVE	5	INACTIVE	5	INACTIVE	3	INACTIVE	5	INACTIVE	3	INACTIVE	4	INACTIVE	1	INACTIVE	2	INACTIVE	1	REPRESSED	3	REPRESSED	2	REPRESSED	2	REPRESSED	1	REPRESSED	FALSE
ENST00000259362	OR13C9:ENST00000259362	5	INACTIVE	3	INACTIVE	3	INACTIVE	3	INACTIVE	5	INACTIVE	5	INACTIVE	3	INACTIVE	5	INACTIVE	3	INACTIVE	4	INACTIVE	1	INACTIVE	2	INACTIVE	1	REPRESSED	3	REPRESSED	2	REPRESSED	2	REPRESSED	1	REPRESSED	FALSE
ENST00000259371	DAB2IP:ENST00000259371	5	INACTIVE	3	INACTIVE	1	EXPRESSED	3	INACTIVE	5	INACTIVE	5	INACTIVE	3	INACTIVE	5	INACTIVE	2	NARROW	4	INACTIVE	1	INACTIVE	5	NARROW	4	BROAD	3	REPRESSED	2	REPRESSED	2	REPRESSED	1	REPRESSED	FALSE
ENST00000259392	SLC31A2:ENST00000259392	2	NARROW	3	INACTIVE	1	EXPRESSED	4	NARROW	5	INACTIVE	1	EXPRESSED	3	INACTIVE	2	NARROW	2	NARROW	4	INACTIVE	3	REPRESSED	5	NARROW	2	NARROW	2	NARROW	1	NARROW	5	NARROW	2	BROAD	TRUE
ENST00000259396	ORM1:ENST00000259396	5	INACTIVE	3	INACTIVE	3	INACTIVE	3	INACTIVE	5	INACTIVE	3	NARROW	3	INACTIVE	5	INACTIVE	3	INACTIVE	4	INACTIVE	1	INACTIVE	2	INACTIVE	1	REPRESSED	3	REPRESSED	1	NARROW	4	BI-DIR-2	1	REPRESSED	FALSE
ENST00000259400	STX17:ENST00000259400	2	NARROW	2	EXPRESSED	1	EXPRESSED	4	NARROW	1	NARROW	1	EXPRESSED	5	NARROW	2	NARROW	2	NARROW	3	NARROW	5	NARROW	5	NARROW	2	NARROW	4	BI-DIR	4	BI-DIR	5	NARROW	4	NARROW	TRUE
ENST00000259407	BAAT:ENST00000259407	5	INACTIVE	3	INACTIVE	3	INACTIVE	3	INACTIVE	5	INACTIVE	3	NARROW	3	INACTIVE	5	INACTIVE	3	INACTIVE	4	INACTIVE	1	INACTIVE	2	INACTIVE	1	REPRESSED	3	REPRESSED	2	REPRESSED	2	REPRESSED	1	REPRESSED	FALSE
ENST00000259455	GABBR2:ENST00000259455	3	REPRESSED	1	REPRESSED	4	REPRESSED	2	REPRESSED	2	REPRESSED	4	REPRESSED	4	REPRESSED	1	REPRESSED	4	REPRESSED	2	REPRESSED	3	REPRESSED	3	REPRESSED	1	REPRESSED	3	REPRESSED	2	REPRESSED	2	REPRESSED	1	REPRESSED	TRUE
ENST00000259456	HEMGN:ENST00000259456	5	INACTIVE	1	REPRESSED	3	INACTIVE	3	INACTIVE	5	INACTIVE	1	EXPRESSED	3	INACTIVE	5	INACTIVE	3	INACTIVE	4	INACTIVE	3	REPRESSED	2	INACTIVE	1	REPRESSED	3	REPRESSED	2	REPRESSED	2	REPRESSED	1	REPRESSED	FALSE
ENST00000259457	PSMB7:ENST00000259457	2	NARROW	4	NARROW	5	NARROW	4	NARROW	1	NARROW	3	NARROW	5	NARROW	2	NARROW	2	NARROW	3	NARROW	5	NARROW	5	NARROW	2	NARROW	2	NARROW	1	NARROW	5	NARROW	4	NARROW	TRUE
ENST00000259466	OR1L4:ENST00000259466	5	INACTIVE	3	INACTIVE	3	INACTIVE	3	INACTIVE	5	INACTIVE	5	INACTIVE	3	INACTIVE	5	INACTIVE	3	INACTIVE	4	INACTIVE	1	INACTIVE	2	INACTIVE	1	REPRESSED	3	REPRESSED	2	REPRESSED	2	REPRESSED	1	REPRESSED	FALSE
ENST00000259512	DERL1:ENST00000259512	2	NARROW	4	NARROW	5	NARROW	4	NARROW	1	NARROW	3	NARROW	5	NARROW	2	NARROW	2	NARROW	3	NARROW	5	NARROW	5	NARROW	2	NARROW	2	NARROW	1	NARROW	5	NARROW	4	NARROW	TRUE
ENST00000259526	NOV:ENST00000259526	2	NARROW	4	NARROW	1	EXPRESSED	5	BI-DIR	1	NARROW	5	INACTIVE	5	NARROW	2	NARROW	2	NARROW	3	NARROW	5	NARROW	5	NARROW	2	NARROW	2	NARROW	3	BROAD	5	NARROW	1	REPRESSED	TRUE
ENST00000259569	RANBP6:ENST00000259569	2	NARROW	2	EXPRESSED	1	EXPRESSED	4	NARROW	1	NARROW	3	NARROW	5	NARROW	2	NARROW	2	NARROW	3	NARROW	5	NARROW	5	NARROW	2	NARROW	2	NARROW	1	NARROW	5	NARROW	4	NARROW	FALSE
ENST00000259607	CCL21:ENST00000259607	5	INACTIVE	3	INACTIVE	3	INACTIVE	3	INACTIVE	5	INACTIVE	5	INACTIVE	3	INACTIVE	5	INACTIVE	3	INACTIVE	4	INACTIVE	1	INACTIVE	2	INACTIVE	1	REPRESSED	3	REPRESSED	2	REPRESSED	2	REPRESSED	1	REPRESSED	FALSE
ENST00000259727	GMPR:ENST00000259727	3	REPRESSED	1	REPRESSED	4	REPRESSED	4	NARROW	1	NARROW	3	NARROW	4	REPRESSED	1	REPRESSED	2	NARROW	3	NARROW	3	REPRESSED	4	BROAD	4	BROAD	2	NARROW	3	BROAD	5	NARROW	4	NARROW	TRUE
ENST00000259746	TMEM63B:ENST00000259746	4	BI-DIR	5	BI-DIR	2	BI-DIR	5	BI-DIR	4	BI-DIR	2	BI-DIR	2	BI-DIR	4	BI-DIR	5	BI-DIR	1	BI-DIR	2	BI-DIR	1	BI-DIR	5	BI-DIR	4	BI-DIR	4	BI-DIR	3	BI-DIR	3	BI-DIR	TRUE
ENST00000259750	TTBK1:ENST00000259750	3	REPRESSED	1	REPRESSED	4	REPRESSED	2	REPRESSED	2	REPRESSED	4	REPRESSED	4	REPRESSED	1	REPRESSED	4	REPRESSED	2	REPRESSED	3	REPRESSED	3	REPRESSED	1	REPRESSED	3	REPRESSED	2	REPRESSED	2	REPRESSED	1	REPRESSED	TRUE
ENST00000259782	TINAG:ENST00000259782	5	INACTIVE	3	INACTIVE	3	INACTIVE	3	INACTIVE	5	INACTIVE	5	INACTIVE	3	INACTIVE	5	INACTIVE	3	INACTIVE	4	INACTIVE	1	INACTIVE	2	INACTIVE	1	REPRESSED	3	REPRESSED	2	REPRESSED	2	REPRESSED	1	REPRESSED	FALSE
ENST00000259803	GCM1:ENST00000259803	5	INACTIVE	3	INACTIVE	3	INACTIVE	3	INACTIVE	5	INACTIVE	5	INACTIVE	3	INACTIVE	5	INACTIVE	3	INACTIVE	4	INACTIVE	1	INACTIVE	2	INACTIVE	1	REPRESSED	3	REPRESSED	2	REPRESSED	2	REPRESSED	3	BI-DIR	FALSE
ENST00000259806	FOXF2:ENST00000259806	3	REPRESSED	1	REPRESSED	2	BI-DIR	2	REPRESSED	2	REPRESSED	4	REPRESSED	4	REPRESSED	3	BROAD	4	REPRESSED	2	REPRESSED	3	REPRESSED	3	REPRESSED	1	REPRESSED	3	REPRESSED	2	REPRESSED	1	BROAD	1	REPRESSED	TRUE
ENST00000259808	RIPK1:ENST00000259808	4	BI-DIR	2	EXPRESSED	1	EXPRESSED	4	NARROW	1	NARROW	1	EXPRESSED	5	NARROW	2	NARROW	2	NARROW	1	BI-DIR	5	NARROW	5	NARROW	5	BI-DIR	4	BI-DIR	3	BROAD	3	BI-DIR	4	NARROW	TRUE
ENST00000259845	PSORS1C2:ENST00000259845	5	INACTIVE	3	INACTIVE	3	INACTIVE	3	INACTIVE	5	INACTIVE	5	INACTIVE	3	INACTIVE	5	INACTIVE	3	INACTIVE	4	INACTIVE	1	INACTIVE	2	INACTIVE	1	REPRESSED	1	BI-DIR-2	2	REPRESSED	4	BI-DIR-2	1	REPRESSED	FALSE
ENST00000259870	C6orf15:ENST00000259870	5	INACTIVE	3	INACTIVE	3	INACTIVE	3	INACTIVE	5	INACTIVE	5	INACTIVE	3	INACTIVE	5	INACTIVE	3	INACTIVE	4	INACTIVE	1	INACTIVE	2	INACTIVE	1	REPRESSED	3	REPRESSED	2	REPRESSED	4	BI-DIR-2	1	REPRESSED	FALSE
ENST00000259873	MRPS18B:ENST00000259873	4	BI-DIR	5	BI-DIR	2	BI-DIR	5	BI-DIR	4	BI-DIR	2	BI-DIR	2	BI-DIR	4	BI-DIR	5	BI-DIR	1	BI-DIR	2	BI-DIR	1	BI-DIR	5	BI-DIR	4	BI-DIR	4	BI-DIR	3	BI-DIR	3	BI-DIR	TRUE
ENST00000259874	IER3:ENST00000259874	2	NARROW	4	NARROW	5	NARROW	1	BROAD	3	BROAD	3	NARROW	1	BROAD	3	BROAD	1	BROAD	3	NARROW	4	BROAD	4	BROAD	4	BROAD	5	BROAD	3	BROAD	1	BROAD	2	BROAD	TRUE
ENST00000259881	PSORS1C1:ENST00000259881	5	INACTIVE	3	INACTIVE	3	INACTIVE	3	INACTIVE	5	INACTIVE	5	INACTIVE	3	INACTIVE	5	INACTIVE	3	INACTIVE	4	INACTIVE	1	INACTIVE	2	INACTIVE	2	NARROW	3	REPRESSED	1	NARROW	4	BI-DIR-2	1	REPRESSED	FALSE
ENST00000259883	PGBD1:ENST00000259883	2	NARROW	4	NARROW	5	NARROW	4	NARROW	1	NARROW	3	NARROW	5	NARROW	2	NARROW	2	NARROW	3	NARROW	5	NARROW	5	NARROW	2	NARROW	2	NARROW	1	NARROW	5	NARROW	1	REPRESSED	TRUE
ENST00000259895	GTF2H4:ENST00000259895	2	NARROW	4	NARROW	5	NARROW	4	NARROW	1	NARROW	3	NARROW	5	NARROW	2	NARROW	2	NARROW	3	NARROW	5	NARROW	5	NARROW	2	NARROW	2	NARROW	1	NARROW	5	NARROW	4	NARROW	TRUE
ENST00000259939	RNF144B:ENST00000259939	2	NARROW	1	REPRESSED	4	REPRESSED	4	NARROW	1	NARROW	1	EXPRESSED	5	NARROW	2	NARROW	2	NARROW	2	REPRESSED	3	REPRESSED	5	NARROW	4	BROAD	2	NARROW	1	NARROW	1	BROAD	4	NARROW	TRUE
ENST00000259953	NRM:ENST00000259953	2	NARROW	4	NARROW	5	NARROW	4	NARROW	1	NARROW	3	NARROW	5	NARROW	2	NARROW	2	NARROW	3	NARROW	5	NARROW	5	NARROW	4	BROAD	2	NARROW	1	NARROW	1	BROAD	4	NARROW	TRUE
ENST00000259963	FAM8A1:ENST00000259963	2	NARROW	2	EXPRESSED	1	EXPRESSED	4	NARROW	1	NARROW	3	NARROW	5	NARROW	2	NARROW	1	BROAD	3	NARROW	5	NARROW	5	NARROW	2	NARROW	5	BROAD	1	NARROW	5	NARROW	4	NARROW	TRUE
ENST00000260010	TLR2:ENST00000260010	1	BI-DIR-2	3	INACTIVE	3	INACTIVE	3	INACTIVE	5	INACTIVE	5	INACTIVE	3	INACTIVE	5	INACTIVE	3	INACTIVE	4	INACTIVE	1	INACTIVE	2	INACTIVE	1	REPRESSED	1	BI-DIR-2	5	BI-DIR-2	4	BI-DIR-2	5	BI-DIR-2	FALSE
ENST00000260045	PRKRIR:ENST00000260045	4	BI-DIR	5	BI-DIR	2	BI-DIR	5	BI-DIR	4	BI-DIR	3	NARROW	2	BI-DIR	4	BI-DIR	5	BI-DIR	1	BI-DIR	2	BI-DIR	1	BI-DIR	2	NARROW	4	BI-DIR	4	BI-DIR	3	BI-DIR	4	NARROW	TRUE
ENST00000260047	ANKRD42:ENST00000260047	4	BI-DIR	2	EXPRESSED	1	EXPRESSED	5	BI-DIR	4	BI-DIR	1	EXPRESSED	5	NARROW	2	NARROW	2	NARROW	1	BI-DIR	5	NARROW	5	NARROW	5	BI-DIR	4	BI-DIR	4	BI-DIR	3	BI-DIR	3	BI-DIR	TRUE
ENST00000260061	LRRC32:ENST00000260061	3	REPRESSED	3	INACTIVE	5	NARROW	4	NARROW	1	NARROW	3	NARROW	3	INACTIVE	2	NARROW	1	BROAD	3	NARROW	3	REPRESSED	5	NARROW	4	BROAD	2	NARROW	3	BROAD	1	BROAD	4	NARROW	TRUE
ENST00000260102	MRPL15:ENST00000260102	2	NARROW	4	NARROW	5	NARROW	4	NARROW	1	NARROW	3	NARROW	5	NARROW	2	NARROW	2	NARROW	3	NARROW	5	NARROW	5	NARROW	2	NARROW	2	NARROW	1	NARROW	5	NARROW	4	NARROW	TRUE
ENST00000260113	PI15:ENST00000260113	1	BI-DIR-2	3	INACTIVE	3	INACTIVE	3	INACTIVE	5	INACTIVE	5	INACTIVE	3	INACTIVE	2	NARROW	3	INACTIVE	4	INACTIVE	1	INACTIVE	2	INACTIVE	1	REPRESSED	3	REPRESSED	2	REPRESSED	2	REPRESSED	1	REPRESSED	FALSE
ENST00000260118	GGH:ENST00000260118	2	NARROW	4	NARROW	5	NARROW	4	NARROW	1	NARROW	3	NARROW	5	NARROW	2	NARROW	2	NARROW	1	BI-DIR	5	NARROW	5	NARROW	2	NARROW	2	NARROW	1	NARROW	5	NARROW	4	NARROW	TRUE
ENST00000260126	SLCO5A1:ENST00000260126	3	REPRESSED	5	BI-DIR	4	REPRESSED	2	REPRESSED	2	REPRESSED	4	REPRESSED	4	REPRESSED	3	BROAD	4	REPRESSED	2	REPRESSED	3	REPRESSED	3	REPRESSED	4	BROAD	5	BROAD	2	REPRESSED	2	REPRESSED	1	REPRESSED	TRUE
ENST00000260129	TGS1:ENST00000260129	4	BI-DIR	2	EXPRESSED	2	BI-DIR	5	BI-DIR	4	BI-DIR	2	BI-DIR	2	BI-DIR	4	BI-DIR	1	BROAD	1	BI-DIR	2	BI-DIR	1	BI-DIR	5	BI-DIR	4	BI-DIR	4	BI-DIR	3	BI-DIR	3	BI-DIR	TRUE
ENST00000260130	SDCBP:ENST00000260130	2	NARROW	2	EXPRESSED	5	NARROW	1	BROAD	1	NARROW	3	NARROW	1	BROAD	3	BROAD	2	NARROW	3	NARROW	4	BROAD	4	BROAD	2	NARROW	2	NARROW	1	NARROW	5	NARROW	2	BROAD	TRUE
ENST00000260187	USP2:ENST00000260187	1	BI-DIR-2	3	INACTIVE	1	EXPRESSED	2	REPRESSED	2	REPRESSED	1	EXPRESSED	3	INACTIVE	5	INACTIVE	2	NARROW	4	INACTIVE	3	REPRESSED	4	BROAD	5	BI-DIR	2	NARROW	5	BI-DIR-2	4	BI-DIR-2	1	REPRESSED	TRUE
ENST00000260191	HTR3B:ENST00000260191	5	INACTIVE	3	INACTIVE	3	INACTIVE	3	INACTIVE	5	INACTIVE	5	INACTIVE	3	INACTIVE	5	INACTIVE	3	INACTIVE	4	INACTIVE	1	INACTIVE	2	INACTIVE	1	REPRESSED	3	REPRESSED	2	REPRESSED	2	REPRESSED	1	REPRESSED	FALSE
ENST00000260197	SORL1:ENST00000260197	2	NARROW	2	EXPRESSED	4	REPRESSED	2	REPRESSED	2	REPRESSED	1	EXPRESSED	5	NARROW	2	NARROW	4	REPRESSED	3	NARROW	3	REPRESSED	3	REPRESSED	1	REPRESSED	2	NARROW	2	REPRESSED	5	NARROW	1	REPRESSED	TRUE
ENST00000260210	BUD13:ENST00000260210	4	BI-DIR	5	BI-DIR	5	NARROW	4	NARROW	1	NARROW	3	NARROW	5	NARROW	2	NARROW	2	NARROW	3	NARROW	5	NARROW	5	NARROW	2	NARROW	4	BI-DIR	4	BI-DIR	3	BI-DIR	4	NARROW	TRUE
ENST00000260227	MMP7:ENST00000260227	5	INACTIVE	3	INACTIVE	3	INACTIVE	3	INACTIVE	5	INACTIVE	5	INACTIVE	3	INACTIVE	5	INACTIVE	3	INACTIVE	4	INACTIVE	1	INACTIVE	2	INACTIVE	1	REPRESSED	2	NARROW	2	REPRESSED	4	BI-DIR-2	4	NARROW	FALSE
ENST00000260228	MMP20:ENST00000260228	5	INACTIVE	3	INACTIVE	3	INACTIVE	3	INACTIVE	5	INACTIVE	5	INACTIVE	3	INACTIVE	5	INACTIVE	3	INACTIVE	4	INACTIVE	1	INACTIVE	2	INACTIVE	1	REPRESSED	3	REPRESSED	2	REPRESSED	2	REPRESSED	1	REPRESSED	FALSE
ENST00000260229	MMP27:ENST00000260229	5	INACTIVE	3	INACTIVE	3	INACTIVE	3	INACTIVE	5	INACTIVE	5	INACTIVE	3	INACTIVE	5	INACTIVE	3	INACTIVE	4	INACTIVE	1	INACTIVE	2	INACTIVE	1	REPRESSED	3	REPRESSED	2	REPRESSED	2	REPRESSED	1	REPRESSED	FALSE
ENST00000260247	DCUN1D5:ENST00000260247	2	NARROW	4	NARROW	5	NARROW	1	BROAD	1	NARROW	3	NARROW	5	NARROW	2	NARROW	2	NARROW	3	NARROW	5	NARROW	5	NARROW	2	NARROW	2	NARROW	1	NARROW	5	NARROW	4	NARROW	TRUE
ENST00000260264	POU2F3:ENST00000260264	5	INACTIVE	3	INACTIVE	3	INACTIVE	3	INACTIVE	5	INACTIVE	5	INACTIVE	3	INACTIVE	5	INACTIVE	3	INACTIVE	4	INACTIVE	1	INACTIVE	3	REPRESSED	1	REPRESSED	3	REPRESSED	2	REPRESSED	2	REPRESSED	1	REPRESSED	FALSE
ENST00000260270	FDX1:ENST00000260270	2	NARROW	4	NARROW	5	NARROW	1	BROAD	1	NARROW	3	NARROW	1	BROAD	3	BROAD	1	BROAD	3	NARROW	4	BROAD	4	BROAD	2	NARROW	5	BROAD	3	BROAD	5	NARROW	2	BROAD	TRUE
ENST00000260276	C11orf1:ENST00000260276	4	BI-DIR	4	NARROW	2	BI-DIR	5	BI-DIR	4	BI-DIR	2	BI-DIR	2	BI-DIR	4	BI-DIR	2	NARROW	1	BI-DIR	2	BI-DIR	1	BI-DIR	5	BI-DIR	4	BI-DIR	4	BI-DIR	3	BI-DIR	3	BI-DIR	TRUE
ENST00000260302	MMP13:ENST00000260302	5	INACTIVE	3	INACTIVE	3	INACTIVE	3	INACTIVE	5	INACTIVE	5	INACTIVE	3	INACTIVE	5	INACTIVE	3	INACTIVE	4	INACTIVE	1	INACTIVE	2	INACTIVE	1	REPRESSED	3	REPRESSED	2	REPRESSED	2	REPRESSED	1	REPRESSED	FALSE
ENST00000260323	UNC13C:ENST00000260323	5	INACTIVE	3	INACTIVE	3	INACTIVE	3	INACTIVE	5	INACTIVE	5	INACTIVE	3	INACTIVE	5	INACTIVE	3	INACTIVE	4	INACTIVE	1	INACTIVE	2	INACTIVE	1	REPRESSED	3	REPRESSED	2	REPRESSED	2	REPRESSED	1	REPRESSED	FALSE
ENST00000260327	CTDSPL2:ENST00000260327	2	NARROW	2	EXPRESSED	5	NARROW	1	BROAD	3	BROAD	3	NARROW	1	BROAD	3	BROAD	1	BROAD	3	NARROW	4	BROAD	4	BROAD	2	NARROW	2	NARROW	3	BROAD	5	NARROW	2	BROAD	TRUE
ENST00000260356	THBS1:ENST00000260356	2	NARROW	2	EXPRESSED	5	NARROW	4	NARROW	3	BROAD	3	NARROW	1	BROAD	3	BROAD	1	BROAD	3	NARROW	4	BROAD	4	BROAD	4	BROAD	5	BROAD	1	NARROW	1	BROAD	4	NARROW	TRUE
ENST00000260359	NUSAP1:ENST00000260359	4	BI-DIR	5	BI-DIR	2	BI-DIR	5	BI-DIR	4	BI-DIR	2	BI-DIR	2	BI-DIR	4	BI-DIR	5	BI-DIR	1	BI-DIR	2	BI-DIR	1	BI-DIR	2	NARROW	2	NARROW	4	BI-DIR	3	BI-DIR	3	BI-DIR	TRUE
ENST00000260361	NDUFAF1:ENST00000260361	1	BI-DIR-2	4	NARROW	5	NARROW	4	NARROW	1	NARROW	3	NARROW	5	NARROW	2	NARROW	2	NARROW	3	NARROW	5	NARROW	5	NARROW	2	NARROW	2	NARROW	1	NARROW	5	NARROW	4	NARROW	TRUE
ENST00000260364	NOX5:ENST00000260364	5	INACTIVE	3	INACTIVE	5	NARROW	4	NARROW	5	INACTIVE	1	EXPRESSED	3	INACTIVE	5	INACTIVE	2	NARROW	4	INACTIVE	1	INACTIVE	5	NARROW	1	REPRESSED	3	REPRESSED	2	REPRESSED	2	REPRESSED	4	NARROW	TRUE
ENST00000260372	HAUS2:ENST00000260372	4	BI-DIR	5	BI-DIR	2	BI-DIR	5	BI-DIR	4	BI-DIR	2	BI-DIR	2	BI-DIR	4	BI-DIR	5	BI-DIR	1	BI-DIR	2	BI-DIR	1	BI-DIR	5	BI-DIR	4	BI-DIR	4	BI-DIR	3	BI-DIR	3	BI-DIR	TRUE
ENST00000260379	RPLP1:ENST00000260379	4	BI-DIR	4	NARROW	5	NARROW	1	BROAD	1	NARROW	3	NARROW	1	BROAD	2	NARROW	2	NARROW	3	NARROW	4	BROAD	4	BROAD	4	BROAD	5	BROAD	3	BROAD	1	BROAD	2	BROAD	TRUE
ENST00000260385	RMDN3:ENST00000260385	2	NARROW	4	NARROW	5	NARROW	4	NARROW	1	NARROW	3	NARROW	5	NARROW	2	NARROW	2	NARROW	3	NARROW	5	NARROW	5	NARROW	2	NARROW	5	BROAD	3	BROAD	5	NARROW	2	BROAD	TRUE
ENST00000260386	ITPKA:ENST00000260386	3	REPRESSED	1	REPRESSED	4	REPRESSED	2	REPRESSED	2	REPRESSED	4	REPRESSED	4	REPRESSED	1	REPRESSED	4	REPRESSED	2	REPRESSED	3	REPRESSED	3	REPRESSED	2	NARROW	2	NARROW	1	NARROW	2	REPRESSED	1	REPRESSED	TRUE
ENST00000260402	PLCB2:ENST00000260402	2	NARROW	3	INACTIVE	3	INACTIVE	4	NARROW	5	INACTIVE	3	NARROW	3	INACTIVE	5	INACTIVE	3	INACTIVE	4	INACTIVE	1	INACTIVE	5	NARROW	2	NARROW	3	REPRESSED	1	NARROW	5	NARROW	4	NARROW	FALSE
ENST00000260403	TMEM62:ENST00000260403	2	NARROW	5	BI-DIR	4	REPRESSED	4	NARROW	1	NARROW	3	NARROW	4	REPRESSED	1	REPRESSED	2	NARROW	3	NARROW	5	NARROW	5	NARROW	2	NARROW	2	NARROW	1	NARROW	5	NARROW	4	NARROW	TRUE
ENST00000260408	ADAM10:ENST00000260408	2	NARROW	2	EXPRESSED	1	EXPRESSED	1	BROAD	3	BROAD	3	NARROW	1	BROAD	3	BROAD	1	BROAD	3	NARROW	4	BROAD	4	BROAD	4	BROAD	5	BROAD	3	BROAD	1	BROAD	2	BROAD	TRUE
ENST00000260442	BCL2L10:ENST00000260442	5	INACTIVE	1	REPRESSED	4	REPRESSED	2	REPRESSED	2	REPRESSED	3	NARROW	4	REPRESSED	1	REPRESSED	4	REPRESSED	2	REPRESSED	3	REPRESSED	3	REPRESSED	1	REPRESSED	1	BI-DIR-2	5	BI-DIR-2	2	REPRESSED	1	REPRESSED	TRUE
ENST00000260443	RSL24D1:ENST00000260443	2	NARROW	4	NARROW	5	NARROW	1	BROAD	1	NARROW	3	NARROW	1	BROAD	2	NARROW	2	NARROW	3	NARROW	4	BROAD	5	NARROW	2	NARROW	2	NARROW	1	NARROW	5	NARROW	4	NARROW	TRUE
ENST00000260447	GCHFR:ENST00000260447	2	NARROW	4	NARROW	5	NARROW	4	NARROW	1	NARROW	3	NARROW	1	BROAD	2	NARROW	5	BI-DIR	3	NARROW	5	NARROW	5	NARROW	2	NARROW	5	BROAD	1	NARROW	5	NARROW	2	BROAD	TRUE
ENST00000260453	MNS1:ENST00000260453	2	NARROW	4	NARROW	5	NARROW	4	NARROW	1	NARROW	1	EXPRESSED	5	NARROW	2	NARROW	2	NARROW	3	NARROW	5	NARROW	5	NARROW	1	REPRESSED	2	NARROW	2	REPRESSED	5	NARROW	1	REPRESSED	TRUE
ENST00000260506	FNBP1L:ENST00000260506	4	BI-DIR	2	EXPRESSED	5	NARROW	1	BROAD	3	BROAD	1	EXPRESSED	1	BROAD	3	BROAD	1	BROAD	3	NARROW	4	BROAD	5	NARROW	2	NARROW	5	BROAD	1	NARROW	5	NARROW	2	BROAD	TRUE
ENST00000260508	CCBL2:ENST00000260508	2	NARROW	4	NARROW	5	NARROW	1	BROAD	3	BROAD	3	NARROW	1	BROAD	3	BROAD	1	BROAD	3	NARROW	4	BROAD	4	BROAD	2	NARROW	5	BROAD	1	NARROW	5	NARROW	2	BROAD	TRUE
ENST00000260570	IFT172:ENST00000260570	1	BI-DIR-2	2	EXPRESSED	1	EXPRESSED	4	NARROW	1	NARROW	1	EXPRESSED	5	NARROW	2	NARROW	2	NARROW	3	NARROW	5	NARROW	5	NARROW	2	NARROW	2	NARROW	5	BI-DIR-2	5	NARROW	4	NARROW	TRUE
ENST00000260599	KHK:ENST00000260599	4	BI-DIR	5	BI-DIR	2	BI-DIR	5	BI-DIR	4	BI-DIR	2	BI-DIR	2	BI-DIR	4	BI-DIR	5	BI-DIR	5	BI-DIR-2	2	BI-DIR	1	BI-DIR	5	BI-DIR	4	BI-DIR	4	BI-DIR	3	BI-DIR	5	BI-DIR-2	TRUE
ENST00000260600	ADCY3:ENST00000260600	2	NARROW	3	INACTIVE	3	INACTIVE	4	NARROW	1	NARROW	5	INACTIVE	5	NARROW	2	NARROW	2	NARROW	3	NARROW	5	NARROW	3	REPRESSED	2	NARROW	2	NARROW	1	NARROW	5	NARROW	4	NARROW	TRUE
ENST00000260605	DYNC2LI1:ENST00000260605	2	NARROW	4	NARROW	5	NARROW	4	NARROW	1	NARROW	3	NARROW	5	NARROW	2	NARROW	2	NARROW	3	NARROW	5	NARROW	5	NARROW	2	NARROW	2	NARROW	1	NARROW	5	NARROW	4	NARROW	FALSE
ENST00000260641	ACTR2:ENST00000260641	4	BI-DIR	2	EXPRESSED	5	NARROW	5	BI-DIR	1	NARROW	3	NARROW	5	NARROW	2	NARROW	2	NARROW	3	NARROW	5	NARROW	5	NARROW	2	NARROW	2	NARROW	1	NARROW	5	NARROW	2	BROAD	TRUE
ENST00000260643	PREB:ENST00000260643	2	NARROW	4	NARROW	5	NARROW	4	NARROW	1	NARROW	3	NARROW	5	NARROW	2	NARROW	2	NARROW	3	NARROW	5	NARROW	5	NARROW	2	NARROW	5	BROAD	1	NARROW	5	NARROW	4	NARROW	TRUE
ENST00000260645	ABCG5:ENST00000260645	5	INACTIVE	3	INACTIVE	3	INACTIVE	3	INACTIVE	5	INACTIVE	2	BI-DIR	3	INACTIVE	5	INACTIVE	3	INACTIVE	4	INACTIVE	1	INACTIVE	2	INACTIVE	1	REPRESSED	3	REPRESSED	2	REPRESSED	2	REPRESSED	1	REPRESSED	FALSE
ENST00000260649	SLC3A1:ENST00000260649	5	INACTIVE	3	INACTIVE	3	INACTIVE	3	INACTIVE	1	NARROW	5	INACTIVE	3	INACTIVE	5	INACTIVE	3	INACTIVE	4	INACTIVE	1	INACTIVE	2	INACTIVE	1	REPRESSED	2	NARROW	2	REPRESSED	2	REPRESSED	1	REPRESSED	FALSE
ENST00000260653	SIX3:ENST00000260653	3	REPRESSED	1	REPRESSED	4	REPRESSED	2	REPRESSED	2	REPRESSED	4	REPRESSED	4	REPRESSED	1	REPRESSED	4	REPRESSED	1	BI-DIR	3	REPRESSED	3	REPRESSED	1	REPRESSED	2	NARROW	2	REPRESSED	2	REPRESSED	1	REPRESSED	TRUE
ENST00000260665	LRPPRC:ENST00000260665	2	NARROW	2	EXPRESSED	1	EXPRESSED	4	NARROW	1	NARROW	3	NARROW	5	NARROW	2	NARROW	2	NARROW	3	NARROW	5	NARROW	5	NARROW	2	NARROW	2	NARROW	1	NARROW	5	NARROW	4	NARROW	TRUE
ENST00000260682	CYP2C9:ENST00000260682	5	INACTIVE	3	INACTIVE	3	INACTIVE	3	INACTIVE	5	INACTIVE	5	INACTIVE	3	INACTIVE	5	INACTIVE	3	INACTIVE	4	INACTIVE	1	INACTIVE	2	INACTIVE	1	REPRESSED	3	REPRESSED	2	REPRESSED	2	REPRESSED	1	REPRESSED	FALSE
ENST00000260702	LOXL4:ENST00000260702	5	INACTIVE	3	INACTIVE	3	INACTIVE	3	INACTIVE	5	INACTIVE	3	NARROW	3	INACTIVE	5	INACTIVE	2	NARROW	4	INACTIVE	1	INACTIVE	5	NARROW	2	NARROW	2	NARROW	2	REPRESSED	5	NARROW	4	NARROW	TRUE
ENST00000260723	BTBD16:ENST00000260723	5	INACTIVE	3	INACTIVE	3	INACTIVE	3	INACTIVE	5	INACTIVE	5	INACTIVE	3	INACTIVE	5	INACTIVE	3	INACTIVE	4	INACTIVE	1	INACTIVE	2	INACTIVE	1	REPRESSED	3	REPRESSED	2	REPRESSED	2	REPRESSED	1	REPRESSED	FALSE
ENST00000260731	KIF11:ENST00000260731	2	NARROW	2	EXPRESSED	1	EXPRESSED	1	BROAD	3	BROAD	3	NARROW	1	BROAD	3	BROAD	1	BROAD	3	NARROW	4	BROAD	4	BROAD	1	REPRESSED	3	REPRESSED	2	REPRESSED	2	REPRESSED	4	NARROW	TRUE
ENST00000260746	ARL3:ENST00000260746	4	BI-DIR	4	NARROW	5	NARROW	5	BI-DIR	4	BI-DIR	2	BI-DIR	2	BI-DIR	4	BI-DIR	5	BI-DIR	1	BI-DIR	2	BI-DIR	1	BI-DIR	5	BI-DIR	4	BI-DIR	4	BI-DIR	3	BI-DIR	3	BI-DIR	TRUE
ENST00000260753	KIF20B:ENST00000260753	4	BI-DIR	2	EXPRESSED	1	EXPRESSED	4	NARROW	1	NARROW	3	NARROW	5	NARROW	2	NARROW	2	NARROW	3	NARROW	5	NARROW	5	NARROW	2	NARROW	3	REPRESSED	2	REPRESSED	2	REPRESSED	4	NARROW	TRUE
ENST00000260766	PLCE1:ENST00000260766	3	REPRESSED	2	EXPRESSED	1	EXPRESSED	2	REPRESSED	2	REPRESSED	4	REPRESSED	4	REPRESSED	2	NARROW	2	NARROW	3	NARROW	3	REPRESSED	4	BROAD	1	REPRESSED	2	NARROW	2	REPRESSED	2	REPRESSED	4	NARROW	NA
ENST00000260803	DBR1:ENST00000260803	2	NARROW	2	EXPRESSED	5	NARROW	4	NARROW	1	NARROW	3	NARROW	5	NARROW	2	NARROW	2	NARROW	3	NARROW	5	NARROW	5	NARROW	2	NARROW	2	NARROW	1	NARROW	5	NARROW	4	NARROW	TRUE
ENST00000260810	TOPBP1:ENST00000260810	2	NARROW	2	EXPRESSED	1	EXPRESSED	4	NARROW	1	NARROW	3	NARROW	5	NARROW	2	NARROW	2	NARROW	3	NARROW	5	NARROW	5	NARROW	2	NARROW	2	NARROW	1	NARROW	5	NARROW	4	NARROW	TRUE
ENST00000260818	DNAJC13:ENST00000260818	2	NARROW	2	EXPRESSED	1	EXPRESSED	1	BROAD	1	NARROW	1	EXPRESSED	1	BROAD	2	NARROW	2	NARROW	3	NARROW	4	BROAD	4	BROAD	2	NARROW	2	NARROW	1	NARROW	5	NARROW	2	BROAD	TRUE
ENST00000260843	GPR87:ENST00000260843	1	BI-DIR-2	3	INACTIVE	3	INACTIVE	5	BI-DIR	5	INACTIVE	5	INACTIVE	3	INACTIVE	5	INACTIVE	3	INACTIVE	4	INACTIVE	1	INACTIVE	2	INACTIVE	1	REPRESSED	3	REPRESSED	2	REPRESSED	2	REPRESSED	5	BI-DIR-2	FALSE
ENST00000260950	MSTN:ENST00000260950	5	INACTIVE	3	INACTIVE	3	INACTIVE	3	INACTIVE	5	INACTIVE	5	INACTIVE	3	INACTIVE	5	INACTIVE	3	INACTIVE	3	NARROW	5	NARROW	2	INACTIVE	1	REPRESSED	3	REPRESSED	2	REPRESSED	2	REPRESSED	1	REPRESSED	FALSE
ENST00000260952	ASNSD1:ENST00000260952	2	NARROW	4	NARROW	5	NARROW	4	NARROW	1	NARROW	3	NARROW	5	NARROW	2	NARROW	2	NARROW	3	NARROW	5	NARROW	5	NARROW	2	NARROW	2	NARROW	1	NARROW	5	NARROW	4	NARROW	TRUE
ENST00000260970	PPIG:ENST00000260970	2	NARROW	4	NARROW	5	NARROW	1	BROAD	3	BROAD	3	NARROW	1	BROAD	3	BROAD	2	NARROW	3	NARROW	4	BROAD	5	NARROW	5	BI-DIR	5	BROAD	3	BROAD	5	NARROW	4	NARROW	TRUE
ENST00000260983	HECW2:ENST00000260983	1	BI-DIR-2	2	EXPRESSED	1	EXPRESSED	4	NARROW	5	INACTIVE	1	EXPRESSED	3	INACTIVE	2	NARROW	2	NARROW	4	INACTIVE	3	REPRESSED	4	BROAD	2	NARROW	3	REPRESSED	2	REPRESSED	2	REPRESSED	1	REPRESSED	TRUE
ENST00000260988	CRYGB:ENST00000260988	5	INACTIVE	3	INACTIVE	3	INACTIVE	3	INACTIVE	5	INACTIVE	5	INACTIVE	3	INACTIVE	5	INACTIVE	3	INACTIVE	4	INACTIVE	1	INACTIVE	2	INACTIVE	1	REPRESSED	3	REPRESSED	2	REPRESSED	2	REPRESSED	1	REPRESSED	FALSE
ENST00000261023	ITGAV:ENST00000261023	2	NARROW	2	EXPRESSED	1	EXPRESSED	1	BROAD	3	BROAD	1	EXPRESSED	1	BROAD	3	BROAD	1	BROAD	3	NARROW	4	BROAD	4	BROAD	5	BI-DIR	5	BROAD	4	BI-DIR	1	BROAD	2	BROAD	TRUE
ENST00000261024	SLC40A1:ENST00000261024	3	REPRESSED	2	EXPRESSED	5	NARROW	1	BROAD	3	BROAD	3	NARROW	5	NARROW	3	BROAD	1	BROAD	3	NARROW	5	NARROW	4	BROAD	2	NARROW	2	NARROW	3	BROAD	5	NARROW	2	BROAD	TRUE
ENST00000261037	COL8A1:ENST00000261037	2	NARROW	1	REPRESSED	4	REPRESSED	2	REPRESSED	1	NARROW	4	REPRESSED	4	REPRESSED	1	REPRESSED	4	REPRESSED	3	NARROW	3	REPRESSED	3	REPRESSED	2	NARROW	3	REPRESSED	1	NARROW	5	NARROW	1	REPRESSED	FALSE
ENST00000261038	DIRC2:ENST00000261038	4	BI-DIR	2	EXPRESSED	1	EXPRESSED	5	BI-DIR	4	BI-DIR	1	EXPRESSED	2	BI-DIR	4	BI-DIR	1	BROAD	1	BI-DIR	2	BI-DIR	1	BI-DIR	5	BI-DIR	4	BI-DIR	4	BI-DIR	3	BI-DIR	3	BI-DIR	TRUE
ENST00000261047	GUCA1C:ENST00000261047	5	INACTIVE	3	INACTIVE	3	INACTIVE	3	INACTIVE	5	INACTIVE	5	INACTIVE	3	INACTIVE	5	INACTIVE	3	INACTIVE	4	INACTIVE	1	INACTIVE	2	INACTIVE	1	REPRESSED	2	NARROW	2	REPRESSED	2	REPRESSED	1	REPRESSED	FALSE
[truncated: 17,929 more rows]
