# Supplementary material for: Dynamic changes in the epigenomic landscape regulate human organogenesis and link to developmental disorders
Source: Nat Commun. 2020 Aug 6;11:3920. doi: 10.1038/s41467-020-17305-2 (PMC7413392; doi:10.1038/s41467-020-17305-2)
Supplement: Supplementary file 5 — Supplementary Data 5 [file 41467_2020_17305_MOESM5_ESM.xlsx]

## Sheet: Sup Data 5. Gene sets
Supplementary Data 5. Gene sets that are Expressed or Disallowed according to tissue or over time
a) Gene sets with an Expressed promoter state in a replicated organ/tissue and 'Active repression' (disallowed) promoter state in other tissues.
Tissue	Number of genes		Genes
Adrenal	96		ADRA2A	ADRA2B	AP1M2	ARHGAP20	ARNTL	AVP	BAHD1	BEGAIN	C11orf45	C17orf107	C1orf204	C1orf233	C1QTNF1	CACNA1D	CDH8	CDX1	CFD	COL15A1	CPLX1	CPVL	CRH	DENND2D	DHH	DUSP9	EGFL6	ESAM	EXOC3L2	FAM162B	FTCDNL1	GALNT13	GATA3	GNG13	GRIN2D	HBA2	HBZ	HOXB1	HOXC4	HSPA12A	IGF2	ITGB2	KCNJ5	KLRD1	LKAAEAR1	MAPK11	MAPK8IP2	MAPRE2	MEIS3
Brain	335		ACHE	ACTL6B	ACTN2	ADAM11	ADCYAP1	ADCYAP1R1	AMER2	AMER3	ANKRD30BL	APC2	ARHGAP22	ARHGAP36	ARPP21	ASCL1	ASIC4	ASPHD2	ATCAY	AVP	B3GAT1	B3GAT2	BRSK2	BVES	C12orf42	C1orf194	C1orf61	C1orf94	C4orf48	C6orf123	C6ORF174	C6orf58	CACNA1A	CACNA2D3	CACNG2	CACNG6	CACNG7	CADM2	CADPS	CALY	CAMKV	CAMSAP3	CBLN1	CCDC177	CCDC184	CCDC185	CDH20	CDK5R2	CECR6
Heart /LV	187		A4GALT	ABCB4	ACADL	ACSL1	ACTC1	ACTN2	ADAM11	ADAMTS8	ADAMTSL3	ADAMTSL5	ADORA2A	ADRB2	AFAP1L1	AGPAT9	ANKRD18A	ANKRD33B	AP5B1	B3GNT9	B4GALNT3	BIK	BVES	C11orf45	C1orf115	C1orf204	C1QTNF1	C20orf166	C4orf22	C9orf171	CADPS	CASZ1	CDH13	CELSR1	CHRM2	CITED4	CNGA1	CORO2B	CORO6	CPNE5	CPVL	CRIP1	CSPG5	CTD-2587H24.4	CUX2	DENND2C	DPF3	DUSP8	DYSF
Kidney	74		ACOT12	ADAMTS16	ALX1	BMPR1B	CA12	CD1D	COL8A1	CORO6	DNAAF3	DOCK9	DPP6	EMX2	FAM181B	FOXC2	FOXD1	FOXL1	GATA3	GDNF	GPR176	GRHL2	HNF1B	HOXA10	HOXA10-HOXA9	HOXA11	HOXA9	HOXB6	HOXB8	HOXB9	HOXC10	HOXC11	HOXC4	HOXC6	HOXC8	HOXC9	HOXD1	HOXD10	HOXD11	HOXD4	HOXD9	ITGA2	LGI2	LHX1	LIF	LYPD1	MAPT	MYOCD	NEBL
Liver	434		A1BG	ABCB4	ABHD12B	ABO	AC104794.4	ACADL	ACHE	ACOT12	ACSL1	ACTL6B	ACVR1C	ADAMTS14	ADAMTS17	ADAMTSL3	ADAMTSL5	ADORA2A	ADORA2B	ADRA2C	ADRB2	AFAP1L1	AGAP2	AHSP	ALDH1L1	ALOX12	AMER3	AMN	ANPEP	AP1M2	AP5B1	APBB1IP	ARAP2	AREG	ARHGAP22	ARHGAP36	ARNTL	ARNTL2	ARVCF	ASIC4	ATCAY	AVP	AVPR1B	BCL2L10	BCL3	BHMT	C11orf87	C12orf42	C15orf27
Lower limb	68		ADAMTS14	ADAMTS17	ALX3	ANKRD18B	AP000679.2	ASPHD2	BTBD11	C12orf56	C5orf66	CACNA1G	CALCB	CDH12	CMTM2	COL24A1	CYP26B1	DLL3	ERG	FAM26F	GPC5	GPR98	HES6	HOXA10	HOXA10-HOXA9	HOXA11	HOXA13	HOXA9	HOXC10	HOXC11	HOXC4	HOXC6	HOXC9	HOXD10	HOXD11	HOXD12	HOXD13	HOXD9	HPSE2	ISM1	KANK4	KCNG1	KCNQ5	LHX2	LHX9	LMX1B	MEOX2	MSX2	MYBPC2
Lung	49		ACHE	ARHGAP20	BCL3	C16orf74	C17orf82	C1orf204	CLEC14A	CNTFR	COL24A1	FAM110C	FAM149A	FAM159A	FAM159B	FAM162B	FOXF1	FOXF2	GPR156	ICAM4	IRAK3	ITPR3	IZUMO1	KLRD1	LAYN	MAMLD1	MEOX2	NEBL	NKX2-1	OSMR	PDLIM2	PLCL1	PRDM6	PTGER1	RASSF1	RGCC	RHCG	RIN3	RP1-4G17.5	RSPO2	SFTA3	SLC15A3	SLC35D3	SLC8A3	SORBS3	SVEP1	TBX4	TBX5	TEKT3
Palate	96		ADAM33	ALPL	ALX1	ALX4	ARHGAP20	B4GALNT3	BARX1	BTBD11	C11orf58	C17orf82	C1QTNF9B	C8orf34	CACNA1G	COL24A1	COL8A2	CR1	CSMD3	CYP26B1	CYP4X1	DLX1	DLX2	DLX5	DPYSL4	EGFL6	ELAVL4	EMILIN2	EPB41L1	EPHA5	ERG	FAM198A	FOXD1	FOXF1	FOXF2	FRRS1L	GALNTL6	GATA3	GNG4	GREB1L	GRHL2	HDAC9	HPSE2	ITGA11	KAL1	KCNG1	KIAA1598	LAYN	LHX6
Pancreas	67		AC104794.4	ADAM33	ADAMTS16	ADRA2A	AFAP1L2	AREG	C11orf58	C4orf48	CHRM2	CHST1	CHST9	CNTFR	CXCL1	CYS1	DLL1	ENTPD3	EPHA6	FAM198A	FAM46C	FOXA3	GABRA1	GABRB2	GDF6	GDNF	GPR160	GRHL3	GRIA4	HHEX	HID1	HNF1B	IFNLR1	ISL1	JPH4	KCNS3	KLF9	LAYN	MEIS3	MNX1	NEURL1	NGFR	NHLH2	NKX2-3	NKX6-1	NPAS2	NR5A2	NXPH2	PDGFB
RPE	91		ADAM11	ADAMTS14	ADAMTS18	ALDH1A3	ATP6V1C2	BHLHE41	BMPR1B	CACNA1D	CAMSAP3	CDH20	CLSTN2	COL8A1	COL8A2	CORO2B	CPNE5	ELOVL2	EPB41L4B	EPHA5	ERICH5	EYA2	FAM134B	GAB3	GABRG3	GRM3	HLA-DQB1	HLA-DQB2	HLA-G	HSPA12A	ILDR2	IRS4	KCNJ3	KCNJ4	KIAA1598	KY	LHX2	LOR	LRRC7	LRRN2	LYPD1	MAMDC2	MFAP3L	MMP24	NCCRP1	NFE2L3	NHLH2	NPY1R	NPY5R
Upper limb	68		ACTN2	ALPL	ALX3	BMPR1B	BTBD11	C11orf58	CA8	CACNA1G	CYP26B1	DLL3	DLX5	DPYSL4	DUSP9	EBF2	EMX2	ERG	EVX2	GREM1	HERC5	HOXA10	HOXA10-HOXA9	HOXA11	HOXA13	HOXA9	HOXD10	HOXD11	HOXD12	HOXD13	HOXD4	HOXD9	HPSE2	ISM1	KCNA5	KCNG1	KCNQ5	LGR5	LHX2	LHX9	LMX1B	LRRC3B	MEOX2	MKX	MSX1	MSX2	NEFM	NFATC1	NGF
b) Gene sets with an Expressed promoter state in either embryonic pancreas (Row 16) or adult pancreas (Row 17, i.e. the second named organ) and 'Active repression' (disallowed) promoter state in first named cell population/organ
hPSC-to-embryonic pancreas	424		AAAS	ABCA2	AC016757.3	ACKR3	ACVRL1	ADAMTS5	ADAMTS9	ADCY5	ADRA2A	AFAP1L2	AHNAK	AL137026.1	ALS2CL	AMOTL1	AMOTL2	ANKRD1	ANKRD34A	ANKRD44	AP003419.11	APBA1	APBA2	APCDD1	ARHGAP10	ARHGAP6	ARHGEF3	ARHGEF38	ARID5A	ASXL3	ATP2B3	AUTS2	AZIN2	BAALC	BACH2	BBS5	BCL2	BCL2L11	BCORL1	BICC1	BMI1	BMP1	BMP2	BMP4	BSND	BTG2	C10orf11	C11orf58	C14orf80
Embryonic-to-adult pancreas	1085		A1BG	A4GALT	ABCA3	ABCC3	ABCC8	ABHD15	ABLIM2	ABO	ACADL	ACHE	ACOT4	ACSF3	ACSL1	ACSS1	ACTL6B	ACTN2	ADAM8	ADAMTS15	ADAMTS17	ADAMTS2	ADAMTSL3	ADAMTSL4	ADAMTSL5	ADAP2	ADCY1	ADCY4	ADCYAP1	ADIRF	ADM	ADM2	ADORA2A	ADORA2B	ADRA2B	ADRA2C	ADRB1	AGPAT9	AIFM3	AIM1	AKR7A3	ALDH1A3	ALDH1L1	ALDH1L2	ALOX12	ALOX5	AMDHD1	AMH	AMN
These data link to Figure 3b of the main manuscript.
[truncated: 1,038 more columns]
