# Supplementary material for: Dynamic changes in the epigenomic landscape regulate human organogenesis and link to developmental disorders
Source: Nat Commun. 2020 Aug 6;11:3920. doi: 10.1038/s41467-020-17305-2 (PMC7413392; doi:10.1038/s41467-020-17305-2)
Supplement: Supplementary file 6 — Supplementary Data 6 [file 41467_2020_17305_MOESM6_ESM.xlsx]

## Sheet: Sup Data 6. Tested enhancers 
Supplementary Data 6. Zebrafish transgenics
Name	Location (chr:start-end)	Base pairs	Regional transcription factor (distance away)	Human tissue specificity	Corresponding location in zebrafish	Number of founders with correct reporter gene expression/Total number of founders	Start of expression of reporter gene in zebrafish (hpf)	Conserved in zebrafish	Sequence amplified by PCR surrounding the H3K27ac peak (primer locations in uppercase)
h-002-pal	chr12:85,420,675-85,424,189	1477	ALX1 (141 kb)	Palate	Trabecula and mandible	7/7 and 5/7*	48	No	GGGGAGGACTGGCATACTTTctaaagttccacattgatattaaaggaagctctgtatgggagagagcagtttggtctgaatttttctatagtgctccaggagatattaaaccctccaccttcttcaacaagagcctcttcttattggtatcaacctaggaatactttttaaactcataaagcatattgaatacataatctattacaggttttctgaactagggccctgactggttgatatcttttcctaaatggagggcatcgatatatctgcttaaggcttgattccactgaatgtgtttggaaacaactttccctgaaactaaggggatttttatccattcagaaactaaagcagtagacccttgcacagtaaattcattgtaggctttctttatgg…
h-014-ven	chr5:1,839,519-1,842,438	309	IRX4 (47 kb)	Ventricle	Ventricle	4/4	24	No	GCCTTCTAGAACCACGCAGTcaacactcagaaaggatggcacgaccatcctctgagcgtggctggcggagatgatgaaaccagtttttaaacggtgatttattttaaaggcaagtgttctccagcagcaaattagcagagagaagcccattcctcctatttctaaaagaaagagattttgagggagatcttagctcacctgaggggtttggatcagaaaaattctgtggcttataaagtcgtttgttattttgctgtgattttatacacaatggaagggtgaggaaaaggtcagcaataactctgcgactgcattttagcttggaaaaaatgtaatattgatcgataggaaaatggaaaaagtgcaactattagcaccttacttgatcttctccgacct…
h-020-rpe	chr4:110,626,146-110,627,310	560	PITX2 (intronic)	RPE	RPE	4/4	24	No	TGTGGCAGGACACCAACAtgataagtctgcatggggaaaaggaggtatgtggtgggaactaagaaacactgtccagtgaaaactctgtggcatggtggtggttgattttggagatttaatgtacataagacttgtgggtgcacaggcataggcagcatggatgagaaaggggccagaagaaaataaatcttatgcattttgtgattccagcattactgtgacctctggctaagttcttcttaattggttttagaaattactatgagttcagcctctaacacagaaatttccaatacggagaacattggtgggatcctggtagggaaactagaggtgctgcatggctcacgtggggcaaagaaggaaagcccagtgccggcgtgaggttttgagtctggg…
h-026-lim	chr2:176,084,824-176,086,877	337	HOXD13 (14 kb)	Limb	Limb/ fin bud	3/3	48	No	CGCCTCCAAACGGAAATCATtaggtcctctctgattttctaacaccgtctgcagagtgagatctgaactcgaagtccccggttttttacttttataatcctgctgatagaaagccttctcgcctacgcattttcctgaggggaaacgaactaggctggacgatttgatagcagaattcgacagctaactttaaacacagtggagatttacagcgccatacgggcgctccgaatccacgctcacgttgccagattttcccctccctcctcaaatagaattatttgcggcaaaggcgctggatttcgaggtcaaaagaggaaagaggagacagccttcttcccctacctccccgctgccctcccttcccctttgcttttcttccttctctctttcctcccc…
h-027-lim	chr1:118,485,397-118,487,823	231	TBX15 (502 kb)	Limb	Limb/ fin bud	3/3	48	Yes	TGAGTAATGGCAGAGAGCAGGttgatggatgacttctctgcaagcaaaaatgtgaaggtaagagcctaaccttaagtctgaaccttggggattgtgcagagacttggtgatttgggctttaaaagaatagcaatatattattctcctttgccatgagtatgctgttacagaactattagcaatgaggtatacatatatgtttttcatttactacttctttctttcttttgttcatttatgaacattcattacagcatttaaactatctaatgctcagtaactacttaacaaatgaataaaatccatggtactatcaaaccctacagaagagcttacctgcctccttatctccatgcagactgttatcacctttggggtgagcattggcctacatatgtc…
h-030-ven	chr5:173,243,810-173,246,718	556	NKX2-5 (10 kb)	Heart / left ventricle	Heart	3/3	24	No	AGTGTTAGGGTTTGCCTCGGattccgaggatccgagggagtcgctttcagacttccggtgtcctttcgcgttaatttcgtcctcttttcttctctgggctggggctggtggctgccacatcccaccccttctgccccgacggctgcaaaccgcttcagccaaaacgggcggagaggcggagagaatcgagacgctggaatcagttcctcggagtcccgtcgctggaggtcacagctgggaaaatcaggtgacattcgagtcagatggacaacgactcagatacagtgaagaggaaaatggttgtcctggggctggttcgcgcctgcccggcgggtgtgaagcccggggaaccgcgactttggaagaaccttcggcttggcggttcaggtttgggaaaag…
h-042-ven	chr6:125,558,129-125,558,666	355	HEY2 (189 kb)	Heart / left ventricle	Heart	5/5	24	No	AACATCGTCATGATACGTGATGCtgatcaaaggatcttttgtaaatcactggataagatgatgaaaatttttaatcatgaaaaaatacaaaatcattgtaaatgaaaggtaaaatcagcctgactgtgtcaaaagcagaaagcctgggcatttcataatcacaatcatgtcctgaactcataatttcactcatgttaacatttgtttttaaatttactgcctctaacctgatccaaagcagctgctttcccacaaggaggcttatctttttcagcatggaaaataaaatggggttaaaaatgcaaccagatccagcccatcgccgggaaatttcagttcagaagaggatatatgcagtgccagaagctcaaacagttggtttgaaggcaggattatctt…
SOX9-RPE	chr17:72,107,533-72,107,834	302	SOX9 (10 kb)	RPE	RPE	3/3	24	No	AGACCTGTCTAAATCTAAACTCCAActacacacgaatttttttaacgctccacaaaaaagaaaatgagaaaagcaaaactcaacaacaccctaaaggagtcagatcctctttctatattgtcaggtaattgttagcagaaatcagctgtaataacaagccattttaaaggaatgccaattccattctatcctgcttaaagaagatccagaatctgcctttgttcctaacctgggcagtatggagaaaataacaataccttctttcagaaactgtggggaatctgaaaggtaggattcctgctctcccagataagagctggcaggagaggtggcagctgtcaagggggaggcttgtgtgagccctggggtcagccaggagcaccctggagagaagaccag…
h-022-mix	chr2:5,473,756-5,474,637	225	SOX11 (218 kb)	RPE	RPE	failed	--	No	GAGAAGGCAGAAGCACGTTGtattggagcttctgttggggagaattgtcagcttttggattaatgaaattacagtcagggatggtcgatcataattggcttttggtttactcatccaaaaagccccatgtggttcacatcagtggtttcctcagtttcagtgtccaatcaccgtcaatgtatatttcttctgcacggaggctcttactgcagcatttggtttaagtgttagatttgtattttcttcatgcatccatttgctctcagaccagtggaatgctttaagtatatcaagtaaataaatcaaataatttcctcacaatgtgtgtcaagggctgagggactgtgtgtctaatttactgcaaatccagagggattatttggatttgtgaaaaagcaa…
h-003-kid	chr11:32,525,696-32,528,263	1919	WT1 (92 kb)	Kidney	Kidney	failed	--	No	TATCCACAAAAAGACTTACAGCAGctttattcaaatagcacaaaaaggccgggcacagtggctcatgcctataatcccagcactttgggaggctgaggcaggtgggtcatttgaggttaggagtttgagatcagcccagccaacatggtgaaaccctgtctctactataaatacaaaaaaattagccaggcatggtggcaggtgcctgtaatcccagctattcaggaggctgaggcaggggaattgcttgaacctgggaggcagaggctgccgtgggccaagatcgtgccactgcactccagcctgggtaacagagcaagtctctgttaaaaaaaaaaaaaaaaaagaattggcaaaaacccgaatgtccaccaatgggtgaatgaataaacaaatttt…
Locations are shown in hg38. *For the enhancer 141 kb from ALX1, 7/7 founders gave appropriate trabecular expression while 5/7 resulted in mandibular reporter gene activity. Hpf, hours post-fertilisation.
