# Supplementary material for: Dynamic changes in the epigenomic landscape regulate human organogenesis and link to developmental disorders
Source: Nat Commun. 2020 Aug 6;11:3920. doi: 10.1038/s41467-020-17305-2 (PMC7413392; doi:10.1038/s41467-020-17305-2)
Supplement: Supplementary file 7 — Supplementary Data 7 [file 41467_2020_17305_MOESM7_ESM.xlsx]

## Sheet: Sup Data 7. H3K27ac ranking
Supplementary Data 7. Ranking of tissue specificity for 1 kb bins marked with H3K27ac for all replicated organs and tissues
Tissue/organ	Ranking of tissue-specific pattern out of 48,570	Top % of patterns
Adrenal	2	0.00411777
Brain	12	0.0247066
Heart/LV	1	0.00205888
Kidney	5	0.0102944
Liver	4	0.00823554
Lower limb	56	0.115298
Lung	154	0.317068
Palate	7	0.0144122
Pancreas	95	0.195594
RPE	23	0.0473543
Upper limb	265	0.545604
Tissue specificity ranked in the top 0.6% of patterns with most organs ranking much higher.
These data point to high consistency of tissue samples and experimental processes between replicates.
