# Supplementary material for: Dynamic changes in the epigenomic landscape regulate human organogenesis and link to developmental disorders
Source: Nat Commun. 2020 Aug 6;11:3920. doi: 10.1038/s41467-020-17305-2 (PMC7413392; doi:10.1038/s41467-020-17305-2)
Supplement: Supplementary file 8 — Supplementary Data 8 [file 41467_2020_17305_MOESM8_ESM.xlsx]

## Sheet: Sup Data 8. Excluded 1 kb bins
Supplementary Data 8. Excluded 1 kb bins
chr	start	end	width	strand	count	mean	ctrlCount	ctrlProp	ctrlMean	max
chr1	2212001	2213000	1000	*	10628	94.1094	139	0.0130787	69.5	1357
chr1	2213001	2214000	1000	*	10248	91.5938	121	0.0118072	60.5	1058
chr1	2230001	2231000	1000	*	11534	109.328	111	0.00962372	55.5	753
chr1	2526001	2527000	1000	*	10909	97.2969	98	0.00898341	49	640
chr1	10398001	10399000	1000	*	14685	132.172	135	0.00919305	67.5	918
chr1	16645001	16646000	1000	*	14092	129.328	134	0.00950894	67	1137
chr1	16913001	16914000	1000	*	10237	109.484	128	0.0125037	64	482
chr1	17054001	17055000	1000	*	10240	100.688	128	0.0125	64	663
chr1	22451001	22452000	1000	*	11254	118.531	127	0.0112849	63.5	584
chr1	24415001	24416000	1000	*	10410	97.8594	98	0.00941402	49	589
chr1	27234001	27235000	1000	*	10569	99.2969	155	0.0146655	77.5	713
chr1	27725001	27726000	1000	*	10724	114.781	122	0.0113764	61	728
chr1	28552001	28553000	1000	*	10446	107.531	122	0.0116791	61	582
chr1	28914001	28915000	1000	*	11219	105.125	121	0.0107853	60.5	765
chr1	30719001	30720000	1000	*	10030	103.781	138	0.0137587	69	737
chr1	32964001	32965000	1000	*	11859	96.3125	114	0.00961295	57	846
chr1	45491001	45492000	1000	*	11067	102.312	138	0.0124695	69	671
chr1	52366001	52367000	1000	*	15446	139.672	145	0.00938754	72.5	1022
chr1	108876001	108877000	1000	*	10076	100.609	127	0.0126042	63.5	564
chr1	109656001	109657000	1000	*	13582	121.578	126	0.00927698	63	830
chr1	109984001	109985000	1000	*	12660	132.031	179	0.014139	89.5	654
chr1	125179001	125180000	1000	*	59051	624.156	750	0.0127009	375	3429
chr1	125180001	125181000	1000	*	206300	2252.5	3838	0.018604	1919	11657
chr1	125181001	125182000	1000	*	14879	167.578	497	0.0334028	248.5	768
chr1	125182001	125183000	1000	*	20438	224.016	581	0.0284274	290.5	1273
chr1	125183001	125184000	1000	*	16085	174.156	461	0.0286602	230.5	1024
chr1	143253001	143254000	1000	*	13813	147.938	451	0.0326504	225.5	867
chr1	143264001	143265000	1000	*	39200	437.594	1640	0.0418367	820	1960
chr1	143265001	143266000	1000	*	10027	113.047	405	0.0403909	202.5	517
chr1	143266001	143267000	1000	*	11244	124.281	411	0.0365528	205.5	716
chr1	146052001	146053000	1000	*	11470	120.125	122	0.0106364	61	662
chr1	151790001	151791000	1000	*	11072	96.7031	144	0.0130058	72	889
chr1	155051001	155052000	1000	*	10409	92.5781	98	0.00941493	49	725
chr1	155194001	155195000	1000	*	10993	121.375	134	0.0121896	67	524
chr1	155277001	155278000	1000	*	10588	90.6719	98	0.00925576	49	773
chr1	156456001	156457000	1000	*	10297	105	120	0.0116539	60	571
chr1	156505001	156506000	1000	*	10096	109.219	141	0.0139659	70.5	804
chr1	156741001	156742000	1000	*	11230	121.844	137	0.0121995	68.5	540
chr1	202348001	202349000	1000	*	17105	161.422	169	0.00988015	84.5	1013
chr1	203327001	203328000	1000	*	11053	119.859	151	0.0136614	75.5	688
chr1	207963001	207964000	1000	*	11428	122.859	123	0.010763	61.5	735
chr1	209675001	209676000	1000	*	10964	106.688	119	0.0108537	59.5	661
chr1	229559001	229560000	1000	*	10779	101.734	135	0.0125244	67.5	710
chr1	246507001	246508000	1000	*	10400	92.0156	122	0.0117308	61	655
chr1	248863001	248864000	1000	*	11814	113.688	116	0.00981886	58	816
chr10	5684001	5685000	1000	*	11139	107.688	113	0.0101445	56.5	859
chr10	38010001	38011000	1000	*	21411	205.734	100	0.0046705	50	1174
chr10	38011001	38012000	1000	*	18265	180.344	67	0.00366822	33.5	1097
chr10	38094001	38095000	1000	*	20543	192.156	74	0.0036022	37	1236
chr10	38356001	38357000	1000	*	14763	130.312	74	0.00501253	37	1006
chr10	38402001	38403000	1000	*	15169	137.109	111	0.00731756	55.5	897
chr10	38403001	38404000	1000	*	11521	111.203	66	0.00572867	33	903
chr10	38527001	38528000	1000	*	10428	115.609	223	0.0213847	111.5	551
chr10	38528001	38529000	1000	*	12668	143.5	291	0.0229713	145.5	661
chr10	38529001	38530000	1000	*	11240	126.469	266	0.0236655	133	522
chr10	41857001	41858000	1000	*	14945	149.844	319	0.0213449	159.5	953
chr10	41858001	41859000	1000	*	13328	144.641	297	0.0222839	148.5	629
chr10	41859001	41860000	1000	*	110264	1164.64	2715	0.0246227	1357.5	6574
chr10	41860001	41861000	1000	*	47312	523.594	1605	0.0339237	802.5	1884
chr10	41861001	41862000	1000	*	22257	231.719	394	0.0177023	197	1414
chr10	41862001	41863000	1000	*	12802	120.297	265	0.0206999	132.5	960
chr10	41864001	41865000	1000	*	10387	108.703	201	0.0193511	100.5	628
chr10	41865001	41866000	1000	*	13977	145.125	384	0.0274737	192	863
chr10	41869001	41870000	1000	*	13275	133.469	295	0.0222222	147.5	830
chr10	41870001	41871000	1000	*	16014	162.797	390	0.0243537	195	947
chr10	41873001	41874000	1000	*	11367	118.656	292	0.0256884	146	702
chr10	41874001	41875000	1000	*	14587	157.562	326	0.0223487	163	788
chr10	41875001	41876000	1000	*	66788	721.891	2153	0.0322363	1076.5	3625
chr10	41876001	41877000	1000	*	24407	259.797	605	0.024788	302.5	1332
chr10	41877001	41878000	1000	*	15436	157.766	372	0.0240995	186	920
chr10	41878001	41879000	1000	*	15803	162.156	346	0.0218946	173	1034
chr10	41879001	41880000	1000	*	63273	657.281	1139	0.0180014	569.5	4289
chr10	41880001	41881000	1000	*	14098	142.094	312	0.0221308	156	894
chr10	41881001	41882000	1000	*	20787	214.188	488	0.0234762	244	1166
chr10	41882001	41883000	1000	*	15912	169.328	383	0.0240699	191.5	813
chr10	41883001	41884000	1000	*	47846	487.766	850	0.0177653	425	3074
chr10	41884001	41885000	1000	*	19574	206.281	480	0.0245223	240	1120
chr10	41886001	41887000	1000	*	12716	129.359	235	0.0184807	117.5	841
chr10	41887001	41888000	1000	*	13485	142.703	307	0.022766	153.5	728
chr10	41888001	41889000	1000	*	23610	235.922	459	0.0194409	229.5	1564
chr10	41889001	41890000	1000	*	38187	394.297	776	0.0203211	388	2411
chr10	41890001	41891000	1000	*	10481	108.812	226	0.0215628	113	640
chr10	41891001	41892000	1000	*	15229	156.688	295	0.0193709	147.5	1064
chr10	41892001	41893000	1000	*	25856	276.156	688	0.0266089	344	1474
chr10	41893001	41894000	1000	*	11804	118	277	0.0234666	138.5	714
chr10	41894001	41895000	1000	*	11751	125.797	317	0.0269764	158.5	571
chr10	41896001	41897000	1000	*	20193	204.125	336	0.0166394	168	1323
chr10	41898001	41899000	1000	*	25890	256.734	533	0.0205871	266.5	1777
chr10	41899001	41900000	1000	*	38862	375.609	895	0.0230302	447.5	2836
chr10	41903001	41904000	1000	*	26847	276	645	0.024025	322.5	1651
chr10	41904001	41905000	1000	*	24755	256.609	635	0.0256514	317.5	1518
chr10	41905001	41906000	1000	*	18350	185.797	384	0.0209264	192	1200
chr10	41906001	41907000	1000	*	17793	182.328	364	0.0204575	182	1108
chr10	41908001	41909000	1000	*	10476	110.719	246	0.0234822	123	592
chr10	41909001	41910000	1000	*	18698	198.562	408	0.0218205	204	996
chr10	41910001	41911000	1000	*	23582	238.062	411	0.0174285	205.5	1520
chr10	41911001	41912000	1000	*	24416	247.453	484	0.0198231	242	1654
chr10	41912001	41913000	1000	*	15391	158.328	314	0.0204015	157	987
chr10	41913001	41914000	1000	*	15090	153.828	310	0.0205434	155	1010
chr10	41914001	41915000	1000	*	16079	171.109	307	0.0190932	153.5	895
chr10	42070001	42071000	1000	*	20996	213.312	388	0.0184797	194	1103
chr10	42079001	42080000	1000	*	16879	164.453	219	0.0129747	109.5	931
chr10	43362001	43363000	1000	*	14271	144.859	148	0.0103707	74	706
chr10	46023001	46024000	1000	*	10555	95.0781	123	0.0116532	61.5	824
chr10	78033001	78034000	1000	*	10116	102.656	104	0.0102807	52	566
chr10	97640001	97641000	1000	*	10293	99.7656	133	0.0129214	66.5	677
chr10	97687001	97688000	1000	*	14697	154.234	168	0.0114309	84	818
chr10	101031001	101032000	1000	*	10511	105.734	120	0.0114166	60	574
chr10	103452001	103453000	1000	*	10678	101.781	114	0.0106762	57	793
chr10	110672001	110673000	1000	*	10679	106.859	129	0.0120798	64.5	546
chr10	118755001	118756000	1000	*	12815	123.672	166	0.0129536	83	726
chr10	119818001	119819000	1000	*	10525	105.109	142	0.0134917	71	673
chr10	122163001	122164000	1000	*	13148	121.703	125	0.00950715	62.5	900
chr10	122954001	122955000	1000	*	13940	132.094	189	0.0135581	94.5	844
chr10	133689001	133690000	1000	*	15718	184.5	460	0.0292658	230	571
chr11	448001	449000	1000	*	12168	122.562	126	0.010355	63	657
chr11	615001	616000	1000	*	10042	95.5781	107	0.0106552	53.5	541
chr11	2400001	2401000	1000	*	23120	222.766	233	0.0100779	116.5	1283
chr11	3423001	3424000	1000	*	11063	101.109	117	0.0105758	58.5	837
chr11	18721001	18722000	1000	*	13949	132.406	137	0.00982149	68.5	830
chr11	58905001	58906000	1000	*	10128	90.0625	123	0.0121445	61.5	828
chr11	65615001	65616000	1000	*	14893	144.172	171	0.0114819	85.5	857
chr11	65833001	65834000	1000	*	15291	141.828	164	0.0107253	82	992
chr11	65873001	65874000	1000	*	12878	125.094	134	0.0104053	67	722
chr11	66289001	66290000	1000	*	14177	142.188	173	0.0122029	86.5	797
chr11	67606001	67607000	1000	*	10749	101.562	109	0.0101405	54.5	672
chr11	68839001	68840000	1000	*	12919	139.406	149	0.0115334	74.5	691
chr11	73983001	73984000	1000	*	13370	137.375	139	0.0103964	69.5	597
chr11	77590001	77591000	1000	*	10558	98.1719	102	0.00966092	51	740
chr11	133064001	133065000	1000	*	10033	103.047	123	0.0122595	61.5	516
chr12	2890001	2891000	1000	*	15476	160.469	166	0.0107263	83	789
chr12	6872001	6873000	1000	*	10778	103.859	137	0.0127111	68.5	668
chr12	8243001	8244000	1000	*	14786	129.344	132	0.00892736	66	989
chr12	33439001	33440000	1000	*	12051	119.438	81	0.00672143	40.5	760
chr12	34022001	34023000	1000	*	21307	203.172	78	0.00366077	39	1400
chr12	47963001	47964000	1000	*	13712	122.5	126	0.00918903	63	931
chr12	53054001	53055000	1000	*	10414	108.188	136	0.0130593	68	586
chr12	53676001	53677000	1000	*	16816	178.422	181	0.0107636	90.5	986
chr12	53985001	53986000	1000	*	11552	93.9688	96	0.00831025	48	1352
chr12	57752001	57753000	1000	*	18762	180.578	202	0.0107664	101	1012
chr12	75330001	75331000	1000	*	11149	108.297	109	0.00977666	54.5	627
chr12	95858001	95859000	1000	*	11515	112.672	113	0.00981329	56.5	673
chr12	102958001	102959000	1000	*	10088	97.875	101	0.0100119	50.5	1196
chr12	108515001	108516000	1000	*	12755	115.391	124	0.00972168	62	755
chr12	110502001	110503000	1000	*	11233	114.266	139	0.0123743	69.5	593
chr12	112125001	112126000	1000	*	17157	159.375	165	0.00961707	82.5	934
chr12	113221001	113222000	1000	*	13519	120.688	172	0.0127228	86	855
chr12	116738001	116739000	1000	*	12091	106.562	115	0.00951121	57.5	996
chr12	122752001	122753000	1000	*	12626	118.219	154	0.0121971	77	823
chr12	124518001	124519000	1000	*	10497	100.812	103	0.00981233	51.5	1197
chr12	132908001	132909000	1000	*	13246	127.969	129	0.00973879	64.5	732
chr13	18211001	18212000	1000	*	35367	313.609	323	0.00913281	161.5	3255
chr13	18212001	18213000	1000	*	102112	932.531	2625	0.0257071	1312.5	8711
chr13	18213001	18214000	1000	*	19467	211.672	389	0.0199825	194.5	1033
chr13	18215001	18216000	1000	*	11005	100.016	135	0.0122672	67.5	937
chr13	42049001	42050000	1000	*	10504	97.5156	116	0.0110434	58	615
chr13	48095001	48096000	1000	*	10443	105.438	121	0.0115867	60.5	528
chr13	106536001	106537000	1000	*	10656	100.719	127	0.0119182	63.5	729
chr13	113153001	113154000	1000	*	10141	105.156	127	0.0125234	63.5	974
chr14	20469001	20470000	1000	*	16522	142.984	144	0.00871565	72	1660
chr14	24172001	24173000	1000	*	11284	98.8594	105	0.00930521	52.5	900
chr14	24188001	24189000	1000	*	12305	113.328	121	0.0098334	60.5	689
chr14	36663001	36664000	1000	*	11107	100.516	117	0.0105339	58.5	1013
chr14	64540001	64541000	1000	*	14991	155.359	163	0.0108732	81.5	719
chr14	65102001	65103000	1000	*	17341	153.438	166	0.00957269	83	1032
chr14	79279001	79280000	1000	*	11063	109.297	160	0.0144626	80	666
chr14	91060001	91061000	1000	*	18809	178.688	192	0.0102079	96	1058
chr15	40405001	40406000	1000	*	12329	118.75	147	0.0119231	73.5	745
chr15	41621001	41622000	1000	*	15996	158.734	169	0.0105651	84.5	998
chr15	44195001	44196000	1000	*	10290	97.2188	108	0.0104956	54	743
chr15	45635001	45636000	1000	*	10001	98.0938	100	0.009999	50	593
chr15	64163001	64164000	1000	*	10129	104.359	109	0.0107612	54.5	700
chr15	66386001	66387000	1000	*	11094	108.766	140	0.0126194	70	657
chr15	70099001	70100000	1000	*	12009	129.422	145	0.0120743	72.5	602
chr15	78507001	78508000	1000	*	14351	124.422	134	0.00933733	67	893
chr15	82043001	82044000	1000	*	10236	81.0781	101	0.00986714	50.5	1108
chr15	88621001	88622000	1000	*	12421	107.75	112	0.00901699	56	821
chr15	97960001	97961000	1000	*	11125	100	190	0.0170787	95	803
chr16	1782001	1783000	1000	*	11339	93.7188	186	0.0164036	93	964
chr16	2155001	2156000	1000	*	15818	138.141	164	0.0103679	82	1168
chr16	3124001	3125000	1000	*	16816	145.125	256	0.0152236	128	1196
chr16	3150001	3151000	1000	*	15747	149.953	150	0.00952562	75	872
chr16	5098001	5099000	1000	*	12044	111.078	117	0.00971438	58.5	852
chr16	22190001	22191000	1000	*	10222	93.5469	105	0.010272	52.5	679
chr16	34571001	34572000	1000	*	18872	207.656	388	0.0205596	194	865
chr16	34572001	34573000	1000	*	45200	490.094	922	0.0203982	461	2314
chr16	34573001	34574000	1000	*	50050	559.312	1307	0.0261139	653.5	2147
chr16	34574001	34575000	1000	*	77389	848.156	1901	0.0245642	950.5	3682
chr16	34576001	34577000	1000	*	33438	359.844	531	0.0158801	265.5	1634
chr16	34581001	34582000	1000	*	138953	1521.64	3829	0.0275561	1914.5	6782
chr16	34582001	34583000	1000	*	290635	3166.14	6545	0.0225197	3272.5	15126
chr16	34583001	34584000	1000	*	404783	4374.52	6487	0.0160259	3243.5	19601
chr16	34584001	34585000	1000	*	51804	573.516	1165	0.0224886	582.5	2404
chr16	34585001	34586000	1000	*	99875	1101.66	1813	0.0181527	906.5	4287
chr16	34586001	34587000	1000	*	191287	2112.52	4100	0.0214338	2050	8967
chr16	34587001	34588000	1000	*	68596	767.844	1826	0.0266196	913	3067
chr16	34588001	34589000	1000	*	194278	2130.72	4965	0.0255562	2482.5	9612
chr16	34589001	34590000	1000	*	37883	413.688	833	0.0219888	416.5	1998
chr16	34590001	34591000	1000	*	46134	495.25	703	0.0152382	351.5	2375
chr16	34591001	34592000	1000	*	27214	299.297	715	0.0262732	357.5	1231
chr16	34592001	34593000	1000	*	121994	1335.89	2456	0.0201321	1228	5570
chr16	34593001	34594000	1000	*	154725	1699.12	3658	0.0236419	1829	7551
chr16	34594001	34595000	1000	*	52718	575.859	1009	0.0191396	504.5	2411
chr16	34595001	34596000	1000	*	123183	1336.56	2956	0.0239968	1478	5966
chr16	34596001	34597000	1000	*	11343	128.609	525	0.0462841	262.5	483
chr16	46380001	46381000	1000	*	20200	226.328	553	0.0273762	276.5	892
chr16	46381001	46382000	1000	*	16519	181.094	324	0.0196138	162	785
chr16	46382001	46383000	1000	*	14835	159.219	240	0.016178	120	797
chr16	46383001	46384000	1000	*	19891	219.984	469	0.0235785	234.5	971
chr16	46384001	46385000	1000	*	13539	150.016	343	0.0253342	171.5	585
chr16	46385001	46386000	1000	*	14412	151.062	179	0.0124202	89.5	867
chr16	46386001	46387000	1000	*	140329	1523.67	3050	0.0217346	1525	6951
chr16	46387001	46388000	1000	*	162027	1758.41	3635	0.0224345	1817.5	8213
chr16	46388001	46389000	1000	*	189572	2087.36	4407	0.0232471	2203.5	8860
chr16	46389001	46390000	1000	*	355462	3844.34	6140	0.0172733	3070	17694
chr16	46390001	46391000	1000	*	905298	9900.08	17414	0.0192357	8707	44863
chr16	46392001	46393000	1000	*	17815	189.906	249	0.013977	124.5	1011
chr16	46393001	46394000	1000	*	40109	441.672	904	0.0225386	452	1735
chr16	46394001	46395000	1000	*	615657	6710.78	11936	0.0193874	5968	31139
chr16	46395001	46396000	1000	*	155432	1677.55	2343	0.0150741	1171.5	7930
chr16	46396001	46397000	1000	*	18958	206.578	343	0.0180926	171.5	852
chr16	46397001	46398000	1000	*	37101	396.75	537	0.014474	268.5	1928
chr16	46398001	46399000	1000	*	208227	2224.2	2890	0.0138791	1445	11441
chr16	46399001	46400000	1000	*	307547	3330.14	5943	0.0193239	2971.5	15837
chr16	46400001	46401000	1000	*	317924	3465.59	6160	0.0193757	3080	15106
chr16	46401001	46402000	1000	*	181338	1989.64	4164	0.0229626	2082	7952
chr16	53503001	53504000	1000	*	13288	124.781	131	0.00985852	65.5	867
chr16	53703001	53704000	1000	*	12742	115.984	147	0.0115367	73.5	813
chr16	54929001	54930000	1000	*	11888	114.297	157	0.0132066	78.5	878
chr16	55509001	55510000	1000	*	10916	103.016	104	0.0095273	52	743
chr16	67184001	67185000	1000	*	10423	100.281	113	0.0108414	56.5	748
chr16	70381001	70382000	1000	*	15425	143.406	147	0.00952998	73.5	1035
chr16	75517001	75518000	1000	*	14071	135.797	140	0.00994954	70	941
chr16	78099001	78100000	1000	*	21059	197.641	229	0.0108742	114.5	1179
chr16	88663001	88664000	1000	*	20035	175.875	203	0.0101323	101.5	1245
chr17	410001	411000	1000	*	14725	138.438	193	0.013107	96.5	883
chr17	2041001	2042000	1000	*	10250	96.9375	116	0.0113171	58	577
chr17	4710001	4711000	1000	*	11609	105.562	106	0.00913085	53	723
chr17	5097001	5098000	1000	*	12211	108.328	130	0.0106461	65	834
chr17	7214001	7215000	1000	*	14793	157.016	162	0.0109511	81	742
chr17	8156001	8157000	1000	*	14539	156.016	199	0.0136873	99.5	914
chr17	8200001	8201000	1000	*	13134	134.484	141	0.0107355	70.5	677
chr17	16589001	16590000	1000	*	11287	111.562	128	0.0113405	64	782
chr17	21275001	21276000	1000	*	10112	94.6562	99	0.00979035	49.5	689
chr17	21969001	21970000	1000	*	11803	128.969	419	0.0354994	209.5	606
chr17	21973001	21974000	1000	*	20246	222.641	520	0.0256841	260	1041
chr17	21976001	21977000	1000	*	33152	358.984	1289	0.0388815	644.5	1464
chr17	21979001	21980000	1000	*	10609	117.531	456	0.0429824	228	518
chr17	21980001	21981000	1000	*	19099	212.219	762	0.0398974	381	752
chr17	21983001	21984000	1000	*	12469	130.672	412	0.0330419	206	822
chr17	21988001	21989000	1000	*	15089	165.094	613	0.0406256	306.5	697
chr17	23016001	23017000	1000	*	20638	226.391	353	0.0171044	176.5	913
chr17	25920001	25921000	1000	*	14650	172.938	521	0.0355631	260.5	517
chr17	26594001	26595000	1000	*	14595	163.641	385	0.0263789	192.5	628
chr17	26603001	26604000	1000	*	69119	765.953	1722	0.0249136	861	2942
chr17	26604001	26605000	1000	*	20041	214.266	297	0.0148196	148.5	947
chr17	26619001	26620000	1000	*	42004	447.328	639	0.0152128	319.5	2306
chr17	26620001	26621000	1000	*	16826	185.156	458	0.0272198	229	764
chr17	26881001	26882000	1000	*	13669	147.375	189	0.0138269	94.5	740
chr17	26885001	26886000	1000	*	57265	626.766	1268	0.0221427	634	2636
chr17	27294001	27295000	1000	*	52709	525.266	130	0.00246637	65	2540
chr17	27295001	27296000	1000	*	25331	243.406	48	0.00189491	24	1387
chr17	27333001	27334000	1000	*	10280	108.094	99	0.00963035	49.5	887
chr17	27353001	27354000	1000	*	11811	119.391	53	0.00448734	26.5	647
chr17	29568001	29569000	1000	*	13582	119.797	120	0.00883522	60	914
chr17	42659001	42660000	1000	*	13654	131.047	134	0.00981397	67	939
chr17	44006001	44007000	1000	*	10436	114.125	123	0.0117861	61.5	550
chr17	44007001	44008000	1000	*	13365	113.484	118	0.00882903	59	965
chr17	45317001	45318000	1000	*	10638	109.703	158	0.0148524	79	547
chr17	47649001	47650000	1000	*	17268	162	251	0.0145356	125.5	974
chr17	48892001	48893000	1000	*	17831	171.438	193	0.0108238	96.5	1035
chr17	63998001	63999000	1000	*	10115	95.125	115	0.0113693	57.5	789
chr17	75154001	75155000	1000	*	15987	146.172	156	0.00975793	78	1011
chr17	76383001	76384000	1000	*	10605	104.359	106	0.00999529	53	697
chr17	76671001	76672000	1000	*	12179	136.656	177	0.0145332	88.5	532
chr17	77140001	77141000	1000	*	10508	111.891	129	0.0122764	64.5	581
chr17	81395001	81396000	1000	*	13020	118.047	156	0.0119816	78	996
chr17	82037001	82038000	1000	*	13873	127.016	133	0.00958697	66.5	951
chr18	107001	108000	1000	*	13145	142.547	183	0.0139216	91.5	618
chr18	108001	109000	1000	*	49925	542.391	663	0.0132799	331.5	2213
chr18	109001	110000	1000	*	16419	181.562	265	0.0161398	132.5	768
chr18	110001	111000	1000	*	31750	346.094	355	0.0111811	177.5	1449
chr18	21110001	21111000	1000	*	19489	173.156	68	0.00348915	34	1209
chr18	21111001	21112000	1000	*	33707	308.812	92	0.0027294	46	2056
chr18	21112001	21113000	1000	*	12482	122.219	49	0.00392565	24.5	636
chr18	21242001	21243000	1000	*	14014	120.031	39	0.00278293	19.5	1142
chr18	32018001	32019000	1000	*	10233	101.594	111	0.0108473	55.5	585
chr18	37565001	37566000	1000	*	10098	87.625	89	0.00881363	44.5	1075
chr18	46028001	46029000	1000	*	10857	115.031	121	0.0111449	60.5	600
chr18	51198001	51199000	1000	*	12820	131.438	150	0.0117005	75	673
chr18	62715001	62716000	1000	*	10208	99.1719	145	0.0142045	72.5	586
chr18	74292001	74293000	1000	*	15171	144.484	187	0.0123261	93.5	876
chr19	489001	490000	1000	*	11377	103.703	104	0.00914125	52	750
chr19	1095001	1096000	1000	*	11991	111.203	131	0.0109249	65.5	732
chr19	1383001	1384000	1000	*	18256	178.359	197	0.010791	98.5	977
chr19	1479001	1480000	1000	*	13685	130.953	150	0.0109609	75	846
chr19	2151001	2152000	1000	*	11697	104.109	140	0.0119689	70	707
chr19	2900001	2901000	1000	*	11982	111.297	178	0.0148556	89	742
chr19	4791001	4792000	1000	*	16534	156.219	238	0.0143946	119	930
chr19	5790001	5791000	1000	*	16565	167.422	196	0.0118322	98	861
chr19	5791001	5792000	1000	*	16025	164.859	181	0.0112949	90.5	823
chr19	5904001	5905000	1000	*	15060	142.094	172	0.011421	86	973
chr19	5978001	5979000	1000	*	14902	140.734	168	0.0112737	84	877
chr19	6199001	6200000	1000	*	13179	121.094	132	0.0100159	66	981
chr19	6460001	6461000	1000	*	12097	116.359	128	0.0105811	64	690
chr19	7099001	7100000	1000	*	14732	140.078	159	0.0107928	79.5	890
chr19	7903001	7904000	1000	*	14193	141.906	209	0.0147256	104.5	842
chr19	10835001	10836000	1000	*	10122	107.094	124	0.0122505	62	464
chr19	11381001	11382000	1000	*	13003	129.734	144	0.0110744	72	693
chr19	11435001	11436000	1000	*	18877	178.781	215	0.0113895	107.5	1093
chr19	11739001	11740000	1000	*	10011	108.234	116	0.0115873	58	505
chr19	12775001	12776000	1000	*	11072	105.906	106	0.0095737	53	736
chr19	12791001	12792000	1000	*	13419	128.297	143	0.0106565	71.5	997
chr19	12806001	12807000	1000	*	12456	120.688	126	0.0101156	63	804
chr19	12881001	12882000	1000	*	10070	97.2656	104	0.0103277	52	615
chr19	12891001	12892000	1000	*	15986	132.391	152	0.00950832	76	1352
chr19	13747001	13748000	1000	*	10279	99.1406	108	0.0105069	54	666
chr19	13846001	13847000	1000	*	11073	91.6875	93	0.00839881	46.5	1393
chr19	13952001	13953000	1000	*	10947	107.125	121	0.0110533	60.5	622
chr19	14207001	14208000	1000	*	10286	111.219	125	0.0121524	62.5	452
chr19	16111001	16112000	1000	*	12238	121.359	158	0.0129106	79	668
chr19	17226001	17227000	1000	*	16214	150.625	172	0.0106081	86	1155
chr19	17419001	17420000	1000	*	10247	107.828	133	0.0129794	66.5	513
chr19	18193001	18194000	1000	*	14122	130.031	141	0.00998442	70.5	893
chr19	18203001	18204000	1000	*	13477	120.344	146	0.0108333	73	935
chr19	19203001	19204000	1000	*	11042	100.859	116	0.0105053	58	651
chr19	27793001	27794000	1000	*	25341	226.156	89	0.0035121	44.5	1598
chr19	27794001	27795000	1000	*	16797	145.609	81	0.00482229	40.5	1278
chr19	32675001	32676000	1000	*	14057	127.938	137	0.00974603	68.5	822
chr19	32972001	32973000	1000	*	10151	100.812	118	0.0116245	59	638
chr19	34359001	34360000	1000	*	11457	116.766	155	0.0135288	77.5	733
chr19	35716001	35717000	1000	*	10655	104.562	138	0.0129517	69	644
chr19	36014001	36015000	1000	*	12201	114.094	124	0.0101631	62	718
chr19	39125001	39126000	1000	*	12641	124.719	131	0.0103631	65.5	695
chr19	40348001	40349000	1000	*	17585	160.047	162	0.0092124	81	1133
chr19	40465001	40466000	1000	*	12664	100.453	109	0.00860708	54.5	1990
chr19	40598001	40599000	1000	*	12279	123.469	128	0.0104243	64	784
chr19	43533001	43534000	1000	*	14474	139.859	145	0.010018	72.5	987
chr19	44890001	44891000	1000	*	12440	127.859	142	0.0114148	71	682
chr19	45091001	45092000	1000	*	14676	144.688	183	0.0124693	91.5	799
chr19	45178001	45179000	1000	*	22020	192.516	249	0.0113079	124.5	1401
chr19	45770001	45771000	1000	*	11484	120.484	160	0.0139324	80	620
chr19	45863001	45864000	1000	*	13464	150.469	170	0.0126263	85	546
chr19	47048001	47049000	1000	*	14678	123.172	145	0.00987873	72.5	953
chr19	47515001	47516000	1000	*	11382	112.031	181	0.0159023	90.5	625
chr19	48363001	48364000	1000	*	15836	167.828	170	0.010735	85	806
chr19	48619001	48620000	1000	*	18284	187.828	203	0.0111026	101.5	929
chr19	48637001	48638000	1000	*	12153	126.203	139	0.0114375	69.5	703
chr19	48714001	48715000	1000	*	10232	101.453	143	0.0139758	71.5	611
chr19	49443001	49444000	1000	*	11617	111.219	166	0.0142894	83	692
chr19	49640001	49641000	1000	*	12982	139.344	164	0.0126329	82	822
chr19	49869001	49870000	1000	*	10566	112.969	144	0.0136286	72	628
chr19	50511001	50512000	1000	*	16600	166.469	182	0.0109639	91	1016
chr19	51594001	51595000	1000	*	15026	135.203	158	0.0105151	79	1047
chr19	52601001	52602000	1000	*	13226	115.875	124	0.00937547	62	859
chr19	54102001	54103000	1000	*	13175	126.562	169	0.0128273	84.5	758
chr19	54137001	54138000	1000	*	13073	128.031	201	0.0153752	100.5	777
chr19	55280001	55281000	1000	*	11349	110.812	123	0.010838	61.5	554
chr19	55339001	55340000	1000	*	10644	116.953	263	0.0247088	131.5	665
chr19	55461001	55462000	1000	*	15496	148.891	197	0.012713	98.5	946
chr19	56121001	56122000	1000	*	10545	104	107	0.010147	53.5	717
chr19	56507001	56508000	1000	*	14134	144.219	161	0.011391	80.5	773
chr19	56671001	56672000	1000	*	12494	106.516	130	0.010405	65	968
chr19	57583001	57584000	1000	*	10879	116.844	121	0.0111223	60.5	555
chr19	58155001	58156000	1000	*	11179	109.641	136	0.0121657	68	634
chr19	58401001	58402000	1000	*	13385	129.609	195	0.0145685	97.5	904
chr19	58440001	58441000	1000	*	16882	164.984	187	0.0110769	93.5	1022
chr19	58544001	58545000	1000	*	12087	114.609	121	0.0100108	60.5	795
chr2	26970001	26971000	1000	*	11969	105.359	106	0.00885621	53	794
chr2	30146001	30147000	1000	*	10957	109.891	113	0.010313	56.5	670
chr2	33599001	33600000	1000	*	23893	215.641	239	0.0100029	119.5	1449
chr2	89826001	89827000	1000	*	11791	117.688	297	0.0251887	148.5	746
chr2	89828001	89829000	1000	*	18397	202.375	617	0.0335381	308.5	907
chr2	89829001	89830000	1000	*	23491	242.672	667	0.0283939	333.5	1464
chr2	89830001	89831000	1000	*	12051	129.594	343	0.0284624	171.5	659
chr2	89831001	89832000	1000	*	23788	252.562	665	0.0279553	332.5	1353
chr2	89832001	89833000	1000	*	13632	141.219	397	0.0291227	198.5	832
chr2	89833001	89834000	1000	*	51349	558.891	1699	0.0330873	849.5	2569
chr2	89836001	89837000	1000	*	32228	329.891	783	0.0242956	391.5	2045
chr2	89838001	89839000	1000	*	15315	165.781	438	0.0285994	219	871
chr2	89839001	89840000	1000	*	16391	176.578	565	0.0344701	282.5	900
chr2	89840001	89841000	1000	*	23712	242.828	613	0.0258519	306.5	1568
chr2	90381001	90382000	1000	*	16159	181.859	346	0.0214122	173	760
chr2	90382001	90383000	1000	*	10913	122.688	201	0.0184184	100.5	457
chr2	90383001	90384000	1000	*	12993	146.391	270	0.0207804	135	654
chr2	90384001	90385000	1000	*	15748	178.125	343	0.0217805	171.5	841
chr2	90385001	90386000	1000	*	13143	149.5	342	0.0260215	171	680
chr2	90389001	90390000	1000	*	10622	120.484	216	0.0203352	108	617
chr2	90390001	90391000	1000	*	21578	245.5	420	0.0194643	210	1238
chr2	90392001	90393000	1000	*	14891	170.359	391	0.0262575	195.5	742
chr2	90395001	90396000	1000	*	11933	129.281	221	0.0185201	110.5	543
chr2	90396001	90397000	1000	*	10226	113.047	180	0.0176022	90	566
chr2	90397001	90398000	1000	*	29170	334.812	673	0.0230716	336.5	1484
chr2	90398001	90399000	1000	*	36146	401.719	743	0.0205555	371.5	1857
chr2	94208001	94209000	1000	*	11918	99.625	109	0.00914583	54.5	962
chr2	94273001	94274000	1000	*	10153	96.1406	40	0.00393972	20	662
chr2	95121001	95122000	1000	*	33540	313.594	59	0.00175909	29.5	1960
chr2	95122001	95123000	1000	*	10146	100.953	48	0.00473093	24	592
chr2	95159001	95160000	1000	*	13544	120.328	80	0.00590667	40	932
chr2	95165001	95166000	1000	*	37671	345.797	135	0.00358366	67.5	2195
chr2	95166001	95167000	1000	*	12691	119.016	45	0.00354582	22.5	693
chr2	95207001	95208000	1000	*	25392	226.047	118	0.00464713	59	1756
chr2	95402001	95403000	1000	*	27017	248.312	132	0.00488581	66	1661
chr2	95403001	95404000	1000	*	12453	120.344	27	0.00216815	13.5	784
chr2	95526001	95527000	1000	*	19068	176.344	78	0.00409062	39	1431
chr2	95527001	95528000	1000	*	11137	103.984	87	0.0078118	43.5	865
chr2	95991001	95992000	1000	*	14281	121.781	40	0.00280092	20	1026
chr2	95992001	95993000	1000	*	15127	125.438	61	0.00403252	30.5	1182
chr2	96638001	96639000	1000	*	12769	129.016	131	0.0102592	65.5	704
chr2	111119001	111120000	1000	*	10735	108.016	111	0.01034	55.5	552
chr2	120252001	120253000	1000	*	11780	108.344	118	0.010017	59	691
chr2	127025001	127026000	1000	*	14566	129.703	152	0.0104353	76	1138
chr2	130797001	130798000	1000	*	10399	97.9531	107	0.0102895	53.5	704
chr2	192195001	192196000	1000	*	14729	139.797	171	0.0116097	85.5	1474
chr2	196639001	196640000	1000	*	16445	153.516	176	0.0107023	88	1009
chr2	207711001	207712000	1000	*	14426	132.844	155	0.0107445	77.5	920
chr2	231662001	231663000	1000	*	11049	121.406	141	0.0127613	70.5	662
chr2	237966001	237967000	1000	*	11082	101.719	118	0.0106479	59	732
chr2	241881001	241882000	1000	*	10601	99.125	126	0.0118857	63	701
chr20	310001	311000	1000	*	13385	145.656	149	0.0111319	74.5	840
chr20	2207001	2208000	1000	*	15768	142.375	155	0.00983004	77.5	1216
chr20	3767001	3768000	1000	*	11641	104.734	116	0.00996478	58	709
chr20	5126001	5127000	1000	*	12557	127.75	139	0.0110695	69.5	821
chr20	13995001	13996000	1000	*	11241	99.7812	113	0.0100525	56.5	810
chr20	23358001	23359000	1000	*	11408	113.375	115	0.0100806	57.5	667
chr20	26009001	26010000	1000	*	10365	100.984	53	0.00511336	26.5	607
chr20	26010001	26011000	1000	*	17213	167.234	53	0.00307907	26.5	965
chr20	28602001	28603000	1000	*	18162	147.5	59	0.00324854	29.5	1340
chr20	30377001	30378000	1000	*	16798	146.016	75	0.00446482	37.5	1092
chr20	31052001	31053000	1000	*	22328	242.906	497	0.022259	248.5	1117
chr20	31053001	31054000	1000	*	12413	137	300	0.0241682	150	591
chr20	31054001	31055000	1000	*	21520	233.734	517	0.0240242	258.5	1151
chr20	31055001	31056000	1000	*	16280	183.875	347	0.0213145	173.5	707
chr20	31057001	31058000	1000	*	10286	109.094	211	0.0205133	105.5	565
chr20	31058001	31059000	1000	*	25893	278.25	540	0.0208551	270	1419
chr20	31059001	31060000	1000	*	17789	188.469	430	0.0241722	215	939
chr20	31060001	31061000	1000	*	31883	341.547	673	0.0211084	336.5	1664
chr20	31061001	31062000	1000	*	23278	245.094	401	0.0172266	200.5	1388
chr20	31062001	31063000	1000	*	12242	135.078	252	0.0205849	126	560
chr20	31063001	31064000	1000	*	28499	317.828	845	0.0296502	422.5	1338
chr20	31064001	31065000	1000	*	20888	224.016	406	0.019437	203	1063
chr20	31065001	31066000	1000	*	24054	257.203	413	0.0171697	206.5	1292
chr20	31066001	31067000	1000	*	11709	123.625	218	0.0186182	109	730
chr20	31067001	31068000	1000	*	17984	197.812	393	0.0218528	196.5	857
chr20	31068001	31069000	1000	*	49932	540.719	1026	0.0205479	513	2662
chr20	31069001	31070000	1000	*	19007	203.266	337	0.0177303	168.5	1002
chr20	31071001	31072000	1000	*	17853	191.156	345	0.0193245	172.5	931
chr20	31072001	31073000	1000	*	18697	202.953	363	0.0194149	181.5	871
chr20	31073001	31074000	1000	*	18913	212.172	460	0.0243219	230	824
chr20	31074001	31075000	1000	*	19371	209.531	391	0.0201848	195.5	950
chr20	31075001	31076000	1000	*	31968	335.297	660	0.0206456	330	1897
chr20	31106001	31107000	1000	*	13295	131.891	201	0.0151185	100.5	959
chr20	31157001	31158000	1000	*	16495	176.953	545	0.0330403	272.5	938
chr20	31185001	31186000	1000	*	21116	215.016	486	0.0230157	243	1379
chr20	31186001	31187000	1000	*	18202	187.406	433	0.0237886	216.5	1104
chr20	31879001	31880000	1000	*	11838	114.047	117	0.00988343	58.5	619
chr20	33720001	33721000	1000	*	12723	112.344	114	0.00896015	57	861
chr20	36064001	36065000	1000	*	10154	98.8438	104	0.0102423	52	621
chr20	36605001	36606000	1000	*	14252	139	163	0.011437	81.5	794
chr20	41028001	41029000	1000	*	12063	119.719	178	0.0147559	89	717
chr20	45293001	45294000	1000	*	10610	113.281	118	0.0111216	59	639
chr20	45911001	45912000	1000	*	10323	105.25	133	0.0128839	66.5	536
chr20	62795001	62796000	1000	*	10260	102.312	105	0.0102339	52.5	593
chr21	7258001	7259000	1000	*	22095	212.094	1085	0.0491061	542.5	1404
chr21	8219001	8220000	1000	*	13744	129.234	158	0.0114959	79	948
chr21	8230001	8231000	1000	*	13346	140.203	206	0.0154353	103	726
chr21	8234001	8235000	1000	*	38314	397.203	443	0.0115624	221.5	2109
chr21	8420001	8421000	1000	*	17183	181.781	325	0.018914	162.5	803
chr21	10270001	10271000	1000	*	22964	210	714	0.0310921	357	1754
chr21	10325001	10326000	1000	*	46419	481.781	1626	0.0350288	813	3226
chr21	10655001	10656000	1000	*	12661	136.141	365	0.0288287	182.5	815
chr21	10692001	10693000	1000	*	15729	167.312	361	0.0229512	180.5	952
chr21	29939001	29940000	1000	*	11344	112.422	120	0.0105783	60	877
chr21	36156001	36157000	1000	*	11028	99.625	100	0.00906783	50	717
chr21	42496001	42497000	1000	*	14409	142.094	195	0.0135332	97.5	1005
chr22	11213001	11214000	1000	*	11042	85.2656	610	0.0552436	305	1235
chr22	17085001	17086000	1000	*	13692	137.031	76	0.00555069	38	775
chr22	17158001	17159000	1000	*	12002	110.797	66	0.00549908	33	759
chr22	17159001	17160000	1000	*	20058	183.719	96	0.00478612	48	1279
chr22	17171001	17172000	1000	*	13141	120.047	90	0.00684879	45	826
chr22	17199001	17200000	1000	*	10904	112.484	77	0.00706163	38.5	851
chr22	17368001	17369000	1000	*	11461	112.141	77	0.00671844	38.5	673
chr22	17369001	17370000	1000	*	10028	93.2188	34	0.00339051	17	571
chr22	17370001	17371000	1000	*	18037	157.25	41	0.00227311	20.5	1238
chr22	18730001	18731000	1000	*	15189	140.531	274	0.0180394	137	1214
chr22	18892001	18893000	1000	*	16546	167.641	412	0.0249003	206	1102
chr22	21642001	21643000	1000	*	11219	98.5938	123	0.0109635	61.5	782
chr22	26657001	26658000	1000	*	10222	96.5469	110	0.0107611	55	1154
chr22	28772001	28773000	1000	*	12068	121.266	122	0.0101094	61	719
chr22	29306001	29307000	1000	*	12409	116.922	123	0.00991216	61.5	813
chr22	29581001	29582000	1000	*	11558	112.562	119	0.0102959	59.5	711
chr22	30289001	30290000	1000	*	10191	89.7031	111	0.010892	55.5	662
chr22	36066001	36067000	1000	*	10117	108.859	116	0.0114658	58	625
chr22	37199001	37200000	1000	*	14514	147.453	197	0.0135731	98.5	868
chr22	40636001	40637000	1000	*	18173	161.703	171	0.00940956	85.5	1162
chr22	41947001	41948000	1000	*	10393	106.984	116	0.0111614	58	527
chr22	45309001	45310000	1000	*	10425	105.516	116	0.0111271	58	605
chr3	9946001	9947000	1000	*	13264	125.984	133	0.0100271	66.5	790
chr3	10115001	10116000	1000	*	20025	181.969	187	0.00933833	93.5	1188
chr3	27369001	27370000	1000	*	10606	94.2812	126	0.0118801	63	644
chr3	38039001	38040000	1000	*	10015	109.516	116	0.0115826	58	477
chr3	48557001	48558000	1000	*	10403	104.719	133	0.0127848	66.5	600
chr3	48635001	48636000	1000	*	16898	154.844	174	0.0102971	87	1166
chr3	49358001	49359000	1000	*	11780	109.438	143	0.0121392	71.5	740
chr3	50292001	50293000	1000	*	13698	132.656	142	0.0103665	71	700
chr3	50299001	50300000	1000	*	16432	162.438	176	0.0107108	88	925
chr3	52057001	52058000	1000	*	10385	111.016	134	0.0129032	67	577
chr3	52536001	52537000	1000	*	15147	143.938	156	0.0102991	78	849
chr3	58238001	58239000	1000	*	10933	98.875	107	0.00978688	53.5	658
chr3	75669001	75670000	1000	*	25765	272.078	1557	0.0604308	778.5	1542
chr3	88058001	88059000	1000	*	27416	260.203	73	0.00266268	36.5	1629
chr3	88059001	88060000	1000	*	31412	275.344	116	0.00369286	58	2049
chr3	88149001	88150000	1000	*	31359	293.062	83	0.00264677	41.5	1821
chr3	88150001	88151000	1000	*	34225	321.391	102	0.00298028	51	2186
chr3	89107001	89108000	1000	*	13151	114.766	115	0.00874458	57.5	1171
chr3	89108001	89109000	1000	*	10693	88.3438	48	0.00448892	24	1372
chr3	89114001	89115000	1000	*	13367	129.891	102	0.00763073	51	807
chr3	93470001	93471000	1000	*	8042523	89073.6	224532	0.0279181	112266	392334
chr3	93973001	93974000	1000	*	14608	136.375	37	0.00253286	18.5	942
chr3	93980001	93981000	1000	*	24642	230.766	102	0.00413927	51	1350
chr3	112086001	112087000	1000	*	12355	115.781	122	0.00987454	61	854
chr3	125916001	125917000	1000	*	11737	106.375	117	0.00996848	58.5	824
chr3	126704001	126705000	1000	*	13427	114.125	151	0.011246	75.5	958
chr3	128617001	128618000	1000	*	12020	127.922	164	0.0136439	82	588
chr3	130111001	130112000	1000	*	15800	139.422	147	0.0093038	73.5	1002
chr3	134795001	134796000	1000	*	11106	105.75	106	0.00954439	53	1149
chr3	138936001	138937000	1000	*	10058	100.859	106	0.0105389	53	560
chr3	147419001	147420000	1000	*	10788	106.219	114	0.0105673	57	650
chr3	150703001	150704000	1000	*	12579	122.156	123	0.0097782	61.5	810
chr3	185938001	185939000	1000	*	10247	114.812	124	0.0121011	62	568
chr3	194687001	194688000	1000	*	10811	104.844	133	0.0123023	66.5	718
chr4	1289001	1290000	1000	*	12476	115.422	124	0.00993908	62	762
chr4	47032001	47033000	1000	*	10478	98.0938	99	0.00944837	49.5	670
chr4	48269001	48270000	1000	*	10939	92.625	72	0.00658195	36	888
chr4	48340001	48341000	1000	*	15901	164.297	47	0.00295579	23.5	1102
chr4	48341001	48342000	1000	*	26433	246.203	137	0.00518292	68.5	1539
chr4	48342001	48343000	1000	*	25811	238.141	54	0.00209213	27	1655
chr4	48778001	48779000	1000	*	10906	105.297	20	0.00183385	10	764
chr4	48779001	48780000	1000	*	29833	258.297	67	0.00224584	33.5	2040
chr4	48780001	48781000	1000	*	23130	213.391	107	0.00462603	53.5	1396
chr4	48831001	48832000	1000	*	47394	472.922	132	0.00278516	66	2918
chr4	48906001	48907000	1000	*	14888	138.156	109	0.00732133	54.5	1071
chr4	49091001	49092000	1000	*	12310	134.109	322	0.0261576	161	608
chr4	49092001	49093000	1000	*	24587	259.781	468	0.0190344	234	1340
chr4	49096001	49097000	1000	*	19401	205.625	356	0.0183496	178	1164
chr4	49097001	49098000	1000	*	28440	309.922	585	0.0205696	292.5	1447
chr4	49098001	49099000	1000	*	27948	299.062	581	0.0207886	290.5	1494
chr4	49099001	49100000	1000	*	18332	192.047	397	0.0216561	198.5	1072
chr4	49102001	49103000	1000	*	31364	333.984	597	0.0190346	298.5	1758
chr4	49103001	49104000	1000	*	27697	306.688	621	0.0224212	310.5	1335
chr4	49104001	49105000	1000	*	20002	215.125	534	0.0266973	267	1019
chr4	49105001	49106000	1000	*	35038	375.453	840	0.023974	420	1749
chr4	49106001	49107000	1000	*	22200	226.422	390	0.0175676	195	1412
chr4	49107001	49108000	1000	*	25595	277.203	464	0.0181285	232	1344
chr4	49108001	49109000	1000	*	40024	433.859	788	0.0196882	394	2156
chr4	49109001	49110000	1000	*	31608	333.906	534	0.0168945	267	1830
chr4	49110001	49111000	1000	*	24208	262.438	456	0.0188367	228	1276
chr4	49112001	49113000	1000	*	16319	174.484	302	0.018506	151	897
chr4	49117001	49118000	1000	*	13944	141.047	250	0.0179289	125	917
chr4	49118001	49119000	1000	*	32214	345.594	662	0.0205501	331	1846
chr4	49119001	49120000	1000	*	28302	304.047	552	0.0195039	276	1564
chr4	49120001	49121000	1000	*	33820	371.344	693	0.0204908	346.5	1629
chr4	49121001	49122000	1000	*	12901	137.391	289	0.0224014	144.5	725
chr4	49123001	49124000	1000	*	10462	109.016	125	0.011948	62.5	726
chr4	49136001	49137000	1000	*	10616	115.438	316	0.0297664	158	614
chr4	49144001	49145000	1000	*	10947	115.281	261	0.0238421	130.5	648
chr4	49145001	49146000	1000	*	12223	126.641	260	0.0212714	130	764
chr4	49146001	49147000	1000	*	10370	104.594	246	0.0237223	123	665
chr4	49147001	49148000	1000	*	42415	446.984	763	0.0179889	381.5	2637
chr4	49149001	49150000	1000	*	67143	741.484	1688	0.0251404	844	3433
chr4	49150001	49151000	1000	*	19789	215.438	449	0.0226894	224.5	1068
chr4	49153001	49154000	1000	*	38566	411.344	675	0.0175025	337.5	2377
chr4	49154001	49155000	1000	*	27946	299.422	544	0.0194661	272	1658
chr4	49156001	49157000	1000	*	14613	150.25	224	0.0153288	112	993
chr4	49632001	49633000	1000	*	16182	164.219	411	0.0253986	205.5	1013
chr4	49633001	49634000	1000	*	13999	137.219	334	0.0238588	167	987
chr4	49634001	49635000	1000	*	13301	127.969	250	0.0187956	125	965
chr4	49635001	49636000	1000	*	22361	224.391	413	0.0184697	206.5	1439
chr4	49637001	49638000	1000	*	25065	277.219	861	0.0343507	430.5	1147
chr4	49639001	49640000	1000	*	32491	351.016	1486	0.0457357	743	1621
chr4	49642001	49643000	1000	*	21322	208.922	412	0.0193228	206	1483
chr4	49644001	49645000	1000	*	12197	116.656	244	0.0200049	122	896
chr4	49647001	49648000	1000	*	12272	130.062	363	0.0295795	181.5	707
chr4	49648001	49649000	1000	*	14031	146.422	349	0.0248735	174.5	781
chr4	49650001	49651000	1000	*	13482	143.75	391	0.0290016	195.5	773
chr4	49651001	49652000	1000	*	14225	154.906	386	0.0271353	193	760
chr4	49652001	49653000	1000	*	10722	106.609	238	0.0221974	119	690
chr4	49657001	49658000	1000	*	32856	355.703	841	0.0255965	420.5	1764
chr4	49709001	49710000	1000	*	259589	2660.8	4760	0.0183367	2380	15141
chr4	49710001	49711000	1000	*	112657	1297.91	3193	0.0283427	1596.5	6760
chr4	49711001	49712000	1000	*	178743	1977.95	4816	0.0269437	2408	8379
chr4	51107001	51108000	1000	*	15003	148.828	850	0.0566553	425	813
chr4	154490001	154491000	1000	*	10143	100.922	114	0.0112393	57	669
chr4	190179001	190180000	1000	*	23972	259.625	303	0.0126397	151.5	1014
chr5	1634001	1635000	1000	*	10785	101.156	102	0.00945758	51	640
chr5	49599001	49600000	1000	*	17261	195.984	319	0.018481	159.5	802
chr5	49600001	49601000	1000	*	28879	327.234	490	0.0169673	245	1274
chr5	49601001	49602000	1000	*	213296	2358.86	6737	0.0315852	3368.5	10989
chr5	49602001	49603000	1000	*	201994	2138.62	3935	0.0194808	1967.5	12657
chr5	49656001	49657000	1000	*	47474	482.984	804	0.0169356	402	3150
chr5	49657001	49658000	1000	*	81197	872.188	1718	0.0211584	859	4605
chr5	49658001	49659000	1000	*	249614	2743.48	5789	0.0231918	2894.5	13113
chr5	49659001	49660000	1000	*	200693	2135.66	4542	0.0226316	2271	11879
chr5	49660001	49661000	1000	*	75421	815.219	1452	0.0192519	726	4117
chr5	49661001	49662000	1000	*	207720	2268.83	4151	0.0199836	2075.5	10789
chr5	49666001	49667000	1000	*	165368	1834.59	4755	0.0287541	2377.5	8096
chr5	49667001	49668000	1000	*	24459	257.078	535	0.0218733	267.5	1487
chr5	50666001	50667000	1000	*	11056	105.547	36	0.00325615	18	653
chr5	50667001	50668000	1000	*	32041	295.141	91	0.00284011	45.5	1875
chr5	50668001	50669000	1000	*	16081	156.75	61	0.0037933	30.5	930
chr5	50969001	50970000	1000	*	10745	110.75	77	0.00716612	38.5	555
chr5	51382001	51383000	1000	*	12251	118.328	37	0.00302016	18.5	994
chr5	51383001	51384000	1000	*	15389	140.562	99	0.00643317	49.5	1132
chr5	51384001	51385000	1000	*	10470	96.3438	18	0.0017192	9	1126
chr5	112160001	112161000	1000	*	13336	132.938	160	0.0119976	80	713
chr5	148826001	148827000	1000	*	13904	127.188	135	0.00970944	67.5	981
chr5	159100001	159101000	1000	*	11722	117.281	130	0.0110903	65	787
chr5	176647001	176648000	1000	*	10571	97.8125	106	0.0100274	53	777
chr5	177426001	177427000	1000	*	13390	132.594	137	0.0102315	68.5	703
chr5	177517001	177518000	1000	*	14434	128.5	140	0.00969932	70	980
chr5	178204001	178205000	1000	*	17189	152.484	165	0.00959916	82.5	1188
chr6	20401001	20402000	1000	*	12193	114.797	143	0.011728	71.5	788
chr6	31158001	31159000	1000	*	14612	130.125	171	0.0117027	85.5	938
chr6	32195001	32196000	1000	*	12373	135.984	154	0.0124465	77	718
chr6	33249001	33250000	1000	*	12373	121.766	148	0.0119615	74	865
chr6	33323001	33324000	1000	*	14740	144.672	145	0.00983718	72.5	843
chr6	33391001	33392000	1000	*	11671	120.25	243	0.0208208	121.5	729
chr6	33410001	33411000	1000	*	10458	105.234	112	0.0107095	56	577
chr6	36027001	36028000	1000	*	11664	114.969	142	0.0121742	71	644
chr6	41028001	41029000	1000	*	11384	115.953	119	0.0104533	59.5	847
chr6	58452001	58453000	1000	*	11841	117.188	169	0.0142724	84.5	825
chr6	62285001	62286000	1000	*	12013	112.609	48	0.00399567	24	979
chr6	62286001	62287000	1000	*	12044	107.891	111	0.00921621	55.5	1040
chr6	111873001	111874000	1000	*	13309	116.672	125	0.00939214	62.5	853
chr6	127516001	127517000	1000	*	11013	96.6094	105	0.00953419	52.5	1348
chr6	128883001	128884000	1000	*	10805	99.3438	104	0.00962517	52	1059
chr6	166627001	166628000	1000	*	11316	102.531	112	0.00989749	56	763
chr7	62508001	62509000	1000	*	21324	219.594	314	0.0147252	157	1297
chr7	62509001	62510000	1000	*	11738	121.203	180	0.0153348	90	680
chr7	76166001	76167000	1000	*	16662	170.734	182	0.0109231	91	999
chr7	90154001	90155000	1000	*	10054	100.234	101	0.0100458	50.5	900
chr7	100148001	100149000	1000	*	10098	103.812	148	0.0146564	74	607
chr7	100539001	100540000	1000	*	10164	84.3906	118	0.0116096	59	937
chr7	100586001	100587000	1000	*	16331	152.812	211	0.0129202	105.5	948
chr7	100852001	100853000	1000	*	10568	98.9531	125	0.0118282	62.5	775
chr7	128831001	128832000	1000	*	12572	108.047	117	0.0093064	58.5	1369
chr7	130141001	130142000	1000	*	13064	126.469	135	0.0103337	67.5	1029
chr7	138002001	138003000	1000	*	10046	105.906	151	0.0150309	75.5	496
chr7	151057001	151058000	1000	*	10457	98.6719	100	0.00956297	50	656
chr7	151520001	151521000	1000	*	11962	122.938	151	0.0126233	75.5	726
chr8	12194001	12195000	1000	*	18225	151.297	167	0.00916324	83.5	1402
chr8	25458001	25459000	1000	*	12665	123.172	128	0.0101066	64	677
chr8	27774001	27775000	1000	*	13552	123.875	147	0.0108471	73.5	987
chr8	41828001	41829000	1000	*	12143	117.203	125	0.010294	62.5	759
chr8	42152001	42153000	1000	*	11129	105.281	151	0.0135682	75.5	723
chr8	43239001	43240000	1000	*	11502	121.078	545	0.0473831	272.5	713
chr8	43240001	43241000	1000	*	16074	167.422	730	0.045415	365	1212
chr8	127734001	127735000	1000	*	10076	102.094	111	0.0110163	55.5	580
chr8	143829001	143830000	1000	*	15708	148.125	153	0.00974026	76.5	905
chr8	144147001	144148000	1000	*	14364	117.562	120	0.00835422	60	1056
chr9	34376001	34377000	1000	*	10576	102.422	111	0.0104955	55.5	592
chr9	35604001	35605000	1000	*	13877	134.734	136	0.00980039	68	837
chr9	62838001	62839000	1000	*	12855	132.219	173	0.0134578	86.5	798
chr9	63817001	63818000	1000	*	25225	265.531	278	0.0110208	139	1263
chr9	63818001	63819000	1000	*	10758	104.344	176	0.0163599	88	803
chr9	79571001	79572000	1000	*	12409	120.484	151	0.0121686	75.5	649
chr9	91193001	91194000	1000	*	10446	102.75	103	0.00986023	51.5	1293
chr9	98056001	98057000	1000	*	10038	97.375	101	0.0100618	50.5	623
chr9	112718001	112719000	1000	*	11529	105.688	135	0.0117096	67.5	756
chr9	121202001	121203000	1000	*	10331	100.688	108	0.010454	54	595
chr9	121370001	121371000	1000	*	14445	144.031	151	0.0104534	75.5	1001
chr9	125408001	125409000	1000	*	10688	108.453	111	0.0103855	55.5	637
chr9	128818001	128819000	1000	*	10501	100.141	128	0.0121893	64	763
chr9	129080001	129081000	1000	*	10529	98.1406	115	0.0109222	57.5	596
chr9	129642001	129643000	1000	*	11951	118.5	149	0.0124676	74.5	642
chr9	136328001	136329000	1000	*	12802	118.219	126	0.00984221	63	830
chr9	136791001	136792000	1000	*	15796	134.078	145	0.00917954	72.5	1054
chr9	136849001	136850000	1000	*	14813	137.312	151	0.0101937	75.5	858
chr9	136886001	136887000	1000	*	10553	86.4531	103	0.00976026	51.5	788
chr9	137086001	137087000	1000	*	15834	142.016	150	0.00947329	75	1061
chr9	137189001	137190000	1000	*	10357	94.5	96	0.00926909	48	722
chr9	137241001	137242000	1000	*	10552	89.2031	132	0.0125095	66	913
chrX	318001	319000	1000	*	10698	97.6562	106	0.00990839	53	716
chrX	63350001	63351000	1000	*	11085	100.391	22	0.00198466	11	642
chrX	63560001	63561000	1000	*	12913	121.484	34	0.00263301	17	729
chrX	63754001	63755000	1000	*	12234	116.156	36	0.00294262	18	670
chrY	10999001	11000000	1000	*	12812	141.75	387	0.0302061	193.5	680
chrY	11297001	11298000	1000	*	20644	212.688	546	0.0264484	273	1286
chrY	11302001	11303000	1000	*	11842	125.484	436	0.0368181	218	718
chrY	11303001	11304000	1000	*	13304	131.922	348	0.0261575	174	994
chrY	11305001	11306000	1000	*	10933	122.875	231	0.0211287	115.5	446
chrY	11312001	11313000	1000	*	18184	197.219	342	0.0188077	171	899
chrY	11329001	11330000	1000	*	11831	132.984	280	0.0236666	140	488
chrY	11721001	11722000	1000	*	14266	152.438	221	0.0154914	110.5	737
chrY	11722001	11723000	1000	*	23004	244.188	349	0.0151713	174.5	1336
chrY	11747001	11748000	1000	*	16520	176.516	346	0.0209443	173	1092
chrY	56763001	56764000	1000	*	11995	104.219	700	0.0583576	350	1092
