# Supplementary material for: Dynamic changes in the epigenomic landscape regulate human organogenesis and link to developmental disorders
Source: Nat Commun. 2020 Aug 6;11:3920. doi: 10.1038/s41467-020-17305-2 (PMC7413392; doi:10.1038/s41467-020-17305-2)
Supplement: Supplementary file 9 — Supplementary Data 9 [file 41467_2020_17305_MOESM9_ESM.xlsx]

## Sheet: Sup Data 9. Primers and guides
Supplementary Data 9. Realtime PCR primers and guide RNAs.
	Forward	Reverse
Primers for the RBM24 locus
JARID2	GCAAGGAAAGACCCAAGAGGA	TACCAAGGAGCCCATTCACAG
DTNBP1	ACCTCCGGGCTGAAGACTTT	TTCTGTGAAGTGCAGCCCAT
MYLIP	TCAACCAGGTGTGCAGGC	GGCCTCCTTGATGTGCAAGA
GMPR	TGAGTGCCGTCATTGAGTGT	ATCTGCTCCAGCTCCAAAGG
ATXN1	TCCACTGCCACTACAGGGAA	ACGCCTAGACCAAAAACCATTTG
STMND1	TGTCACGTTGACTACGACTGA	CGGTCACTCCGTAGCCTTTT
RBM24	CATCACCGACCGGCAGAC	ATAGTGGGCAGGTATCCCGA
CAP2	AGTAGGATCCTTGCTGGGGA	CACGTCATTCTCGTGGGGT
Primers for sexing
ZFX/Y common	ATTTGTTCTAAGTCGCCATATTCTCT	GAACACACTACTGAGCAAAATGTATA (ZFX)
		CATCTTTACAAGCTTGTAGACACACT (ZFY)
SRY	CATGAACGCATTCATCGTGTGGTC	CTGCGGGAAGCAAACTGCAATTCTT
Primers for checking the guide RNA mediated deletion
RBM Enhancer	AACAACTGCGGCACAAATCC	CGGGCCCTGAGAAAGTGATT
RBM Enahncer Heterozygote Screen	TATTAAGCAGCCACCGAGTCAG	AACTGGATTTGAGGGGTGCATT
Guide RNAs
ACTTACTGGCTGTCTACCGA
ACTCGCGGGATTCCACCCCG
